# Supplementary material for: Oral exposure to bisphenol S is associated with alterations in the oviduct proteome of an ovine model, with aggravated effects in overfed females
Source: BMC Genomics. 2024 Jun 12;25:589. doi: 10.1186/s12864-024-10510-z (PMC11167748; doi:10.1186/s12864-024-10510-z)
Supplement: Supplementary file 2 — Additional file 2: Table S1 [file 12864_2024_10510_MOESM2_ESM.xlsx]

## Sheet: List of proteins identified
List of identified proteins in oviduct fluid of under- (UF) and overfed (OF) ewes exposed (50) or not (0) to bisphenol S
						Predicted secretory pathways								Mean quantitative value (Normalized Weighted Spectra) in each condition					Quantitative value (Normalized Weighted Spectra) in underfed ewes								Quantitative value (Normalized Weighted Spectra) in overfed ewes
Protein Name (1563)	Species	Accession Number	Gene symbol	Molecular Weight		Proteins with a signal peptide	Proteins unconventionnally secreted	Identified in human and bovine oviduct extracellular vesicles		Proteins quantified (at least 2 Normalized Weighted Spectra in one condition)		Mean quantitative value total		Mean quantitative value in UF0	Mean quantitative value in UF50	Mean quantitative value in OF0	Mean quantitative value in OF50		UF0-1	UF0-2	UF0-3	UF0-4	UF50-1	UF50-2	UF50-3	UF50-4	OF0-1	OF0-2	OF0-3	OF0-4	OF0-5	OF0-6	OF50-1	OF50-2	OF50-3	OF50-4	OF50-5
alpha-1B-glycoprotein	Ovis aries	XP_027834752	A1BG	54 kDa		x				x		1.49077		1.68278	0.610708	1.6473	2.02229		4.19578	0.586217	0.642286	1.30682	0.3311	0	1.77612	0.335615	2.71411	0	2.23338	1.69453	1.84072	1.40104	0.329331	2.27604	1.13259	3.96403	2.40945
PREDICTED: acetoacetyl-CoA synthetase	Capra hircus	XP_005691397	AACS	75 kDa			x					0.953626		0.66933	0.763529	0.85807	1.52358		0.64721	0.731387	0.809126	0.489596	1.14941	0.157766	1.25308	0.493857	1.05716	0.484984	0.639594	1.36043	0.735227	0.871021	2.6026	0.981942	1.71548	1.26084	1.05701
AP2-associated protein kinase 1 isoform X1	Ovis aries	XP_027822464	AAK1	140 kDa								0.189092		0	0.511657	0	0.244711		0	0	0	0	0	0.630455	1.24799	0.168181	0	0	0	0	0	0	0	0.16654	0	0	1.05701
mth938 domain-containing protein isoform X1	Ovis aries	XP_004019482	AAMDC	13 kDa			x			x		2.88481		2.7409	2.66937	3.30826	2.82069		3.37236	1.75414	2.24763	3.58946	2.95957	2.18811	3.18784	2.34198	2.11212	2.26218	3.81676	3.40224	4.41489	3.84138	4.55645	1.95664	3.39778	1.7962	2.39641
alanine--tRNA ligase, cytoplasmic	Ovis aries	XP_004014952	AARS1	107 kDa						x		5.85694		4.87313	4.71039	5.66709	8.17717		2.76483	5.90498	4.84662	5.97608	6.03857	5.758	4.5253	2.51968	5.07266	4.09592	7.96554	5.19886	3.20035	8.4692	9.22229	5.26284	6.82832	8.55737	11.015
ATP-binding cassette sub-family E member 1	Ovis aries	KAG5198497	ABCG1	70 kDa						x		3.41596		3.67558	3.67475	3.14767	3.16586		2.74566	4.82434	3.87234	3.25998	5.4254	3.77041	2.84509	2.65809	2.86374	3.56149	2.07088	3.40807	3.31393	3.66791	2.92698	3.10191	2.65378	3.24258	3.90405
protein ABHD14B	Ovis aries	XP_004018465	ABHD14B	22 kDa			x	x		x		15.527		15.0013	15.2972	16.3456	15.4638		15.0144	12.8525	14.1858	17.9525	13.8181	15.9719	12.4373	18.9618	14.778	17.1491	17.4849	17.3943	16.5558	14.7117	17.2325	16.3056	12.8347	18.0126	12.9334
costars family protein ABRACL	Bos taurus	NP_001160033	ABRACL	9 kDa			x			x		3.68549		3.60243	2.89454	4.56315	3.68185		2.07683	2.91897	4.84526	4.56865	1.64679	3.44255	2.49598	3.99285	3.00552	2.90711	4.13305	5.45355	6.62686	5.25278	4.55887	3.91327	3.38739	3.23799	3.31172
acetyl-CoA carboxylase 1 isoform X3	Ovis aries	XP_027829751	ACACA	265 kDa						x		29.7454		31.2508	26.0655	27.1958	34.4695		30.7415	35.0623	35.5346	23.6647	29.4392	25.0372	25.7807	24.0049	28.9493	27.2794	28.1064	36.9589	21.0675	20.8133	37.8408	28.6383	36.6059	39.0108	30.2518
PREDICTED: acetyl-CoA acetyltransferase, cytosolic	Capra hircus	XP_017908921	ACAT2	41 kDa						x		8.69396		11.5072	9.73806	6.67129	6.85927		11.2907	14.3142	11.2803	9.14374	9.54673	9.39521	11.0376	8.97268	7.23541	5.19214	5.71643	7.15392	7.36584	7.36398	6.82961	5.22467	6.78517	6.12158	9.33535
acyl-CoA-binding domain-containing protein 7	Ovis aries	XP_027832460	ACBD7	10 kDa			x					0.808542		0.939234	0.894645	0.738464	0.661825		0	1.17243	1.93294	0.651561	0.987008	1.56998	0.359932	0.661665	0.302715	0	0.95419	1.02049	1.10372	1.04967	0.646328	0.652486	0.744	0.363019	0.90329
angiotensin-converting enzyme isoform X1	Ovis aries	XP_027830155	ACE	150 kDa		x		x		x		2.14795		1.95565	2.42212	2.41419	1.79984		2.07683	0.586217	3.20119	1.95838	1.64292	2.50303	3.55604	1.98649	1.81506	2.25588	4.75886	2.72386	2.57418	0.357298	3.5634	1.30497	1.8538	1.07933	1.19769
ATP-citrate synthase	Ovis aries	NP_001033711	ACLY	121 kDa			x			x		40.403		36.3842	38.866	37.5872	48.7745		40.4561	41.2144	32.5392	31.3271	51.0016	39.1268	43.6957	21.6401	36.4694	29.1427	47.6819	28.9593	34.9479	48.3218	45.8509	39.7869	52.0681	49.2254	56.9414
cytoplasmic aconitate hydratase	Ovis aries	XP_014948746	ACO1	98 kDa						x		15.8336		17.3262	17.3635	14.6085	14.0361		20.1421	17.0528	14.947	17.1632	19.0298	16.3509	18.2157	15.8575	13.0454	14.297	15.3981	14.1145	13.1354	17.6605	12.5708	15.4426	11.0522	11.7972	19.3177
acyl-coenzyme A thioesterase 11 isoform X1	Ovis aries	XP_027826366	ACOT11	67 kDa						x		2.32221		2.06392	1.99521	2.58352	2.64619		2.22127	2.14208	1.93294	1.9594	1.97353	1.88099	2.0184	2.10793	2.41516	2.15935	2.4344	2.38658	3.18742	2.91822	2.92859	2.17172	3.39711	1.91684	2.8167
low molecular weight phosphotyrosine protein phosphatase isoform X1	Ovis aries	XP_004004006	ACP1	18 kDa			x	x		x		2.16453		2.27657	2.32341	2.32654	1.73158		1.76924	1.13148	2.77752	3.42806	2.81911	2.39685	1.87185	2.20583	1.98435	2.58697	2.60735	1.79007	1.86395	3.12655	2.3332	2.00912	1.954	0.934714	1.42687
low molecular weight phosphotyrosine protein phosphatase isoform X2	Ovis aries	XP_004004007	ACP1	18 kDa				x				0.773836		0.7644	0.831403	0.835129	0.664411		0.672087	0.452518	0.628206	1.30479	0.625485	1.25128	0.567587	0.881257	0.875217	0.859287	0.588861	1.10291	0.883983	0.700518	0.715399	0.797216	0.833133	0.451062	0.525246
Long-chain-fatty-acid--CoA ligase	Ovis aries	KAG5196031	ACSL1	77 kDa								0.597418		0.535265	0.8647	0.450802	0.538904		0.288145	0.87909	0.322157	0.651668	0.54893	0.626551	1.06474	1.21858	0.202546	0.323712	0.426396	0.681326	0.490151	0.58068	0.651247	0.652212	0.628996	0.362832	0.399232
propionate--CoA ligase	Ovis aries	KAG5201819	ACSS3	79 kDa						x		7.82449		7.89907	8.66253	6.76764	7.96873		13.0185	7.59003	8.05328	2.93452	7.88928	7.21296	9.24305	10.3048	6.62335	7.44289	4.14176	6.82648	4.41489	11.1565	9.4222	4.92619	11.7249	6.83845	6.93191
PREDICTED: actin, cytoplasmic 1	Bison bison bison	XP_010844072	ACTB	42 kDa				x		x		5.52127		6.28364	5.18591	5.45593	5.15959		6.5727	6.66981	6.84761	5.04446	5.51351	4.57398	5.41856	5.23758	5.80459	4.5095	6.8294	5.23898	5.16507	5.18803	4.24571	4.80405	4.42628	6.62712	5.69476
PREDICTED: beta-actin-like protein 2 isoform X1	Bos indicus	XP_019838715	ACTBL2	42 kDa				x		x		3.24823		3.46878	3.70205	2.83992	2.98216		4.35609	3.57445	3.54182	2.40274	4.24838	3.40158	3.71908	3.43917	2.85516	3.79411	2.80675	2.27197	2.43176	2.87978	3.24484	3.29085	3.49812	2.58113	2.29584
actin related protein 1A	Homo sapiens	BAG59809	ACTR1A	38 kDa				x				1.70237		1.76571	1.68195	1.65703	1.70478		1.59914	1.9367	1.81993	1.70706	1.81628	1.84473	1.58677	1.48001	1.8096	1.5948	1.71721	1.81854	1.34837	1.65364	1.72929	1.48233	1.91901	1.66425	1.72904
aminoacylase-1	Ovis aries	XP_004018460	ACY1	46 kDa						x		18.892		19.3532	20.1079	19.5389	16.5679		24.5236	19.9873	16.2546	16.6472	19.4095	20.0378	21.5013	19.4829	20.9847	17.4899	21.7657	15.8474	22.6143	18.5316	15.7677	16.9709	17.5852	17.6108	14.9048
acylphosphatase	Ovis aries	KAG5211529	ACYP1	23 kDa				x		x		1.67923		1.58563	1.59307	2.55382	0.984396		0	1.16689	2.88991	2.28569	0.987008	1.25444	2.13477	1.99605	2.41704	2.26218	2.22128	3.06597	2.20745	3.14901	3.25631	0.325832	0.744	0	0.59584
acylphosphatase-1 isoform X1	Ovis aries	XP_012037455	ACYP1	17 kDa				x				1.36382		1.26336	1.72913	1.6896	0.773177		0	1.17018	2.57352	1.30972	0.492296	2.20104	1.06643	3.15673	1.95794	2.75346	1.59378	1.86709	0.920854	1.04449	0.975659	0.808565	0.755396	0.720895	0.60537
1,2-dihydroxy-3-keto-5-methylthiopentene dioxygenase isoform X1	Ovis aries	XP_027819845	ADI1	22 kDa								0.425556		0.594246	0.167994	0.665842	0.274143		0.431102	0	1.61825	0.327631	0	0	0	0.671978	0	1.29734	0.95419	1.02049	0.365737	0.357298	0	0.645238	0	0.725478	0
adenosine kinase isoform X2	Ovis aries	XP_004021534	ADK	39 kDa			x					1.30391		1.48108	1.21884	1.54212	0.973596		1.88178	2.19087	1.19841	0.653251	1.56341	0.624294	1.68963	0.998027	1.50669	1.45356	0.872095	1.44671	2.48037	1.49333	0.652495	0.815402	1.32689	1.17467	0.898525
Adenylosuccinate lyase	Ovis aries	KAG5212736	ADSL	142 kDa						x		10.1805		10.8398	10.3254	9.91969	9.637		7.52713	13.1483	11.2545	11.4294	12.4961	11.5775	8.8882	8.33971	7.82954	9.0613	9.5211	9.87778	10.665	12.5635	8.47141	8.83221	10.5819	10.0678	10.2316
Adenylosuccinate synthetase isozyme 2 (AMPSase 2)	Ovis aries	KAG5202241	ADSS2	67 kDa						x		10.6633		11.776	11.5915	9.47281	9.81278		11.918	13.4447	10.9717	10.7696	9.37804	8.29793	14.387	14.3032	10.2527	8.41776	7.96626	10.0473	7.72507	12.4278	9.90507	10.422	10.5436	9.15738	9.03591
glycogen debranching enzyme	Bubalus bubalis	XP_006049838.2	AGL	174 kDa						x		12.4002		11.4565	11.9939	10.4136	15.7368		7.485	17.0787	9.18792	12.0746	15.4586	12.2264	15.2843	5.00635	10.6799	6.96875	14.9142	11.2499	9.74286	8.92591	14.6238	14.4644	15.8563	16.9011	16.8385
protein argonaute-1 isoform 1	Bos taurus	NP_001192828	AGO1	97 kDa								0.0122771		0.00227444	0.0136135	0.00755426	0.025666		0.00909775	0	0	0	0.0228636	0.00733797	0.0164302	0.00782238	0.0210396	0.00758605	0	0	0.00852861	0.00817131	0.00742842	0.0377571	0.0438834	0.0251007	0.0141601
anterior gradient protein 2 homolog	Ovis aries	XP_004007821	AGR2	20 kDa		x						0.213715		0.211264	0.152972	0.163671	0.326952		0.164684	0.29124	0.193294	0.195838	0.13089	0.0629845	0.283618	0.134396	0.180941	0.194227	0.190838	0.204398	0.0731475	0.138474	0.454148	0.390042	0.453037	0.215754	0.121777
Agrin	Ovis aries	KAG5202455	AGRN	278 kDa		x		x		x		5.00501		5.5551	4.38793	5.49449	4.5825		6.43096	5.30363	4.66907	5.81674	5.32925	5.47297	3.44308	3.30643	6.45165	8.52074	4.07789	8.3048	3.64019	1.97169	6.56496	6.09928	2.99677	4.18088	3.07062
adenosylhomocysteinase	Ovis aries	XP_004014555	AHCY	48 kDa				x		x		29.8983		33.7201	28.9631	27.6053	29.3047		34.4788	37.8284	32.8739	29.6992	31.418	28.3619	28.9778	27.0947	28.9607	25.2519	27.1569	27.933	24.6604	31.6687	26.495	29.2007	28.3098	28.9559	33.5619
neuroblast differentiation-associated protein AHNAK isoform X1	Ovis aries	XP_027815717	AHNAK	635 kDa				x		x		9.59423		13.5636	11.4986	7.42259	5.89211		16.9541	8.23634	13.6504	15.4137	8.96787	16.63	7.06903	13.3273	8.74445	13.0443	6.00717	5.58561	6.86411	4.28995	6.99406	8.42548	5.90848	5.66902	2.46351
activator of 90 kDa heat shock protein ATPase homolog 1 isoform X1	Ovis aries	XP_027827883	AHSA1	38 kDa			x			x		6.03499		7.24384	5.7807	5.52139	5.59403		7.11431	9.19018	5.65439	7.01647	5.09793	5.78904	6.74229	5.49356	6.19286	3.40982	5.06402	5.44838	5.87757	7.1357	4.88325	5.69694	6.77177	4.14498	6.47324
alpha-2-HS-glycoprotein precursor	Ovis aries	NP_001009802	AHSG	39 kDa		x		x		x		7.58244		6.68544	6.774	9.30829	7.56203		3.72255	5.83898	8.68532	8.49492	5.26372	5.63127	8.87993	7.32106	11.7545	6.47059	9.184	11.2449	7.72805	9.46775	4.88072	8.79119	6.06396	7.55532	10.519
Aminoacyl tRNA synthase complex-interacting multifunctional protein 2 (Multisynthase complex auxiliary component p38) (Protein JTV-1)	Ovis aries	KAG5195440	AIMP2	35 kDa			x			x		7.02007		8.33199	5.31875	7.72505	6.70449		13.761	7.889	8.41278	3.26521	4.93358	5.32221	6.03866	4.98057	7.23762	8.08783	9.53319	5.77365	6.62234	9.09566	6.49543	5.89726	6.38417	5.40526	9.34035
AH receptor-interacting protein	Bos taurus	NP_898905	AIP	38 kDa			x					0.516274		0.346271	0.767675	0.568388	0.38276		0.561875	0.388621	0	0.434588	0.878253	0.939521	0.475455	0.777472	0.803061	0.540789	0.530698	0.455199	0.613572	0.467012	0.543965	0.215079	0.251465	0	0.90329
adenylate kinase isoenzyme 1	Ovis aries	NP_001155354	AK1	22 kDa			x	x		x		4.46457		5.07646	3.82272	5.08611	3.87298		3.06436	5.83935	5.30973	6.0924	3.26026	4.22756	3.67295	4.1301	4.47059	5.02312	7.50226	3.83536	5.08812	4.59723	4.26265	4.45573	4.59051	3.30243	2.75359
adenylate kinase 2, mitochondrial isoform X4	Ovis aries	XP_004005056	AK2	26 kDa			x					0.281454		0.307873	0.330238	0.29054	0.197164		0	0.579645	0.327597	0.324251	0.984591	0	0	0.336362	0	0	0	0.336273	0	1.40697	0.326906	0.658912	0	0	0
adenylate kinase 7 isoform X1	Ovis aries	XP_004018034	AK7	83 kDa				x		x		9.00155		8.63704	10.5302	7.32985	9.50913		7.11431	7.44692	7.90981	12.0771	12.6687	8.30702	11.5393	9.60564	6.33292	5.50179	8.27142	6.81465	4.97227	12.086	10.3917	11.3585	7.31828	10.7928	7.68449
A-kinase anchor protein 12 isoform X1	Ovis aries	XP_027828359	AKAP12	185 kDa								0.62515		1.16914	0.371656	0.857432	0.102376		0.216109	0.731387	0.791469	2.93758	0	0.157766	0	1.32886	2.255	0.485568	2.06483	0.33919	0	0	0	0	0	0.358156	0.153725
A-kinase anchor protein 13	Ovis aries	KAG5197975	AKAP13	297 kDa						x		4.96182		6.80441	5.27459	4.77042	2.99787		6.92151	4.2003	7.06355	9.03226	1.67244	6.31064	4.13993	8.97535	6.06967	8.58821	5.52831	2.81447	3.19828	2.42357	2.41457	3.70178	1.81554	3.42094	3.63652
aldo-keto reductase family 1 member A1	Bos taurus	NP_001069981	AKR1A1	37 kDa			x			x		7.62141		8.25655	7.77007	7.55035	6.90869		7.67846	8.82043	8.91557	7.61175	8.4789	7.9691	7.89452	6.73774	7.47962	7.31931	9.14189	6.21209	8.93014	6.21903	7.19198	6.60531	7.92498	6.03254	6.78865
aflatoxin B1 aldehyde reductase member 4	Homo sapiens	NP_001335350	AKR7L	37 kDa			x					0.117291		0.117893	0.063399	0.207112	0.0807612		0	0.146554	0	0.325016	0.163613	0	0.0899829	0	0.150497	0	0.637903	0.0855269	0.368745	0	0	0.163122	0	0.0884633	0.152221
Aminolevulinate, delta-, dehydratase	Bos taurus	AAI12597	ALAD	36 kDa			x					1.46267		1.15524	1.32764	1.66615	1.59399		1.43353	0.95011	1.21708	1.02024	1.15925	1.08088	1.30667	1.76377	1.53755	1.61118	1.7001	1.77316	1.5373	1.83759	1.55481	1.60473	1.73771	1.55313	1.51957
albumin	Ovis aries	NP_001009376	ALB	69 kDa		x		x		x		69.3143		68.1834	65.0815	73.9549	70.0373		83.9262	58.2131	64.8446	65.7498	63.7494	70.2269	70.8001	55.5495	87.245	54.8496	74.1635	73.9567	72.5915	80.923	52.5711	69.6923	58.2364	82.6667	87.0201
retinal dehydrogenase 1	Ovis aries	NP_001009778	ALDH1A1	55 kDa			x	x		x		20.4812		20.9296	19.8064	21.7127	19.4761		18.2928	23.1215	21.446	20.8579	21.4967	17.4697	20.6494	19.6099	19.7069	19.3997	22.7324	22.2749	20.4905	25.6719	17.4198	17.4203	19.416	20.4293	22.6951
retinal dehydrogenase 2	Ovis aries	XP_004010617	ALDH1A2	57 kDa						x		11.5548		12.7606	11.1067	12.4869	9.86512		9.40946	15.1907	13.7857	12.6566	11.2625	10.8944	11.1537	11.1161	13.0578	10.852	13.9936	12.0523	13.6361	11.3295	6.82392	9.3279	9.40276	11.2331	12.5379
Aldehyde dehydrogenase family 16 member A1	Ovis aries	KAG5201016	ALDH3A1	85 kDa						x		17.4697		16.2527	18.3537	16.8117	18.4609		16.1425	15.779	16.4361	16.653	21.3894	16.6088	18.4613	16.9554	13.8642	16.1717	15.2758	20.4266	11.402	23.7303	16.5763	16.2581	24.0487	14.3502	21.0711
Aldehyde dehydrogenase 7 family, member A1	Bos taurus	AAI05407	ALDH7A1	55 kDa						x		6.29841		7.18254	6.8276	5.68343	5.50007		5.50505	10.4276	5.91028	6.88726	8.02691	7.60738	5.78982	5.8863	4.7678	6.0179	6.1767	4.76417	4.96626	7.40774	5.64931	5.08725	5.24547	5.46926	6.04904
TPA: 4-trimethylaminobutyraldehyde dehydrogenase	Bos taurus	DAA32031	ALDH9A1	54 kDa				x		x		11.5054		11.6447	11.9358	12.3002	10.1409		11.9913	10.3337	11.014	13.2399	12.5052	11.286	13.3775	10.5747	13.3556	11.5025	10.7269	11.0405	12.9494	14.2265	9.93279	11.0464	10.7795	8.88145	10.0643
fructose-bisphosphate aldolase A	Bos taurus	NP_001095385	ALDOA	39 kDa				x		x		19.3562		22.4733	19.4549	19.1805	16.3163		20.8482	23.5419	21.8266	23.6765	19.8537	17.8305	20.9099	19.2253	18.7033	18.3245	16.5345	16.7774	23.2875	21.4559	16.9399	14.8551	16.8561	15.8581	17.0725
N-acetylglucosamine-6-phosphate deacetylase	Ovis aries	XP_027817237	AMDHD2	44 kDa								1.57747		1.83388	1.80474	0.760657	1.91059		2.72571	2.18707	1.60705	0.815698	1.48124	1.09375	2.48452	2.15945	1.05323	0.162516	0.320643	0.679131	1.47222	0.876201	2.28692	2.09945	2.62059	0.902684	1.64333
anaphase-promoting complex subunit 1 isoform X1	Ovis aries	XP_027822925	ANAPC1	216 kDa			x					0.701445		0.661127	0.7654	0.689804	0.689449		0.985864	0.437816	0.486969	0.733858	0.658006	0.858147	0.713023	0.832424	0.552867	0.99865	0.476651	0.76795	0.643296	0.699411	0.731744	0.62613	0.538412	0.746891	0.804068
Ankyrin-2	Ovis aries	KAG5207434	ANK2	453 kDa						x		2.43037		1.84474	3.90668	2.14854	1.82151		1.69967	1.45908	2.15475	2.06545	1.31601	10.5336	1.77739	1.99974	1.21077	6.04087	2.98525	0.340663	1.96381	0.34989	0.215443	5.09514	0.499465	0.480783	2.8167
rabankyrin-5 isoform X2	Ovis aries	XP_004012625	ANKFY1	129 kDa						x		2.18527		1.45497	2.55537	1.76358	2.96718		0.607312	1.31483	1.12211	2.77561	2.13763	2.34264	3.91407	1.82713	1.20459	2.75719	2.23604	1.87509	1.47222	1.03634	3.41602	4.57218	3.18589	2.16269	1.49913
Annexin A1	Ovis aries	KAG5213317	ANXA1	76 kDa				x		x		68.1102		73.7064	63.9268	72.3053	62.5025		76.2272	66.243	77.2579	75.0973	59.5965	63.9725	61.1819	70.9562	93.0248	81.6959	74.4963	51.0658	75.6793	57.8698	53.4921	66.6619	49.4748	55.4335	87.45
annexin A3	Ovis aries	XP_014952061	ANXA3	36 kDa			x	x		x		28.3742		34.9779	26.5759	26.6192	25.3237		35.5022	31.5149	33.1535	39.741	23.3066	27.2632	23.703	32.0308	28.2469	28.7559	26.9554	23.5139	27.1869	25.0561	24.1585	28.6428	21.0905	19.0845	33.6422
annexin A4	Ovis aries	XP_004005861	ANXA4	36 kDa				x		x		19.7483		22.5413	19.7861	19.3008	17.365		22.613	20.495	23.8969	23.1605	18.26	21.3515	17.4627	22.0703	19.4502	21.6934	20.4083	13.5773	21.3366	19.339	18.6136	20.2277	17.7801	14.1522	16.0516
annexin A5 isoform X2	Ovis aries	XP_012034784	ANXA5	36 kDa			x	x		x		18.7787		21.481	19.1048	18.9675	15.5616		23.2049	19.8613	22.4507	20.4071	15.3007	19.8205	19.3584	21.9398	21.4194	22.0344	18.9624	11.9385	19.9095	19.5408	15.9529	16.5154	15.0639	13.7148	16.5607
annexin A6 isoform X1	Ovis aries	XP_004009036	ANXA6	76 kDa				x		x		5.6373		5.54724	4.55131	5.6007	6.84995		5.92242	9.28603	3.06662	3.91387	3.12778	3.75809	5.15824	6.16113	3.47138	4.79817	9.71424	4.93589	3.85575	6.82879	5.69424	7.57578	6.22826	6.47113	8.28033
annexin A7 isoform X3	Ovis aries	XP_011960675	ANXA7	50 kDa				x		x		4.18793		4.26891	4.53869	4.05492	3.88918		6.09114	3.86133	3.37144	3.75175	3.53893	5.20388	5.4696	3.94233	4.55782	4.24246	5.52359	2.80882	4.04783	3.14901	3.41976	3.87265	3.7251	3.86397	4.56441
annexin A8	Bos taurus	NP_776666	ANXA8	37 kDa			x	x		x		14.8023		17.4653	14.9983	15.0265	11.719		16.1234	16.9766	18.7572	18.0041	14.5073	16.4442	12.2811	16.7607	16.1234	16.0399	15.8582	11.248	16.8198	14.0695	11.3541	10.9746	11.1415	10.7126	14.4122
aldehyde oxidase	Ovis aries	KAG5213956	AOX1	286 kDa						x		7.296		5.47951	9.77275	5.66311	8.26862		6.35464	5.54207	6.7558	3.26553	15.1314	8.47973	12.8023	2.6776	1.50448	7.10131	6.66724	2.38758	11.7843	4.53375	6.50028	5.53683	8.31675	14.3588	6.63048
AP-1 complex subunit beta-1 isoform X5	Ovis aries	XP_027812525	AP1B1	104 kDa						x		4.35035		4.05973	4.95414	3.71182	4.67571		4.9987	4.01467	3.06558	4.15996	5.59676	4.37198	5.77364	4.07418	4.89994	3.88956	3.88943	2.89708	2.94543	3.74947	4.38986	4.15423	4.06433	3.78196	6.98819
AP-2 complex subunit alpha-1	Bos taurus	NP_001178369	AP2A1	108 kDa								1.1141		1.12599	0.889855	1.11084	1.32972		1.27967	1.2073	1.06995	0.947049	1.23923	0.696056	0.941287	0.682851	1.0572	1.26661	1.59704	0.881097	0.92884	0.934276	1.13148	1.23701	1.30378	1.42609	1.55023
AP-2 complex subunit alpha-2 isoform X3	Bos taurus	XP_024842893	AP2A2	103 kDa								1.38785		1.14946	1.53388	0.968408	1.89965		1.08028	1.81549	0.645113	1.05697	1.67779	1.27182	1.94651	1.23939	1.209	0.942107	1.0894	0.909008	0.346252	1.31468	1.37811	2.21017	2.16289	1.39522	2.35187
AP-2 complex subunit beta isoform X1	Odocoileus virginianus texanus	XP_020757976	AP2B1	106 kDa				x		x		5.20915		4.67021	5.13297	4.20903	6.8244		5.8609	4.30829	4.35016	4.16149	6.74617	4.06523	6.13612	3.58436	3.53551	3.56592	4.69828	4.26484	3.49503	5.6946	6.18642	6.59319	7.06731	6.82068	7.45441
Golgin subfamily A member 3	Ovis aries	KAG5198599	AP3B1	163 kDa						x		3.68898		3.16769	4.938	1.91898	4.73126		3.72144	4.09141	2.24763	2.61027	3.61693	5.63188	8.17152	2.33167	2.11433	1.93715	3.16	1.02199	2.57771	0.702732	7.44621	1.29772	4.51998	2.89275	7.49963
AP-3 complex subunit delta-1	Ovis aries	XP_027825737	AP3D1	136 kDa						x		3.96877		4.08554	4.81628	3.82381	3.14944		5.71036	3.69575	2.69392	4.24215	3.94562	5.9501	5.81865	3.55075	3.72234	3.66957	3.3973	3.06597	4.53714	4.55055	2.05698	4.14444	3.15671	2.28254	4.10652
AP-3 complex subunit sigma-2	Bos taurus	NP_001068844	AP3S2	22 kDa			x					0.205181		0.193819	0.213148	0.245071	0.168686		0.179217	0.041477	0.32109	0.233494	0.141001	0.268435	0.254003	0.189154	0.214926	0.323901	0.136313	0.340036	0.157675	0.297578	0.185358	0.279519	0.0522572	0.15419	0.172104
acylamino-acid-releasing enzyme isoform X1	Ovis aries	XP_004018506	APEH	81 kDa						x		5.96382		5.69382	5.78831	5.50459	6.86855		5.16216	5.06681	5.58725	6.95905	5.70051	6.37081	6.75343	4.32847	4.52793	5.18701	6.03804	4.08795	5.2696	7.91701	5.53042	7.91934	6.00798	5.74995	9.13504
DNA-(apurinic or apyrimidinic site) endonuclease	Ovis aries	XP_004010439	APEX1	36 kDa			x			x		14.3781		15.3527	13.6151	14.5166	14.0279		15.4455	16.0901	13.2349	16.6402	13.8196	13.7831	14.2102	12.6476	14.473	15.2069	13.689	13.6295	14.7252	15.3759	11.0691	13.3569	15.8811	13.2789	16.5536
Methylthioribulose-1-phosphate dehydratase	Ovis aries	KAG5199978	APIP	27 kDa			x			x		1.35597		1.29343	1.56234	0.566184	2.00191		1.68674	0.876556	1.30698	1.30344	1.64196	2.18811	1.42127	0.998027	0.302715	0.325031	0.962901	0	1.10372	0.702732	1.63432	2.94138	3.39778	1.43318	0.602871
apolipoprotein A-I isoform X1	Ovis aries	XP_011950887	APOA1	30 kDa		x		x		x		12.1506		14.509	9.79854	12.536	11.759		15.804	10.5083	19.166	12.5576	5.92665	12.6657	9.95877	10.6431	14.7651	9.88018	11.9119	13.2763	13.9771	11.4055	8.61869	16.9291	8.35094	12.4158	12.4803
apolipoprotein A-IV	Ovis aries	XP_004016096	APOA4	43 kDa		x						0.56496		0.0818276	0.996865	0.650687	0.53046		0	0	0	0.32731	0	0.939521	0.714774	2.33316	1.80154	0	0.324998	0.678381	1.0992	0	0.656236	0.978318	0	0.716313	0.301436
DCC-interacting protein 13-alpha	Bos taurus	NP_001092473	APPL1	80 kDa								0.75413		0.600772	0.606269	0.908733	0.900745		0.415588	0.583795	0.579882	0.823821	0.412314	0.562542	0.943129	0.50709	0.839129	0.808043	1.05284	0.603499	0.825836	1.32306	1.03373	0.913152	0.669321	0.834517	1.053
DCC-interacting protein 13-beta isoform X1	Ovis aries	XP_027823484	APPL2	74 kDa								0.606071		0.10286	0.286696	1.1163	0.918424		0.274473	0.0964356	0	0.0405314	0.0824728	0.104974	0.918582	0.0407562	0.714309	1.46082	0.582302	0.468411	1.9311	1.54089	0.66262	1.51495	0.272655	0.885938	1.25596
adenine phosphoribosyltransferase	Ovis aries	XP_014955647	APRT	20 kDa			x			x		7.33957		8.10113	8.10388	6.78717	6.36611		9.618	5.36043	8.34287	9.08323	6.58255	10.4899	6.75322	8.58982	7.14196	9.28875	5.72522	5.50301	7.47321	5.59084	8.33606	6.30825	6.67876	5.86665	4.64084
arf-GAP with Rho-GAP domain, ANK repeat and PH domain-containing protein 1 isoform X1	Ovis aries	XP_027835295	ARAP1	163 kDa								0.0851981		0.100107	0.124958	0.0636284	0.0520993		0.140392	0	0.110322	0.149713	0	0.183198	0.168368	0.148265	0.100523	0	0.0391131	0.155588	0	0.0865464	0	0.0399258	0.0457251	0	0.174846
coatomer subunit delta	Ovis aries	XP_004016127	ARCN1	57 kDa						x		1.67422		2.11918	1.4288	1.78297	1.36593		2.22885	2.1907	2.09775	1.9594	2.13876	0.628707	1.84077	1.10696	0.554361	0.537372	1.75427	2.49918	3.24788	2.10477	2.22246	1.02941	1.25106	1.32097	1.00577
brefeldin A-inhibited guanine nucleotide-exchange protein 1 isoform X1	Ovis aries	XP_004011771	ARFGEF1	209 kDa						x		12.9049		14.7972	13.4018	11.0526	12.3681		13.6681	16.5754	13.8494	15.0961	14.2255	17.2613	10.7448	11.3755	9.94632	15.6746	9.75493	10.9773	10.966	8.99633	15.1902	8.8588	9.78405	13.4921	14.5152
PREDICTED: brefeldin A-inhibited guanine nucleotide-exchange protein 2	Bos indicus	XP_019828310	ARFGEF2	197 kDa						x		2.04793		2.34944	1.96604	1.46611	2.41011		2.06713	3.2342	1.39963	2.6968	2.38217	2.537	1.86546	1.07954	1.1998	1.45542	2.1335	1.79006	0.920606	1.29728	2.50498	1.37764	2.90521	2.68958	2.57315
brefeldin A-inhibited guanine nucleotide-exchange protein 3 isoform X1	Ovis aries	XP_027828296	ARFGEF3	241 kDa						x		8.6352		7.15126	8.88301	8.50068	10.0058		8.5661	6.42088	5.95275	7.6653	6.74157	10.3409	9.42206	9.02753	7.67535	9.05699	9.37264	9.36603	10.301	5.23206	9.7579	10.0849	11.3321	12.2228	6.6315
arfaptin-1 isoform X3	Ovis aries	XP_004017239	ARFIP1	42 kDa			x			x		2.76556		3.0239	2.95533	2.36371	2.71929		3.09585	3.65036	3.06321	2.28618	2.96223	2.50626	3.20089	3.15195	1.96076	2.59665	2.37676	1.87292	2.76207	2.61306	2.76231	3.58019	2.08748	2.15866	3.00779
Rho GTPase-activating protein 1	Ovis aries	KAG5200026	ARHGAP1	50 kDa						x		1.73194		2.58037	1.31268	1.11066	1.92406		2.50904	2.62103	1.93294	3.25845	2.30366	1.56351	0.71159	0.671978	1.20963	1.60978	0.95419	0	1.84072	1.04967	0.648753	1.95664	2.64339	2.86637	1.50514
PREDICTED: LOW QUALITY PROTEIN: rho GTPase-activating protein 17	Bison bison bison	XP_010835726	ARHGAP17	84 kDa								0.597903		0.388962	0.994869	0.0527146	0.955069		0	0.586217	0.314688	0.654941	0.983134	1.56998	1.42636	0	0	0	0.316287	0	0	0	0.646328	1.95664	0.365801	0	1.80658
rho GTPase-activating protein 18 isoform X1	Ovis aries	XP_004011359	ARHGAP18	75 kDa						x		7.26377		7.11259	7.96254	6.69273	7.28722		7.95823	5.26037	6.4187	8.81305	9.21126	7.8317	7.83132	6.97588	5.11985	6.79796	5.07514	7.82646	6.25759	9.07937	7.80284	6.51515	6.01837	6.48403	9.61569
PREDICTED: rho GTPase-activating protein 27 isoform X1	Capra hircus	XP_017920758	ARHGAP27	96 kDa								0.397424		0.231964	0.703727	0.164892	0.489113		0	0.438278	0.163799	0.325781	0.16555	1.09729	0.884874	0.667195	0.148532	0	0.314596	0.342858	0.183365	0	0.812206	0.655699	0.194297	0.181509	0.601854
Rho GTPase-activating protein 35	Ovis aries	KAG5200936	ARHGAP35	170 kDa								0.125913		0.0686184	0.22432	0.118789	0.0919253		0.274473	0	0	0	0.329003	0.105178	0.354416	0.108683	0	0	0	0.114036	0.367908	0.23079	0	0.108611	0.129531	0.121006	0.100479
rho GDP-dissociation inhibitor 1	Bos taurus	NP_788823	ARHGDIA	23 kDa			x	x		x		6.74565		6.81335	6.57357	7.40096	6.19471		6.42638	6.66091	7.05282	7.11328	7.48004	6.11554	6.06558	6.63313	7.83215	8.19467	6.6096	6.89801	7.83544	7.0359	5.43968	6.18542	5.9698	6.96864	6.41002
PREDICTED: rho guanine nucleotide exchange factor 1 isoform X1	Capra hircus	XP_017917961	ARHGEF1	111 kDa								0.309785		0.039827	0.414039	0.276224	0.509048		0	0.159308	0	0	0.492616	0.315228	0.848313	0	0.0285609	0	0.108333	0.470838	0.235427	0.814186	0.447712	0.445675	0.668557	0.397312	0.585985
rho guanine nucleotide exchange factor 10-like protein isoform X3	Ovis aries	XP_027821451	ARHGEF10L	135 kDa						x		1.74583		1.54756	1.50433	1.30314	2.62829		1.25341	2.33933	1.29407	1.30344	0.328683	2.1875	2.4928	1.00834	0	0.3262	2.23338	2.72386	1.46946	1.06596	3.56582	1.30415	1.12019	5.04224	2.10903
Rho guanine nucleotide exchange factor 16	Ovis aries	KAG5202391	ARHGEF16	222 kDa								0.904282		0.232826	1.15188	0.97068	1.26174		0	0.289307	0.314688	0.32731	1.31423	1.25444	0.714774	1.32408	0	0	0.942097	2.38758	1.10372	1.39068	0	1.93654	0.766793	1.80481	1.80057
rho guanine nucleotide exchange factor 18 isoform X3	Ovis aries	XP_027825501	ARHGEF18	149 kDa								0.2096		0.200028	0.385359	0.0835498	0.169463		0	0.145169	0	0.654941	0	0.312299	0.893148	0.335989	0	0.325616	0	0	0	0.175683	0	0.489159	0	0.358156	0
rho guanine nucleotide exchange factor 2 isoform X7	Ovis aries	XP_027832087	ARHGEF2	112 kDa								0.712975		0.592977	0.459045	0.756657	1.04322		0.836348	0.827071	0.382197	0.32629	0.547153	0.313174	0.531306	0.444547	0.855766	0.217467	0.477095	1.07559	0.98148	0.932548	0.972356	0.867291	1.01412	1.25607	1.10625
rho guanine nucleotide exchange factor 7 isoform X7	Bos taurus	XP_024855650	ARHGEF7	80 kDa								0.112263		0.161729	0.129165	0.0933874	0.0647711		0.0862204	0.234487	0.0655195	0.260689	0	0.313995	0.0703316	0.132333	0	0.063981	0	0.136843	0.21984	0.139661	0	0.129048	0.0756399	0	0.119168
ADP-ribosylation factor-like protein 2-binding protein	Ovis aries	NP_001156023	ARL2BP	19 kDa			x					0.302359		0.216717	0.406616	0.413065	0.173038		0	0	0.322157	0.544711	0.550221	0.626348	0.117219	0.332676	0.203283	0.432056	0.426396	0.454699	0.612064	0.34989	0.656236	0.106469	0	0	0.102483
PREDICTED: LOW QUALITY PROTEIN: ADP-ribosylation factor-like protein 3	Camelus bactrianus	XP_010969282.1	ARL3	20 kDa			x			x		2.26557		1.92316	1.68644	2.75992	2.69274		1.84133	1.16206	3.70854	0.980722	0.987008	2.34526	1.42223	1.99127	1.35595	3.22702	2.53757	4.42714	2.39583	2.61603	2.92202	3.9197	2.43049	2.69889	1.49261
PREDICTED: ADP-ribosylation factor-like protein 6 isoform X1	Capra hircus	XP_017911139	ARL6	22 kDa			x					0.629732		0.473235	0.415028	0.902537	0.728127		0	0.586217	0.651782	0.654941	0.328683	0.314922	0.354842	0.661665	0	1.61095	0.95419	0.678381	0.74251	1.42919	0.975659	0.66616	0	1.0885	0.910321
armadillo repeat-containing protein 3 isoform X1	Ovis aries	XP_012043709	ARMC3	96 kDa								0.118547		0.101401	0.0996892	0.124026	0.149072		0.0864434	0.0578613	0	0.261301	0.131182	0.0631066	0.0719864	0.132482	0	0	0.381676	0	0.220745	0.141733	0.0638844	0.130497	0.302159	0.0707707	0.178049
PREDICTED: armadillo repeat-containing protein 6 isoform X2	Capra hircus	XP_017906959	ARMC6	50 kDa								0.145881		0.144911	0.438613	0	0		0	0.579645	0	0	0	0	1.41809	0.336362	0	0	0	0	0	0	0	0	0	0	0
damage-control phosphatase ARMT1	Ovis aries	XP_012038508	ARMT1	51 kDa			x			x		3.56323		2.95349	5.07975	2.9282	3.29146		3.33023	2.6307	2.25713	3.5959	3.94416	5.32745	6.04693	5.00045	1.81162	3.23961	2.22128	2.04981	4.41589	3.83102	3.25631	2.91485	3.00919	2.15866	5.1183
actin-related protein 2/3 complex subunit 1B	Ovis aries	XP_014959741	ARPC1B	41 kDa			x					0.977314		1.00529	1.12529	0.839957	0.938726		0.496953	1.10688	1.3558	1.06152	1.12436	1.12069	0.785358	1.47073	0.702719	0.984282	1.42798	0.822425	0.520169	0.582164	0.759812	1.35813	1.00686	0.71879	0.850044
PREDICTED: LOW QUALITY PROTEIN: actin-related protein 2/3 complex subunit 2	Bos mutus	XP_014331847	ARPC2	34 kDa			x			x		5.60694		7.09092	7.93727	4.55533	2.84423		2.09789	8.75467	10.0035	7.5076	9.54988	8.76708	7.29015	6.14199	4.50386	4.87084	4.777	3.0623	6.25511	3.86285	1.94515	5.05813	1.3103	3.05704	2.85055
Actin-related protein 2/3 complex subunit 5	Ovis aries	KAG5211122	ARPC5	22 kDa			x					0.0952001		0.0773398	0.0360327	0.150366	0.117062		0.185137	0.0161299	0.0536928	0.0543996	0.0366546	0.069366	0.0199962	0.0181139	0.117777	0.125961	0.0884496	0.170415	0.224646	0.174945	0.108407	0.126804	0.146166	0.119926	0.0840097
actin related protein 2/3 complex subunit 5	Capra hircus	AFN27529	ARPC5	16 kDa			x					0.938645		1.1542	0.685515	1.04279	0.872081		1.3526	1.09215	1.51955	0.652487	0.65845	0.625758	0.711909	0.745942	0.754758	1.45828	0.955036	1.02345	1.10485	0.960345	0.81347	0.653887	0.657747	1.25841	0.976891
arpin	Bos taurus	NP_001069772	ARPIN	25 kDa								0.8566		0.92707	0.660799	0.984684	0.853845		0.842812	0.438278	1.448	0.979192	0.329891	0.78206	0.533216	0.998027	0.452351	0.805473	1.11233	1.19304	1.28709	1.05782	0.815947	1.2941	0.749197	1.25626	0.153725
beta-arrestin-1 isoform X1	Ovis aries	XP_004016376	ARRB1	47 kDa								0.10706		0.0966019	0.115584	0.125	0.0910534		0.0274102	0.0777586	0.139872	0.141367	0.142718	0.135377	0.0946455	0.089597	0.110012	0.151402	0.084473	0.0795861	0.208737	0.115791	0.0326028	0.108934	0.088046	0.0958325	0.129851
arsenite methyltransferase	Ovis aries	XP_027816312	AS3MT	42 kDa								0.299606		0.348691	0.340765	0.439205	0.0697622		0.627261	0.441564	0	0.325941	0	0	0.533216	0.829846	0.756171	0.485568	0.162499	0.679131	0.551862	0	0.159711	0	0.1891	0	0
PREDICTED: activating signal cointegrator 1 complex subunit 3	Equus asinus	XP_014696581	ASCC3	251 kDa								0.767921		0.823076	0.487903	0.570877	1.18983		1.3127	0.728617	0	1.25098	0.493344	0.104974	0.412921	0.940372	1.20627	0.269735	0.474516	1.47474	0	0	0.539415	1.79117	0.997531	1.91971	0.70133
argininosuccinate lyase	Ovis aries	XP_027817735	ASL	53 kDa								0.240303		0.277369	0.252311	0.200416	0.231117		0.259603	0.296779	0.290809	0.262284	0.216411	0.162516	0.418228	0.212088	0.0759549	0.122033	0.327802	0.273044	0.229276	0.174388	0.121957	0.484732	0.239556	0.233229	0.0761107
PREDICTED: N-acetylserotonin O-methyltransferase-like protein	Capra hircus	XP_017899932	ASMTL	66 kDa						x		2.64347		3.76953	3.59726	1.00175	2.20536		5.01809	2.92555	3.86588	3.26859	3.61693	2.18811	3.91916	4.66483	1.51013	0.644936	0.95419	0	2.20292	0.698304	1.96123	2.59545	1.12019	1.44235	3.90756
tether containing UBX domain for GLUT4 isoform X1	Ovis aries	XP_014954392	ASPSCR1	60 kDa								1.3379		1.15501	1.74566	1.3869	1.06404		1.94754	1.21299	0.640579	0.818917	1.6459	2.65905	1.18567	1.49201	0.905276	1.29485	1.36704	1.7623	1.53627	1.45566	0.976871	1.0282	1.00619	0.604658	1.70427
Isoaspartyl peptidase/L-asparaginase	Ovis aries	KAG5196445	ASRGL1	32 kDa			x			x		5.21256		5.16191	4.77586	5.95524	4.95723		3.96582	4.34436	5.21272	7.12474	4.11519	4.48416	4.74617	5.75792	4.67708	4.64483	5.20259	6.24719	7.35488	7.6049	6.33807	5.53441	5.61133	3.29544	4.00687
PREDICTED: ubiquitin-like modifier-activating enzyme ATG7	Bos indicus	XP_019840162	ATG7	27 kDa			x					1.47729		1.43461	1.82248	1.28591	1.36615		0.391203	1.4562	1.60534	2.28569	1.96773	1.56351	1.77293	1.98574	1.80941	2.2673	1.58338	1.02199	0	1.03338	1.62199	1.29048	0.744	1.07933	2.09497
bifunctional purine biosynthesis protein ATIC	Ovis aries	XP_004004954	ATIC	65 kDa				x		x		7.64105		6.61816	9.03143	6.77181	8.14282		6.38908	6.16207	7.39856	6.52291	9.97932	10.9589	7.9495	7.23796	6.63172	5.71896	7.25959	6.0398	6.1342	8.84657	7.09871	9.15116	8.12898	7.19205	9.14319
copper transport protein ATOX1 isoform X1	Odocoileus virginianus texanus	XP_020736584	ATOX1	10 kDa			x			x		3.57811		3.88405	3.38187	4.53026	2.51624		3.08533	3.40725	6.54032	2.50331	2.08519	3.02676	3.08314	5.33238	6.43571	4.75378	6.34853	4.14205	2.81951	2.682	2.59596	2.83063	3.27171	2.2793	1.60362
Calcium-transporting ATPase	Muntiacus reevesi	KAB0376681	ATP2A2	134 kDa								0.180702		0.138135	0.236927	0.202562	0.145185		0	0.29124	0	0.261301	0.329067	0.124798	0.426573	0.0672724	0.121528	0	0.128257	0.407628	0.0731475	0.48481	0.195132	0.259545	0.150879	0	0.120371
ATP synthase subunit alpha, mitochondrial	Ovis aries	XP_004020569	ATP5F1A	60 kDa				x				0.761156		1.17759	1.24271	0.408451	0.215866		0	4.38278	0.327597	0	0	0.623989	0	4.34686	0	0	0	0	0	2.45071	0	0	0	1.07933	0
V-type proton ATPase catalytic subunit A	Bos taurus	P31404	ATP6V1A	68 kDa						x		2.09629		2.26499	2.30583	1.94803	1.86629		2.24393	2.24082	2.32676	2.24845	2.23003	2.36724	2.40821	2.21784	1.80941	1.76157	1.59091	2.12163	1.83814	2.56652	1.73477	1.66763	1.93221	1.75843	2.23841
H+-ATPase non-catalytic subunit B	Bos taurus	CAA41275	ATP6V1B2	57 kDa						x		2.7448		2.96822	2.58129	2.63006	2.79964		2.93045	3.43061	2.81837	2.69346	3.2056	2.66272	2.04622	2.4106	2.33516	2.59094	2.54495	2.12767	3.03411	3.14753	2.84591	2.8535	2.74313	2.69833	2.85733
V-type proton ATPase subunit E 1	Ovis aries	XP_004007021	ATP6V1E1	26 kDa			x			x		7.95589		7.09062	7.92227	8.91909	7.89157		7.17694	7.58552	8.04912	5.5509	5.26372	6.8851	9.58134	9.9589	8.43153	9.71137	9.51771	6.81181	10.3038	8.73836	8.44169	8.16605	9.07114	6.84705	6.93191
ATPase H+ transporting V1 subunit F	Camelus ferus	EPY81113	ATP6V1F	24 kDa						x		1.05477		0.713892	0.507799	2.43681	0.560583		1.08309	0.132827	1.43669	0.202954	0.829926	0.451228	0.562328	0.187713	2.01341	3.79428	0.53212	3.56809	3.86441	0.848575	0.277393	0.444979	0.512655	0.886447	0.681438
V-type proton ATPase subunit G 1	Ovis aries	XP_014948445	ATP6V1G1	14 kDa						x		5.3874		4.93216	5.02286	5.80782	5.78677		6.03599	3.80365	4.34133	5.54768	4.76949	4.69498	4.63075	5.99623	4.67204	5.66174	4.76926	6.29198	6.98631	6.46556	5.68676	5.70057	6.98466	5.75453	4.80734
V-type proton ATPase subunit H isoform X1	Ovis aries	XP_004011727	ATP6V1H	56 kDa								0.220626		0.296145	0.164846	0.147139	0.274373		0.352845	0.382974	0.222769	0.225992	0.228181	0.168767	0.109574	0.152864	0.0467415	0.0500947	0.243857	0.131477	0.11346	0.297201	0.351258	0.249778	0.34929	0.166713	0.254826
ataxin-10	Ovis aries	XP_027824011	ATXN10	53 kDa						x		7.19668		8.09985	7.00932	6.81529	6.86227		9.60507	8.18591	6.4506	8.15779	5.91963	6.26758	8.53782	7.31224	6.91918	6.47292	6.98014	6.47554	8.09732	5.94665	6.16589	6.52239	7.16136	7.55588	6.90582
ubiquitinyl hydrolase 1	Muntiacus muntjak	KAB0361160	ATXN3	34 kDa			x			x		1.97217		1.95646	1.74925	2.36351	1.81946		2.50904	1.75311	1.93294	1.63075	1.64679	1.25505	1.42636	2.66878	2.11433	1.94227	1.90838	1.70187	4.41489	2.09934	1.62441	2.60912	1.90978	1.44179	1.51218
alpha-2-glycoprotein 1, zinc-binding	Homo sapiens	AAA61311	AZGP1	34 kDa		x						0.0238571		0	0.0427713	0.0420095	0.0106474		0	0	0	0	0	0.0524871	0.118598	0	0.252057	0	0	0	0	0	0.053237	0	0	0	0
beta-2-microglobulin	Ovis aries	ABP37878	B2M	14 kDa		x						0.585868		0.644424	0.755005	0.483375	0.46067		0.52946	0.512764	0.719251	0.816222	0.822427	0.469761	0.979314	0.74852	0.52803	0.485568	0.477095	0.341399	0.368745	0.699411	0.326247	0.489159	0.660847	0.449051	0.378044
BAG family molecular chaperone regulator 3	Ovis aries	KAG5196074	BAG3	61 kDa								0.848575		0.708925	1.00883	0.61654	1.06001		1.07831	0.293625	0.645328	0.818436	0.657845	0.781755	1.59806	0.997654	0.457387	0.325616	0.797738	0.510244	0.918095	0.690157	0.808464	1.30094	0.744	1.25196	1.19469
large proline-rich protein BAG6 isoform X1	Ovis aries	XP_027814641	BAG6	122 kDa						x		3.17865		2.64943	3.40249	3.12032	3.54235		3.1061	2.70554	2.2556	2.53049	3.70007	3.75809	3.91121	2.24059	2.49045	2.83501	3.42007	3.49252	3.77298	2.71091	3.65685	3.10512	3.20868	3.59615	4.14493
Bardet-Biedl syndrome 1 protein isoform X1	Ovis aries	XP_027815275	BBS1	65 kDa								0.409023		0.723966	0.634955	0.158578	0.118595		1.12412	0.683341	0	1.0884	0.438884	0.836296	0.714348	0.550291	0	0.106635	0	0	0.612064	0.232768	0.215443	0	0.377531	0	0
protein PTHB1 isoform X1	Ovis aries	XP_004007956	BBS9	99 kDa								0.0705493		0.0875448	0.119181	0.0257421	0.0497292		0.199746	0.0417408	0.0310372	0.0776549	0.0783492	0.119221	0.152105	0.127049	0.0430811	0.031011	0.0303763	0	0	0.0499843	0.0772375	0.0779633	0.0185044	0.0172866	0.0576543
basal cell adhesion molecule	Ovis aries	XP_027834256	BCAM	68 kDa		x				x		3.29413		4.32384	4.12317	2.86152	1.86798		3.29145	5.25173	4.83235	3.91983	2.62993	5.95266	4.60911	3.301	1.50448	1.94227	3.16676	3.41107	2.93991	4.20461	3.24882	2.91485	1.13259	1.44179	0.601854
PREDICTED: 3-hydroxybutyrate dehydrogenase type 2	Capra hircus	XP_005681413	BDH2	27 kDa			x			x		3.18555		3.23881	2.98598	3.72683	2.79056		2.50904	2.33933	4.19348	3.91339	2.95715	3.1341	3.19421	2.65847	3.62102	4.21192	3.51257	3.06597	5.15188	2.79764	3.58564	2.61555	3.78637	2.15866	1.80658
biglycan precursor	Ovis aries	NP_001009201	BGN	42 kDa		x						0.0173635		0.00380667	0.0043056	0.0401804	0.0211615		0	0.0152267	0	0	0.0172224	0	0	0	0.031981	0.0679496	0.0335738	0.107578	0	0	0.0512228	0.0346796	0.0199052	0	0
baculoviral IAP repeat containing 6	Homo sapiens	EAX00447	BIRC6	528 kDa								1.61551		1.62004	1.54014	1.75286	1.54898		1.34071	1.62753	1.71553	1.79638	1.33438	1.51911	1.15791	2.14916	2.27398	2.25158	1.65491	2.01588	1.10124	1.21959	1.66177	1.40296	1.33308	1.9866	1.36049
bleomycin hydrolase isoform X1	Camelus dromedarius	XP_031324338	BLMH	64 kDa								1.18301		1.03624	1.0434	0.91078	1.74163		0.627261	1.89777	0.804378	0.815537	0.821458	0.939521	1.2464	1.16621	0.903598	1.45356	0.633547	0.678381	1.10323	0.692371	1.78665	1.62397	2.08748	1.25626	1.95378
biogenesis of lysosome-related organelles complex 1 subunit 2	Ovis aries	XP_004020159	BLOC1S2	16 kDa			x					0.0294405		0	0	0	0.117762		0	0	0	0	0	0	0	0	0	0	0	0	0	0	0	0	0	0	0.588809
biliverdin reductase A	Ovis aries	XP_004008040	BLVRA	34 kDa			x			x		2.94232		3.3567	3.03095	2.86957	2.51206		3.74487	3.68096	2.45229	3.54868	2.50049	2.46172	3.46146	3.70012	2.87465	2.97999	3.11702	2.06649	3.28558	2.89371	2.25508	2.49321	2.44115	3.02231	2.34855
PREDICTED: flavin reductase (NADPH)	Capra hircus	XP_017917916	BLVRB	22 kDa			x			x		5.86426		7.75486	4.44144	6.71756	4.54317		4.19467	9.35835	11.264	6.20246	2.96102	5.63127	2.83936	6.33409	4.52351	4.53065	7.63352	7.15975	6.99459	9.46332	6.83952	4.56576	3.78637	3.60962	3.9146
bolA-like protein 2 isoform X2	Bos taurus	XP_002698102	BOLA2B	10 kDa								1.25018		1.47018	0.954885	1.41137	1.16428		0.822863	1.16638	1.93294	1.95855	1.64292	0.627222	0.714774	0.834629	0.599778	2.26416	0.630883	1.02566	2.02408	1.92366	0.975659	1.46748	1.12639	1.80023	0.451645
3'(2'),5'-bisphosphate nucleotidase 1 isoform X3	Bos taurus	XP_005216872	BPNT1	34 kDa			x			x		8.4591		7.38045	8.0508	10.0133	8.3919		9.07117	7.87319	6.21151	6.36594	7.29248	7.23573	7.63719	10.0378	10.5379	9.06527	8.74061	6.23391	11.7101	13.7918	7.80224	8.68606	9.16153	7.92778	8.38189
BRO1 domain-containing protein BROX	Ovis aries	XP_004013663	BROX	46 kDa			x					1.00235		1.12374	1.53392	0.882389	0.469336		1.68618	1.17778	0.651782	0.979192	2.30366	1.56998	1.59965	0.662412	0.601988	1.29104	0.942097	0.672546	0.736993	1.04967	0.329331	0.971892	0.388593	0.362459	0.294405
transcription factor BTF3 homolog 4	Bos taurus	NP_001091575	BTF3L4	17 kDa			x					0.235265		0.291374	0.104189	0.481391	0.064108		0.313631	0.362149	0.326744	0.162971	0	0.0772665	0.0899829	0.249507	0.528582	0.807339	0.558345	0.0855269	0.643544	0.265008	0.0798556	0	0	0.0884633	0.152221
chromatin complexes subunit BAP18 isoform X1	Ovis aries	XP_014954091	C11H17orf49	20 kDa								0.256095		0.302953	0.239814	0.288436	0.193177		0.287328	0.263542	0.334546	0.326397	0.219282	0.209074	0.177739	0.353162	0.440206	0.227096	0.222289	0.227349	0.379179	0.234495	0.173102	0.163053	0.188766	0.179889	0.261075
Complement C2	Ovis aries	KAG5197029	C2	150 kDa		x				x		3.01454		2.81211	3.04926	3.0833	3.1135		3.76357	2.61446	2.58472	2.28569	3.28825	3.43731	2.48771	2.98377	3.01903	2.26847	4.45805	3.40957	2.21197	3.13272	2.92698	4.2391	1.86419	3.23855	3.29868
ester hydrolase C11orf54 homolog isoform X1	Ovis aries	XP_004019429	C21H11orf54	35 kDa			x			x		5.32815		5.29648	4.8759	6.6002	4.54003		7.17583	5.25173	4.18665	4.57171	4.27526	5.32928	3.91089	5.98816	9.35981	9.0613	6.66191	4.42573	6.25108	3.84138	4.54896	6.52239	4.12938	3.59185	3.90756
queuosine salvage protein	Ovis aries	XP_004004160	C2H9orf64	39 kDa			x			x		2.29461		2.25104	2.52135	2.3586	2.04744		1.68858	2.19055	2.22729	2.89774	2.79157	2.90011	2.37155	2.02218	2.82272	2.86114	3.17946	1.98745	1.78943	1.51138	1.71938	2.68587	1.53318	1.70975	2.589
Complement C3	Ovis aries	KAG5208847	C3	200 kDa				x		x		37.8488		39.5467	35.3716	35.6781	40.7988		49.7184	40.2665	32.9538	35.2481	39.6518	34.2015	38.3292	29.304	49.9214	22.167	40.0629	25.2501	40.1108	36.5566	34.5008	44.2019	33.9138	45.9293	45.4481
PREDICTED: LOW QUALITY PROTEIN: complement C4-A	Capra hircus	XP_017900744	C4	128 kDa		x				x		2.8797		2.10985	3.26631	2.77559	3.36704		2.50849	2.18862	0.804378	2.9379	1.48293	2.34588	3.90993	5.3265	5.13508	0.1631	3.97321	2.21945	2.02182	3.14086	1.61946	2.76158	1.31549	4.67548	6.4632
C4a anaphylatoxin	Ovis aries	KAG5197025	C4A	217 kDa						x		3.69708		2.75453	3.79408	3.93166	4.30803		2.50849	2.4845	1.45616	4.56897	1.80774	2.34588	5.69623	5.3265	6.31768	0.1631	7.1574	2.21945	4.59147	3.14086	1.61946	2.77525	1.31549	7.56018	8.26978
carbonic anhydrase 1	Ovis aries	XP_027829054	CA1	29 kDa			x					0.814917		1.09985	0.829496	1.08917	0.24115		0.313631	0.438278	2.26291	1.38459	1.31496	0.78206	0.887739	0.333224	2.03755	0.730218	1.42911	1.36339	0.368745	0.606013	0.163453	0.891835	0	0	0.150464
carbonic anhydrase 2	Ovis aries	XP_027829052	CA2	29 kDa			x			x		15.1771		17.7341	17.135	15.0691	10.77		22.2397	12.5682	18.1849	17.9438	10.5337	18.8487	19.2034	19.9543	16.4258	21.0368	13.7838	11.9203	13.2346	14.0134	10.4128	14.1352	11.3715	5.38749	12.5432
carbonic anhydrase-related protein	Bos taurus	NP_001077159	CA8	33 kDa			x					0.157144		0.168515	0.140437	0.149674	0.169949		0.168562	0.116689	0.290891	0.0979192	0.0990882	0.156412	0.106643	0.199605	0.0607639	0.161607	0.317547	0.0343608	0.183067	0.140697	0.163189	0.195664	0.189939	0.180481	0.120473
calcium-binding protein 39-like isoform X1	Ovis aries	XP_004012124	CAB39L	39 kDa			x					0.0151894		0.0305778	0.0110277	0.0147111	0.00444107		0.0809005	0.019794	0	0.0216167	0	0	0	0.044111	0.020181	0.0216688	0.0216665	0	0.0247503	0	0	0.0222053	0	0	0
calcyclin-binding protein	Ovis aries	XP_004013866	CACYBP	26 kDa			x			x		5.75447		5.25736	4.77092	6.61154	6.37806		4.39194	4.7203	7.07239	4.84479	4.65944	6.05753	3.31598	5.05073	8.14437	7.22718	6.13259	5.39067	6.93129	5.84311	4.71942	6.72902	4.89791	8.08934	7.45459
PREDICTED: CAD protein isoform X1	Capra hircus	XP_017911003	CAD	245 kDa						x		11.9067		12.3059	11.005	12.25	12.0658		11.319	11.999	10.7298	15.176	12.3668	11.4596	10.6879	9.50592	14.4239	12.9529	12.062	16.405	9.78141	7.87474	12.0102	11.4751	10.6425	13.4585	12.7426
Calreticulin	Camelus ferus	EPY88004	CALR	84 kDa			x	x		x		5.07773		4.42073	5.51232	4.51073	5.86716		3.57766	4.8496	4.11414	5.14152	5.26384	4.36621	6.58174	5.83747	4.29034	4.04391	3.32309	4.42827	6.1589	4.81988	6.25196	6.15328	6.90511	4.21838	5.80706
PREDICTED: calcium/calmodulin-dependent protein kinase type II subunit gamma	Camelus bactrianus	XP_010961454.1	CAMK2G	64 kDa								0.29775		0.278519	0.363482	0.233253	0.315746		0.186253	0.292481	0.361026	0.274316	0.370128	0.372003	0.399912	0.311883	0.263309	0.22279	0.298184	0.223016	0.217367	0.174853	0.324238	0.326089	0.305361	0.35998	0.263062
PREDICTED: calmodulin-regulated spectrin-associated protein 3 isoform X5	Capra hircus	XP_017906653	CAMSAP3	135 kDa								0.876472		0.380721	1.06747	1.01368	1.04402		0.41171	0.144653	0.640579	0.325941	0.327954	2.19134	1.2464	0.50417	0.152462	0.162516	1.26879	0.510994	2.39357	1.59376	0.971917	1.30094	0.388593	0	2.55864
cullin-associated NEDD8-dissociated protein 1	Ovis aries	XP_004006537	CAND1	136 kDa						x		23.6935		21.3469	23.8179	23.2233	26.3858		26.6769	22.5581	15.3687	20.7837	26.1556	23.6973	26.4198	18.9991	22.3495	21.755	23.8814	18.7706	24.2101	28.3731	26.2876	26.6668	26.7136	26.8453	25.4158
Adenylyl cyclase-associated protein	Muntiacus reevesi	KAB0379178	CAP	46 kDa			x			x		5.28563		4.79588	5.05481	5.83295	5.45889		4.20772	5.39997	5.0536	4.52222	5.11769	5.38297	5.06556	4.65303	4.84745	5.55585	5.17638	5.7538	6.16883	7.49538	5.02565	5.08958	5.726	5.18054	6.27266
TPA: CAP1 protein-like	Bos taurus	DAA23999	CAP1	51 kDa			x	x		x		17.4138		14.8789	17.3512	18.9109	18.5141		12.5573	15.7882	15.99	15.1803	19.3099	18.1083	16.9111	15.0756	17.5787	15.0894	17.8996	16.6458	20.7391	25.5129	17.3972	15.244	18.9827	18.4227	22.5239
macrophage-capping protein isoform X1	Ovis aries	XP_004005918	CAPG	39 kDa			x					1.3493		1.55415	1.4492	1.24063	1.15323		1.9793	1.31319	1.37426	1.54985	1.64546	0.703024	1.8696	1.57874	0.980934	1.21392	1.27616	1.19342	1.47134	1.30801	1.05738	1.30798	1.41574	1.08176	0.90329
calpain-1 catalytic subunit	Ovis aries	NP_001120739	CAPN1	82 kDa				x		x		11.0461		11.1855	11.9328	11.1424	9.92368		9.68848	12.5677	12.0638	10.4219	12.3262	11.4967	13.886	10.0222	11.5085	9.4205	12.1283	10.3762	11.2377	12.1836	8.62717	8.92655	7.60422	11.7151	12.7453
calpain-2 catalytic subunit	Ovis aries	NP_001106288	CAPN2	80 kDa						x		9.30237		7.61648	9.49512	9.44539	10.6525		3.95449	12.3815	7.32879	6.80115	11.5526	11.0468	9.57434	5.80679	8.01567	10.3277	11.4943	9.9565	7.37884	9.49936	8.41922	10.3989	12.211	10.6909	11.5425
calpain small subunit 1	Ovis aries	XP_012045609	CAPNS1	28 kDa			x			x		7.78775		7.81157	8.72373	7.25212	7.3636		10.2737	5.63317	8.06328	7.27615	6.745	7.84857	10.5537	9.74762	5.71313	5.79558	6.40892	6.6053	10.247	8.74273	6.12453	6.85323	9.3489	5.98897	8.50237
caprin-1	Ovis aries	XP_011951593	CAPRIN1	78 kDa								1.18041		0.86217	1.31224	0.681936	1.86531		1.26533	0.804229	0.808458	0.570659	1.06918	2.19427	1.06643	0.919093	0.604261	0.485861	0.555321	1.10568	0.553241	0.787252	0.977529	3.51443	1.31859	1.25626	2.25973
calcyphosin isoform X1	Ovis aries	XP_027825599	CAPS	21 kDa				x		x		32.5468		32.1227	34.067	35.5665	28.4308		27.8239	24.5326	38.3443	37.7901	27.7272	32.478	35.2519	40.8111	36.3462	33.1772	31.8605	37.728	35.8891	38.3978	31.8693	27.6433	28.8094	27.5145	26.3178
calcyphosin-like protein isoform X2	Ovis aries	XP_011952455	CAPSL	24 kDa								0.245396		0.195397	0.221313	0.293678	0.271197		0.0359251	0.097386	0.36268	0.285598	0.219745	0.49576	0.0449915	0.124753	0.151347	0.283724	0.211242	0.256108	0.552133	0.307511	0.285292	0.257586	0.408615	0.179507	0.224986
F-actin-capping protein subunit alpha-1	Ovis aries	XP_004002380	CAPZA1	33 kDa			x	x		x		7.73109		8.85713	7.04403	8.33488	6.68834		9.06081	9.27026	9.64274	7.45471	7.89248	6.59352	6.19481	7.49531	9.41488	7.96384	8.80836	7.05709	8.24341	8.5217	6.27449	7.22435	6.87202	7.21842	5.8524
F-actin-capping protein subunit alpha-2	Bos taurus	NP_001013016	CAPZA2	33 kDa			x	x		x		10.469		12.2872	8.99719	11.243	9.34859		13.4008	14.7455	11.3227	9.67999	7.83171	10.2879	8.40269	9.46647	12.7493	12.7855	11.9888	9.74517	9.55396	10.6351	8.1907	11.5837	9.08502	8.09418	9.78931
calcium-regulated heat-stable protein 1	Ovis aries	XP_004020810	CARHSP1	16 kDa			x					0.565767		0.812335	0.411327	0.649415	0.38999		1.03897	0.434992	1.12381	0.651561	0.164341	0.469761	0.175829	0.835376	1.05496	0.485568	0.797738	1.02199	0.365737	0.170503	0.159711	0.818615	0	0.362739	0.608885
PREDICTED: F-actin-uncapping protein LRRC16A isoform X1	Bos indicus	XP_019841453	CARMIL1	157 kDa						x		5.6533		5.09859	5.20431	5.75915	6.55117		5.86736	5.93745	3.92465	4.66489	4.85948	5.48509	6.31074	4.16192	4.8848	4.63546	6.42548	5.14913	6.85982	6.60021	5.70062	7.24311	6.60907	6.27083	6.9322
cysteine--tRNA ligase, cytoplasmic isoform X1	Ovis aries	XP_027815144	CARS1	94 kDa						x		6.88012		6.06691	8.2887	7.46259	5.70228		7.07497	5.68395	5.3078	6.20093	7.5669	7.50647	9.42524	8.65619	7.53075	6.46919	6.98522	6.64734	6.80797	10.3351	6.82961	5.05813	3.57548	5.22001	7.82817
caspase 5 variant X1, partial	Homo sapiens	QOL70791	CASP5	9 kDa			x					0.167249		0.260771	0.342843	0	0.0653811		0.391203	0	0	0.651882	0.659782	0	0.71159	0	0	0	0	0	0	0	0.326906	0	0	0	0
caspase-7 isoform X4	Ovis aries	XP_004020253	CASP7	34 kDa			x			x		1.80958		2.05423	1.38213	2.21928	1.5827		2.07683	3.22452	1.60876	1.30682	1.64292	2.81917	1.06643	0	1.20963	2.59863	3.48838	1.7077	2.21197	2.09934	0	1.95664	1.87659	2.87553	1.20473
calpastatin	Ovis aries	NP_001009788	CAST	79 kDa								0.180771		0.108054	0.160396	0	0.454635		0.432217	0	0	0	0	0.315533	0	0.32605	0	0	0	0	0	0	0	0.33308	0	0.716313	1.22378
carbonyl reductase	Ovis aries	KAG5216361	CBR	276 kDa						x		2.05285		2.16532	2.65386	1.82696	1.56526		1.94268	1.19889	2.24704	3.27267	1.90615	2.57448	2.91601	3.21879	2.10488	2.06503	1.89637	1.64341	1.53573	1.71631	1.8556	1.51253	1.4484	1.46472	1.54506
PREDICTED: cystathionine beta-synthase isoform X1	Capra hircus	XP_005675704	CBS	64 kDa								1.65739		1.23922	1.72576	1.69692	1.96768		0.735036	1.65169	1.26563	1.30452	1.50661	1.64298	1.83854	1.9149	1.32855	1.21454	1.75483	2.24307	1.56515	2.07537	2.00476	1.38595	1.56833	2.24794	2.63142
coiled-coil and C2 domain-containing protein 1A	Bos taurus	NP_001092424	CC2D1A	104 kDa								0.16712		0.122698	0.207692	0.167009	0.171081		0.226165	0.0897611	0.0995437	0.0753225	0.100983	0.192588	0.383654	0.153543	0.115729	0.174014	0.195198	0.157229	0.226224	0.133663	0.12553	0.275957	0.0572308	0.166051	0.230635
cell cycle and apoptosis regulator protein 2 isoform X4	Ovis aries	XP_027820136	CCAR2	102 kDa						x		3.03839		3.13405	4.78749	1.37781	2.85422		3.37069	3.65796	2.40802	3.09954	4.11285	5.79166	6.57188	2.67356	1.50952	2.26533	0.639594	1.53373	1.10146	1.21721	2.10729	5.04001	2.63719	1.62302	2.86359
copper chaperone for superoxide dismutase isoform X1	Ovis aries	XP_004019755	CCS	29 kDa			x					0.4878		0.561761	0.35691	0.584086	0.448441		0.600623	0.37453	0.631158	0.640733	0.763631	0.179206	0.176625	0.308178	0.257679	0.473652	0.613408	0.656992	0.841394	0.661392	0.487829	0.489159	0.191698	0.448911	0.624608
T-complex protein 1 subunit beta	Ovis aries	XP_004006518	CCT2	57 kDa						x		15.2049		14.5747	15.2747	14.9944	15.9758		14.8491	16.0044	14.4166	13.0286	15.5353	13.5842	16.0773	15.9022	15.338	13.3827	12.6255	15.1525	14.4262	19.0412	13.2194	14.9566	16.3983	17.462	17.8427
chaperonin containing TCP1 subunit 2	Homo sapiens	CAG33352	CCT2	57 kDa						x		8.91273		9.4892	8.85833	8.75616	8.54722		10.2787	10.4737	9.12664	8.0778	9.23341	7.31552	9.18696	9.69742	9.03331	7.10208	8.18081	8.7941	8.66298	10.7637	7.16956	6.8922	9.04159	10.1478	9.48494
PREDICTED: T-complex protein 1 subunit gamma isoform X3	Bos mutus	XP_005898794	CCT3	56 kDa						x		9.52828		8.49506	10.5025	10.1501	8.96539		8.81249	8.51131	9.02409	7.63235	11.7309	10.3921	10.4619	9.42529	11.0728	7.85952	11.5388	8.63158	10.1841	11.614	6.76562	7.73929	8.36572	11.0287	10.9276
T-complex protein 1 subunit delta	Ovis aries	XP_014949814	CCT4	58 kDa				x		x		23.3679		23.4989	20.9938	27.2887	21.6901		22.1691	27.0278	23.9142	20.8846	21.1369	19.7374	22.4831	20.6178	23.0652	23.4635	27.831	26.666	30.0862	32.6202	21.9343	19.3962	20.4385	23.8229	22.8586
chaperonin containing TCP1 subunit 5	Homo sapiens	BAF83082	CCT5	60 kDa						x		3.84539		3.32273	3.66809	4.16946	4.22129		2.95307	3.89315	3.66997	2.77471	3.09567	3.28409	4.23425	4.05836	3.16898	2.15554	4.5561	4.91695	4.07349	6.14569	5.588	3.58958	4.01918	4.40303	3.50666
T-complex protein 1 subunit zeta	Ovis aries	XP_004020986	CCT6A	58 kDa						x		8.83765		9.13469	8.73828	9.18434	8.2933		8.02381	9.5885	9.82645	9.09998	10.195	8.52167	8.98669	7.24977	9.70838	7.59248	8.21823	9.23077	9.63328	10.7229	6.0302	7.90791	6.63928	9.76771	11.1214
T-complex protein 1 subunit theta isoform X1	Bos taurus	XP_005201176	CCT8	60 kDa				x		x		12.8431		12.8551	13.1012	12.4923	12.9238		9.56629	13.7906	14.7356	13.3279	14.2036	12.008	13.3265	12.8665	11.7511	10.1394	14.0544	12.9469	13.1162	12.9459	12.1288	12.1111	13.3169	14.1522	12.9101
CD109 antigen	Ovis aries	XP_012037776	CD109	162 kDa		x		x		x		17.4198		15.5174	16.9829	18.7592	18.4195		13.0137	14.5876	16.8313	17.6371	17.2119	15.519	17.7051	17.4957	15.0954	20.2379	26.7276	23.9854	13.3931	13.1158	20.6865	13.9427	22.3354	15.6643	19.4687
CD2-associated protein isoform X1	Ovis aries	XP_014958226	CD2AP	71 kDa								0.86124		0.618291	1.02413	0.659213	1.14333		0.274102	0.682653	0.86474	0.651668	1.53336	0.836499	1.06474	0.661914	0.301568	0.755768	0.104302	1.13602	0.369747	1.28787	1.84484	1.41303	0.759195	0.595679	1.10391
CD9 antigen	Ovis aries	NP_001108236	CD9	25 kDa				x		x		6.79227		5.83575	7.02807	7.63988	6.66536		5.02032	4.37518	7.42049	6.52704	6.90422	7.83231	6.39032	6.98544	6.64349	7.42985	9.5627	7.84697	8.09081	6.26543	5.83656	6.17564	8.69495	7.19286	5.42677
cytidine deaminase	Bos taurus	NP_001180039	CDA	16 kDa			x					0.445246		0.296057	0.206423	0.480301	0.798203		0.411152	0.289823	0.319437	0.163816	0.16555	0.311994	0.179966	0.168181	0.152462	0.485568	0.477095	0.682798	0.73473	0.349152	0.812206	1.46748	0.566297	0.539666	0.60537
hsp90 co-chaperone Cdc37 isoform X2	Ovis aries	XP_004008567	CDC37	45 kDa						x		12.2104		11.4243	10.2762	14.5097	12.6313		11.5999	14.3228	10.3036	9.47105	7.89074	9.71599	13.517	9.98102	12.3744	10.6597	15.8962	16.0082	13.2583	18.8615	12.3641	9.4501	13.2025	13.9958	14.1442
hsp90 co-chaperone Cdc37-like 1 isoform X1	Ovis aries	XP_004004402	CDC37L1	39 kDa			x					0.203839		0.257964	0.111009	0.238906	0.207477		0.346324	0.146093	0.376188	0.163252	0	0.105076	0.118281	0.220679	0.301568	0.323712	0.157016	0.170331	0.305866	0.174945	0.215847	0.163053	0.125732	0.181416	0.351336
CDC42, partial	Capra hircus	AFK91519	CDC42	15 kDa			x	x		x		1.76021		1.44954	2.11574	1.97377	1.50178		0	1.75414	2.57523	1.46879	2.13836	2.04004	1.9529	2.33167	2.26286	1.45927	1.58774	1.87509	2.39081	2.26688	1.45853	1.45702	0.95489	1.07933	2.55915
serine/threonine-protein kinase MRCK alpha isoform X3	Odocoileus virginianus texanus	XP_020770870	CDC42BPA	207 kDa								0.948725		0.733127	1.88626	0.372656	0.802855		0.489653	1.4138	0.321143	0.70791	1.48156	3.28509	1.77961	0.998774	0	0	0.427284	0.33919	1.46946	0	0	2.28609	0.938297	0.181509	0.608377
serine/threonine-protein kinase MRCK gamma isoform X2	Ovis aries	XP_027815296	CDC42BPG	177 kDa								0.220695		0.138587	0.358344	0.143705	0.242145		0.260802	0.0483898	0.0545996	0.190555	0.274021	0.599565	0.505449	0.0543416	0.0495105	0.107489	0.159032	0.0560455	0.490151	0	0.328522	0.651073	0.0914502	0.0906148	0.0490674
cdc42 effector protein 4	Ovis aries	XP_027829820	CDC42EP4	37 kDa								0.630576		0.244834	0.669179	0.618242	0.990049		0	0	0.163799	0.815537	0.495441	0.470066	0.713182	0.998027	0.457387	1.2936	0.158144	0.171054	1.10146	0.527801	0.487829	1.63402	1.13259	1.08391	0.611892
cadherin-1	Ovis aries	XP_027833919	CDH1	98 kDa		x						0.948766		0.515472	1.63961	1.17117	0.468813		0.782406	0.29691	0	0.982572	2.95715	1.87319	1.06643	0.661665	0	1.93598	0.629192	3.40374	0.365737	0.692371	1.62441	0	0.365801	0.353853	0
cyclin-dependent-like kinase 5	Ovis aries	NP_001129403	CDK5	33 kDa			x					0.0297933		0.0340328	0.0331463	0.0284552	0.0235389		0.0205552	0.0213794	0.0390911	0.0551054	0.0481467	0.0605188	0	0.0239195	0.0219281	0.0236577	0.0387253	0.0332706	0.0358647	0.0172845	0.031829	0.0153628	0.00900475	0.0174704	0.0440275
cyclin-dependent kinase-like 3 isoform X1	Equus caballus	XP_023473449	CDKL3	98 kDa						x		3.17887		3.57527	2.43864	2.99502	3.70657		3.97912	2.85713	4.59797	2.86686	2.11575	3.70645	2.03321	1.89916	1.71818	2.58838	3.18926	3.40441	3.20112	3.86879	3.13303	2.86571	3.44833	4.24342	4.84234
protein CDV3 homolog isoform X1	Ovis aries	XP_027816149	CDV3	27 kDa								1.10146		0.934822	0.841323	1.05627	1.57344		1.68618	0.590535	0.647034	0.815537	0.163613	0.784988	1.42382	0.992871	1.81223	1.13738	1.27483	0.33994	0.550096	1.22314	1.29508	2.45263	1.13879	1.61872	1.36197
Cadherin EGF LAG seven-pass G-type receptor 1	Ovis aries	KAG5212817	CELSR1	331 kDa		x						0.895121		0.646095	1.13431	0.712715	1.08736		0	0	0.629377	1.955	0.3311	2.49132	0.7065	1.00834	0.904703	0.651232	0.957573	1.02932	0.733461	0	0.656236	0.978318	0	1.07933	2.72291
PREDICTED: cadherin EGF LAG seven-pass G-type receptor 2	Capra hircus	XP_017901340	CELSR2	317 kDa		x						0.113825		0.243172	0.0840905	0.0572679	0.0707707		0	0	0.324185	0.648502	0	0	0	0.336362	0	0	0	0.343608	0	0	0	0	0	0.353853	0
centrosomal protein of 41 kDa isoform X3	Ovis aries	XP_004008117	CEP41	41 kDa								0.134709		0.107915	0.171657	0.0614161	0.197848		0.431659	0	0	0	0	0	0.355795	0.330832	0	0	0	0	0.368496	0	0.163453	0.648862	0	0.176927	0
centrin-1	Equus caballus	XP_005612831	CETN1	20 kDa			x					0.321807		0.457431	0.272025	0.114281	0.443493		0.143701	0.391155	0.535115	0.759752	0.655909	0.2082	0	0.223993	0	0.108733	0	0.114036	0.121912	0.341005	0.109777	0.770213	0.754394	0.480597	0.102483
PREDICTED: WD repeat-containing protein 66	Capra hircus	XP_017916788	CFAP251	138 kDa								0.263934		0	0.662025	0.24491	0.1488		0	0	0	0	0.327226	1.25444	1.06643	0	0	0	0	0	1.46946	0	0	0	0.744	0	0
cilia- and flagella-associated protein 298 isoform X2	Ovis aries	XP_004002817	CFAP298	33 kDa			x					1.4686		1.44323	1.44125	1.64706	1.34286		1.25452	1.60466	1.44496	1.46879	1.48366	1.56412	1.0623	1.65491	1.36209	1.2936	2.06048	1.02199	2.2102	1.93402	1.6232	0.978318	1.32689	1.43749	1.34841
PREDICTED: uncharacterized protein C11orf70 homolog	Capra hircus	XP_005689430	CFAP300	31 kDa			x			x		8.90627		8.74799	10.233	8.17743	8.46664		8.95731	7.91027	8.00298	10.1214	10.2026	10.6379	7.45834	12.6332	8.59861	7.11809	7.00095	10.5547	8.08727	7.70499	8.1346	9.93967	8.09027	9.53219	6.63649
cilia- and flagella-associated protein 43 isoform X1	Ovis aries	XP_011958274	CFAP43	193 kDa								0.459584		0.6083	0.6254	0.17739	0.427247		0.215551	0.586733	0	1.63091	0.822187	0.469761	0.710637	0.499014	0	0	0.158144	0	0.551862	0.354332	0.487829	0.815402	0	0.535083	0.29792
Cilia- and flagella-associated protein 46	Ovis aries	KAG5196142	CFAP46	293 kDa						x		2.82502		3.43041	3.29112	2.09114	2.4874		3.37348	3.51937	2.58472	4.24408	3.12609	5.00698	0.703316	4.3281	2.40918	1.92968	0.312905	1.70329	4.41715	1.77463	3.4148	3.41085	2.62479	1.63163	1.35493
cilia- and flagella-associated protein 52 isoform X1	Ovis aries	XP_004012745	CFAP52	69 kDa								0.257174		0.5863	0.223006	0.0921655	0.127222		0.205855	0.510863	0.322664	1.30582	0.0827749	0.469761	0.0899829	0.249507	0	0	0	0	0.552993	0	0.159711	0.081458	0	0.0907547	0.304188
cilia- and flagella-associated protein 54 isoform X5	Ovis aries	XP_027823439	CFAP54	343 kDa						x		2.62859		3.34994	2.51666	2.84046	1.80729		3.76384	2.62967	2.8977	4.10855	2.30051	2.19134	1.24226	4.33251	3.61685	3.23588	4.36857	4.00534	1.46996	0.346186	2.43177	1.79051	0.383396	3.68475	0.74605
LOW QUALITY PROTEIN: cilia- and flagella-associated protein 65	Odocoileus virginianus texanus	XP_020760354	CFAP65	211 kDa								0.328638		0.38305	0.792282	0	0.13922		0.391203	0	0	1.141	0	1.40959	1.42318	0.336362	0	0	0	0	0	0	0	0.33308	0	0.363019	0
Cilia- and flagella-associated protein 70	Ovis aries	KAG5194698	CFAP70	139 kDa			x					0.995507		0.451106	1.47094	0.540661	1.51932		0.862204	0.290339	0	0.651882	1.64679	2.50889	1.06643	0.661665	0	0	0.312905	0	2.57969	0.351366	1.63189	1.29772	2.27759	0	2.38937
Chitinase-3-like protein 1	Ovis aries	KAG5202083	CHI3L1	87 kDa						x		1.25512		0.685848	1.37838	0.518469	2.43778		0.411152	2.33224	0	0	3.94416	1.40635	0	0.163025	0.148532	2.26847	0	0.33994	0.183365	0.170503	4.55392	2.74428	3.21069	1.08419	0.59584
N-chimaerin isoform 4	Homo sapiens	NP_001358443	CHN1	55 kDa								0.32215		0.556961	0.619584	0.079122	0.0329331		1.44957	0.293625	0.157344	0.32731	0.327954	0.624294	0.533216	0.992871	0.148532	0.3262	0	0	0	0	0.164665	0	0	0	0
cytoskeleton-associated protein 4	Ovis aries	XP_004006741	CKAP4	65 kDa								0.449342		0.350068	0.53473	0.156804	0.755767		0.195602	0.877072	0.327597	0	0.987008	0.470066	0.355795	0.32605	0.600883	0	0	0.33994	0	0	0.482875	1.30736	0.1829	0.902405	0.90329
PREDICTED: CLIP-associating protein 2 isoform X22	Capra hircus	XP_017922644	CLASP2	161 kDa								0.208144		0.0540271	0.490602	0.0614161	0.226532		0.216109	0	0	0	0.493504	0.939827	0.529079	0	0	0	0	0	0.368496	0	0	0.981942	0	0	0.150718
claudin-3	Ovis aries	XP_004021016	CLDN3	23 kDa								0.0850258		0.117609	0.125291	0.0260754	0.0711279		0	0.144653	0	0.325781	0.16555	0	0	0.335615	0	0	0.156452	0	0	0	0	0.16654	0.1891	0	0
PREDICTED: tetranectin	Capra hircus	XP_017922490	CLEC3B	22 kDa		x				x		1.31643		1.3124	0.820563	2.08749	1.04525		1.68562	0	2.26054	1.30344	0	0.939521	0	2.34273	2.7006	2.26218	1.90838	2.04981	2.20292	1.40104	0.985567	1.95664	0	1.07933	1.20473
chloride intracellular channel 1	Homo sapiens	EAX03505	CLIC1	21 kDa			x	x		x		3.20264		3.94762	3.42331	2.92851	2.51113		5.08462	2.57053	4.55577	3.57954	3.327	4.3188	2.42659	3.62086	3.73594	3.69958	2.57285	2.69259	3.05393	1.81619	1.70047	2.13536	3.04975	2.37889	3.29116
PREDICTED: chloride intracellular channel protein 6	Capra hircus	XP_013819571	CLIC6	66 kDa						x		4.02183		5.07925	3.39795	3.97354	3.63661		5.66176	4.37899	4.2681	6.00813	3.90721	3.1494	4.65436	1.88082	2.32282	5.12912	3.98113	3.91709	5.32894	3.16213	3.19703	1.52287	4.5744	3.76277	5.12596
CAP-Gly domain-containing linker protein 1 isoform X1	Ovis aries	XP_014957098	CLIP1	162 kDa								0.301408		0.12778	0.352998	0.0910361	0.633816		0.337125	0.173997	0	0	0.197402	0.640748	0.374238	0.199605	0	0	0.254095	0	0.221848	0.0702732	0.882198	0.406696	0.393609	0.610923	0.875654
clathrin light chain A isoform X3	Bos taurus	XP_005210119	CLTA	23 kDa			x	x				0.215647		0.234262	0.165725	0.27831	0.184293		0.0933468	0.24578	0.396919	0.201	0.177243	0.144044	0.136379	0.205233	0.347358	0.373424	0.366326	0.340325	0.0281337	0.214291	0.124768	0.22422	0.289506	0.0272195	0.255751
clathrin heavy chain	Homo sapiens	CAE45761	CLTC	192 kDa				x		x		40.1869		37.9501	38.5908	37.1936	47.0131		36.0226	46.222	35.9006	33.6554	47.9841	37.9125	41.8631	26.6035	35.7634	30.3603	52.2847	38.4711	32.9832	33.2989	50.3313	42.2923	50.3988	44.9985	47.0443
clusterin	Ovis aries	XP_004004480	CLU	51 kDa		x		x		x		11.1021		10.1035	11.5992	11.1927	11.5128		8.82211	9.05918	11.7597	10.7728	12.007	12.8416	11.904	9.64428	7.98986	13.4385	11.4469	9.54442	15.4521	9.28467	15.2812	13.3742	11.3311	11.8726	5.70461
PREDICTED: clustered mitochondria protein homolog isoform X1	Capra hircus	XP_017919904	CLUH	151 kDa						x		2.31446		1.33405	1.93194	2.1832	3.80864		2.31288	2.0457	0.325891	0.651722	1.81234	1.7242	3.19834	0.992871	1.96187	0.811184	2.38717	2.55572	2.76207	2.62121	3.57077	3.74311	3.75738	3.59615	4.37577
carboxymethylenebutenolidase homolog	Ovis aries	XP_004017134	CMBL	28 kDa			x			x		13.5254		12.3736	12.8294	13.6189	15.2796		9.49072	10.5453	14.7733	14.685	12.8264	14.4692	10.5757	13.4463	12.4664	14.5829	13.0828	14.0572	13.6139	13.9102	12.7445	15.8769	15.2977	16.7585	15.7205
PREDICTED: UMP-CMP kinase isoform X1	Bison bison bison	XP_010832730	CMPK1	22 kDa			x			x		6.91729		5.70138	7.17759	8.45341	6.33679		1.68562	5.45508	8.37721	7.28759	5.37651	6.15439	6.75683	10.4226	10.241	8.95902	8.26562	8.50774	8.09081	6.65629	7.46677	6.30221	5.91097	6.12001	5.88398
PREDICTED: cytosolic non-specific dipeptidase	Capra hircus	XP_017895176	CNDP2	53 kDa			x	x		x		21.7953		20.2998	20.1717	24.0889	22.6208		17.5283	22.8146	23.2033	17.6531	21.3832	16.5154	23.2981	19.4899	22.6239	19.1678	25.433	24.2275	23.6566	29.4244	21.6456	21.1219	21.925	24.0183	24.3934
CCR4-NOT transcription complex subunit 7	Bos taurus	NP_001029484	CNOT7	33 kDa			x					0.0192224		0.0247885	0.00965056	0.0227174	0.0197333		0.0418174	0.0194482	0.0161078	0.0217804	0.0219685	0	0	0.0166338	0.0301568	0.0377884	0.0211182	0.0169359	0.0183954	0.0119099	0.0161363	0.0434854	0.0190832	0	0.0199616
CB1 cannabinoid receptor-interacting protein 1	Bos taurus	NP_001069651	CNRIP1	19 kDa			x					1.08566		1.1484	0.84244	1.00072	1.35106		0.84337	1.31483	1.29407	1.14132	0.493504	0.469761	1.24545	1.16105	0.152462	0.646802	1.99398	0.510994	1.65558	1.04449	1.46536	0.900278	1.89319	1.89112	0.60537
Cordon-bleu protein-like 1	Ovis aries	KAG5213781	COBL	180 kDa						x		2.34036		2.56361	3.13638	1.2684	2.39303		2.94015	1.47038	1.92344	3.92047	0.327226	5.94619	4.26573	2.00637	0	1.295	1.26709	0	2.94896	2.09934	0.975659	2.92128	1.88699	2.87553	3.30571
conserved oligomeric Golgi complex subunit 1	Ovis aries	XP_027829815	COG1	108 kDa						x		2.83367		2.12809	2.4624	3.13556	3.60864		1.68562	2.92555	1.94585	1.95533	3.28971	2.81856	1.42955	2.31179	2.41139	3.23844	5.09257	2.72236	2.57318	2.77542	5.18781	3.26803	4.54277	3.23799	1.80658
PREDICTED: conserved oligomeric Golgi complex subunit 3	Capra hircus	XP_017912253	COG3	94 kDa						x		1.62428		0.565396	1.83277	1.91485	2.18412		0.108054	0.516049	0.327597	1.30988	2.22222	2.19003	1.41443	1.5044	1.95652	0.810015	1.90656	2.89779	1.28885	2.62936	2.9295	2.27242	1.60074	2.98177	1.13614
conserved oligomeric Golgi complex subunit 4	Ovis aries	XP_004014948	COG4	89 kDa								0.050529		0.065535	0.115324	0	0.0212571		0	0.168577	0	0.093563	0.282002	0.179293	0	0	0	0	0	0	0	0	0	0	0.106286	0	0
conserved oligomeric Golgi complex subunit 7	Ovis aries	XP_004020887	COG7	87 kDa								0.0363143		0.0384978	0.061896	0.0277891	0.0170744		0	0.0483038	0.105687	0	0.19177	0.0262435	0.0295702	0	0.0499815	0	0	0	0	0.116753	0.0548884	0	0.0304834	0	0
PREDICTED: collagen alpha-1(XII) chain isoform X1	Capra hircus	XP_017908356	COL12A1	339 kDa		x						0.908271		0.569995	0.806308	1.11613	1.14065		0.624917	0.583894	0.841987	0.229181	1.23522	0.432872	0.313287	1.24385	1.51821	2.61212	1.18551	1.23352	0.147399	0	1.47155	1.54406	0.351936	2.33572	0
Collagen alpha-1(XIV) chain	Ovis aries	KAG5205126	COL14A1	199 kDa						x		3.43073		3.1359	3.73779	4.27491	2.57433		3.89876	2.4883	2.73257	3.42395	3.2926	3.28832	3.37608	4.99417	5.28251	9.53765	3.02169	4.58795	1.65332	1.56636	5.51218	3.7427	0.949693	2.51336	0.153725
collagen alpha-1(XVIII) chain isoform X3	Ovis aries	XP_027816975	COL18A1	156 kDa								0.261763		0.231109	0.40863	0.205043	0.202271		0	0.43802	0.241618	0.244798	0.493504	0.392494	0	0.74852	0.150497	0.161234	0.395846	0.339565	0.183117	0	0.325641	0.324431	0.0914502	0.269833	0
COMM domain-containing protein 9	Ovis aries	XP_027835434	COMMD9	22 kDa			x			x		1.60649		0.995403	1.34574	1.93275	2.15206		0.432217	0.29691	0.96647	2.28602	0.659782	0.939521	1.77802	2.00562	0.904703	1.62237	1.58338	1.70037	4.04364	1.74204	2.59522	2.27604	2.26519	1.80425	1.81962
catechol O-methyltransferase	Ovis aries	XP_027812737	COMT	30 kDa						x		8.32101		7.9186	8.58289	9.51901	7.26354		4.23568	7.01902	10.9588	9.46091	7.89994	9.07382	6.03357	11.3242	8.73203	8.73906	8.9248	10.2316	10.666	9.82062	7.14903	8.15962	7.53956	6.83901	6.63048
coatomer subunit alpha isoform X1	Ovis aries	XP_004002719	COPA	139 kDa						x		7.22032		6.12399	7.07885	6.71088	8.96754		8.79191	6.99465	3.92158	4.78784	10.5313	6.44202	6.43658	4.90546	6.21062	4.54832	7.48038	8.54404	7.44331	6.03863	9.05727	7.68567	9.61219	10.6723	7.81023
PREDICTED: coatomer subunit beta	Capra hircus	XP_005689650	COPB1	107 kDa								0.557807		0.603031	0.893455	0.259913	0.474829		0.599079	0.791577	0.367402	0.654067	1.45717	0.581858	0.965958	0.568828	0.302047	0.185334	0.226959	0.388908	0.105285	0.350948	0.511887	0.279519	0.485397	0.41194	0.685401
COPI coat complex subunit beta 2	Bos taurus	CAA51285	COPB2	102 kDa			x					1.49123		1.40965	1.4953	1.40822	1.65176		2.24631	1.24201	1.19949	0.950785	1.90862	1.32084	1.74907	1.00265	1.23254	1.15621	1.5142	1.75146	1.07175	1.72316	1.66098	1.47822	1.68823	1.70193	1.72945
COPI coat complex subunit epsilon	Homo sapiens	EAW84757	COPE	34 kDa			x					0.0595393		0.0626289	0.0356438	0.100188	0.039697		0.0617453	0.0424158	0.146355	0	0	0	0	0.142575	0.273083	0.0466	0.181014	0.048039	0.0523901	0	0.0470472	0.0456295	0.0540285	0.0517799	0
coatomer subunit gamma-1	Ovis aries	XP_027813655	COPG1	97 kDa						x		5.42791		5.0874	6.3923	4.75016	5.48178		5.01853	4.91114	5.84817	4.57178	8.8213	6.45863	5.82906	4.46021	3.86054	4.46266	4.89021	4.97133	3.676	6.64021	4.1627	6.26865	5.80473	5.32222	5.85058
COP9 signalosome complex subunit 3	Bos taurus	NP_001092374	COPS3	48 kDa								0.135197		0.159977	0.150917	0.117654	0.11224		0.228095	0.185706	0.107324	0.118783	0.129553	0.142529	0.140268	0.191317	0.109728	0.127443	0.125508	0.0930848	0.133755	0.116405	0.137621	0.0693853	0.137284	0.0981041	0.118806
COP9 signalosome complex subunit 7a isoform X1	Bubalus bubalis	XP_006065892.1	COPS7A	32 kDa						x		9.52668		8.10084	9.25693	9.86051	10.8885		5.49132	9.07664	9.67761	8.15779	8.22862	10.9593	8.53146	9.30829	7.84526	7.12928	9.2169	9.1979	11.4075	14.3662	9.44465	9.13069	10.5487	11.173	14.1452
COP9 signalosome complex subunit 7b	Ovis aries	NP_001156034	COPS7B	30 kDa			x					0.0496331		0.038858	0.0872461	0.0385304	0.033898		0.0840679	0.0250445	0.00899109	0.0373286	0.0282002	0.0450238	0.152111	0.123649	0.0604094	0.0554935	0.0636586	0.0096078	0.042013	0	0.0188189	0.0468015	0.0764735	0.010372	0.017024
coatomer subunit zeta-1	Bos taurus	NP_776707	COPZ1	20 kDa			x					0.162111		0.159209	0.20829	0.180557	0.100387		0.107143	0.150491	0.22717	0.152032	0.135076	0.0469761	0.276388	0.374721	0.260598	0.163433	0.158598	0.152143	0.206143	0.142425	0.0828885	0.130412	0.0965116	0.161224	0.0309018
coronin-1A isoform X2	Ovis aries	XP_004020921	CORO1A	51 kDa								0.142004		0.132881	0.202659	0.110422	0.122054		0	0.146093	0.222181	0.163252	0.218796	0.481438	0	0.110402	0.0609849	0.302766	0	0.057018	0.1832	0.058561	0	0.217358	0	0.0605031	0.332409
coronin-1B	Ovis aries	XP_027815892	CORO1B	54 kDa						x		8.68487		7.19971	9.61812	8.39875	9.52289		6.27038	7.29415	7.40417	7.83016	14.4648	8.14016	8.53464	7.33286	7.81381	10.0324	8.59642	7.5092	6.99359	9.44703	8.14208	8.79761	12.0575	8.9885	9.62874
ceruloplasmin isoform X1	Ovis aries	XP_011998312	CP	124 kDa		x		x		x		6.90262		6.06083	5.98783	7.36592	8.19589		8.32949	5.85316	5.00261	5.05809	5.59651	5.47613	8.88216	3.99652	9.03695	3.23705	8.27311	7.6715	8.65144	7.32546	6.33056	6.35544	6.61166	11.8853	9.79653
carboxypeptidase D	Ovis aries	XP_014954042	CPD	153 kDa		x						0.471955		0.355376	0.287235	0.370996	0.874212		0.144072	0.195406	0.212958	0.869069	0.109561	0	0.709893	0.329487	0.100905	0.215368	0.959349	0.229072	0.369416	0.351867	1.41065	0.756265	0.876996	0.722609	0.604537
copine-1	Ovis aries	NP_001155362	CPNE1	59 kDa				x		x		5.45676		5.59774	5.47772	5.10762	5.64397		6.0565	6.27942	4.99834	5.05672	5.59434	5.6392	5.68796	4.98939	5.27465	4.69712	4.61365	3.74726	6.70925	5.60379	5.37361	6.53265	5.29097	5.75509	5.26752
copine-3	Ovis aries	XP_027829044	CPNE3	60 kDa				x		x		3.43109		3.52216	3.59011	3.19388	3.41821		3.33191	3.93629	2.90197	3.91846	3.29068	4.38384	3.19357	3.49235	2.56779	3.40096	3.66115	1.53298	4.50633	3.49409	3.09538	4.39901	3.78738	2.33531	3.47398
serine/threonine-protein phosphatase CPPED1 isoform X1	Ovis aries	XP_004020829	CPPED1	36 kDa			x			x		2.10595		2.67437	2.31494	1.73435	1.70016		1.64461	3.21588	2.89941	2.93758	1.31423	2.81856	2.13286	2.99408	2.41704	3.23331	1.59209	0.684216	0.731475	1.74797	1.63189	1.95664	2.26519	1.44235	1.20473
adapter molecule crk isoform b	Homo sapiens	NP_005197	CRK	23 kDa						x		2.36852		2.34051	2.22826	2.55434	2.35095		2.29349	2.05002	3.06321	1.95533	1.81161	2.34526	1.59392	3.16226	2.26065	2.10164	2.86862	2.72677	2.57368	2.79468	2.11719	3.09787	2.08748	2.3442	2.10802
crk-like protein	Ovis aries	XP_027812686	CRKL	33 kDa			x					0.622612		0.751351	0.534687	0.62617	0.578238		0.908384	0.584371	0.643176	0.869472	0.438321	0.782934	0.472697	0.444796	0.957039	0.751961	0.636127	0.452754	0.490151	0.468989	0.431694	0.762031	0.701359	0.541287	0.454821
Ciliary rootlet coiled-coil protein 2	Ovis aries	KAG5214452	CROCC	131 kDa								0.332404		0.219139	0.662315	0.0568342	0.391327		0	0.876556	0	0	0.327226	0.314922	0	2.00711	0	0	0	0	0	0.341005	0	1.95664	0	0	0
D-ribitol-5-phosphate cytidylyltransferase isoform X1	Bubalus bubalis	XP_025146713	CRPPA	50 kDa								0.0650242		0.108929	0	0.123292	0.027876		0	0.250445	0.0917551	0.0935172	0	0	0	0	0	0	0.136313	0.145998	0.157533	0.299906	0.13938	0	0	0	0
ACD_alphaB-crystallin_HspB5	Cervus hanglu yarkandensis	KAF4008872	CRYAB	20 kDa				x		x		7.06087		8.74926	8.2845	6.11645	5.09326		7.44733	8.75692	9.97939	8.81337	6.58037	10.9523	4.96268	10.6427	7.22755	6.14043	2.53757	6.11876	6.99161	7.68276	5.52705	4.87792	4.83819	5.40526	4.81789
PREDICTED: lambda-crystallin homolog	Capra hircus	XP_017912025	CRYL1	35 kDa			x					0.133774		0.107775	0.165603	0.261718	0		0.431102	0	0	0	0	0	0	0.662412	0.304925	0.319905	0.945479	0	0	0	0	0	0	0	0
quinone oxidoreductase	Ovis aries	XP_004002136	CRYZ	35 kDa			x			x		9.29997		9.94667	9.42301	9.07803	8.75219		3.06095	9.67235	12.1096	14.9438	8.64843	9.32733	7.88944	11.8268	7.05195	8.50794	8.52294	8.45233	11.5996	10.3334	9.58911	9.32856	9.78136	7.08529	7.97662
PREDICTED: exportin-2	Capra hircus	XP_017913488	CSE1L	111 kDa						x		8.2217		7.65211	10.3192	7.90206	7.01344		8.88057	9.34417	6.76188	5.62183	17.6027	8.2242	11.2921	4.15771	9.28751	8.97433	8.26271	7.15392	5.88987	7.84399	3.5634	6.52882	7.55196	8.53557	8.88745
alpha-S1-casein isoform X25	Bos taurus	XP_005208086	CSN1S1	20 kDa		x		x				0.718929		0.932121	0	1.94359	0		1.61296	1.04326	0	1.07227	0	0	0	0	0	2.63594	0.777598	4.62117	1.67789	1.94897	0	0	0	0	0
alpha-S2-casein isoform X2	Bos taurus	XP_024848786	CSN1S2	25 kDa		x						0.226534		0.156815	0	0.749321	0		0.627261	0	0	0	0	0	0	0	0	0.485568	0.477095	1.19671	1.28985	1.0467	0	0	0	0	0
casein alpha-S2	Capra hircus	QIS93305	CSN1S2	25 kDa		x						0.16746		0.156815	0	0.513026	0		0.627261	0	0	0	0	0	0	0	0	0.485568	0.477095	0.510994	0.551862	1.05264	0	0	0	0	0
casein beta	Bos taurus	AAI11173	CSN2	25 kDa		x						0.119359		0	0	0.434349	0.0430885		0	0	0	0	0	0	0	0	0	0.864502	0	1.02149	0.368239	0.351867	0.215443	0	0	0	0
casein kappa	Bos taurus	AAI02121	CSN3	21 kDa		x						0.0277551		0.00762426	0	0.103396	0		0.030497	0	0	0	0	0	0	0	0	0.143829	0.0115891	0.264256	0.136182	0.0645201	0	0	0	0	0
Cysteine and glycine-rich protein 1, partial	Camelus dromedarius	KAB1258779	CSRP1	21 kDa				x				0.778212		0.774552	0.470097	0.897109	0.971089		0.861927	0.292185	1.0465	0.897593	0.54893	0.523326	0.475455	0.332676	0.679366	0.837416	0.795602	0.965332	1.31732	0.787622	1.14302	1.22464	0.755062	1.08229	0.650428
PREDICTED: cystatin-B	Capra hircus	XP_005675711	CSTB	11 kDa			x			x		2.07154		2.13331	2.06238	2.41197	1.6785		1.88234	1.45897	1.44325	3.74869	0.99209	1.09405	2.66513	3.49825	2.41311	2.59153	1.26879	1.5374	3.1288	3.53221	1.29882	1.63723	1.1274	3.41922	0.909812
cystathionine gamma-lyase	Ovis aries	XP_004002126	CTH	44 kDa						x		1.76251		1.09975	1.70917	2.38144	1.85971		0.561875	1.56209	0.748072	1.52696	0.987008	2.19283	1.77314	1.88368	2.70551	2.5834	2.96059	1.36849	2.5787	2.09193	1.3033	1.63026	2.52012	1.43911	2.40575
src substrate cortactin isoform X1	Ovis aries	XP_027815833	CTTN	60 kDa								0.144059		0.242564	0.0765349	0.170596	0.0865429		0.342142	0.186459	0.234112	0.207542	0.0297478	0.0848231	0.161928	0.0296409	0.0824466	0.264855	0.172697	0.155109	0.0337505	0.314714	0.0596578	0.088938	0	0.0651702	0.218949
cullin-3 isoform 3	Homo sapiens	NP_001244127	CUL3	90 kDa						x		6.32053		5.694	6.27445	5.03353	8.28015		4.19578	7.88243	4.17107	6.52672	6.25315	4.06715	7.10828	7.66923	4.21515	5.51321	6.37852	4.43006	4.41589	5.24835	8.79084	8.13952	6.41736	9.36069	8.69233
Cullin-7	Ovis aries	KAG5196923	CUL7	190 kDa						x		3.77827		3.0285	5.28494	3.09372	3.70591		2.97949	4.97147	1.71828	2.44476	4.92793	6.20523	5.40901	4.59759	2.5673	2.10735	2.55402	3.58282	4.78565	2.96518	8.355	4.11226	2.05709	1.79889	2.20631
protein CutA isoform X2	Ovis aries	XP_027814187	CUTA	19 kDa								0.624341		0.65692	0.623892	0.592767	0.623786		0.519486	0.730002	0.642953	0.735239	0.493504	0.548644	0.623199	0.830219	0.529443	0.726779	0.632215	0.596521	0.461558	0.610086	0.405497	0.737157	0.563698	0.807207	0.60537
PREDICTED: LOW QUALITY PROTEIN: cytoplasmic FMR1-interacting protein 1	Capra hircus	XP_017921487	CYFIP1	159 kDa				x		x		6.75066		5.26551	6.83038	5.75103	9.15571		6.02399	5.73782	4.51336	4.78686	6.90518	7.31228	8.77926	4.32478	4.92861	3.88796	7.62191	5.11044	7.359	5.59824	9.41647	9.99129	8.3931	9.3668	8.61091
dolichyl-diphosphooligosaccharide--protein glycosyltransferase subunit DAD1	Bos taurus	NP_001029933	DAD1	12 kDa								0.771801		0.79755	0.583603	0.805944	0.900107		0.627261	0.289823	1.13027	1.14285	0.493504	0.472689	0.533216	0.835002	1.05716	0.648084	0.477095	0.682798	0.920854	1.04967	0.815947	1.46748	1.13259	0.18123	0.90329
Aspartate--tRNA ligase, cytoplasmic	Ovis aries	KAG5213856	DARS1	57 kDa						x		12.833		13.7272	12.0229	11.945	13.6368		13.6154	18.701	12.1417	10.4507	12.8837	11.636	13.0434	10.5287	9.39151	9.81637	13.9904	11.8586	11.2816	15.3314	13.0999	12.731	14.3135	15.5921	12.4474
acyl-CoA-binding protein	Ovis aries	XP_004004799	DBI	10 kDa			x			x		11.4952		10.2902	11.0285	13.1227	11.5395		11.7617	6.72211	11.9028	10.7742	8.89082	11.9041	11.016	12.3031	12.3688	11.6576	12.7087	13.2828	14.7051	14.0134	11.3861	11.7535	10.5839	14.0319	9.9422
drebrin-like protein isoform X2	Ovis aries	XP_011954662	DBNL	48 kDa						x		2.29327		2.22953	2.25048	2.77717	1.91589		1.24427	2.62967	2.70401	2.34019	1.75643	2.42725	2.18325	2.63497	1.87777	1.94198	3.57732	3.65811	2.63744	2.97036	3.4049	1.71387	1.72507	1.07947	1.65612
dermcidin isoform 2 preproprotein	Homo sapiens	NP_001287783	DCD	12 kDa		x		x				0.88576		0.41106	1.13426	1.16787	0.829855		0.627261	0.144653	0.163799	0.708527	0.712058	0.624294	0.532898	2.66778	2.15467	1.77917	0	1.3656	0.549599	1.15816	0.866725	0.489159	0.992	0.898102	0.90329
doublecortin domain-containing protein 2 isoform X1	Ovis aries	XP_027814239	DCDC2	53 kDa								0.295091		0.393441	0.446349	0.146542	0.194032		0.627261	0.293109	0.163799	0.489596	0.822187	0.627222	0	0.335989	0	0	0	0.171054	0.183365	0.524835	0.64754	0.322619	0	0	0
m7GpppX diphosphatase	Ovis aries	XP_011957280	DCPS	39 kDa			x					0.937898		1.57855	1.40062	0.650642	0.121777		4.19578	1.4638	0	0.65462	0.987008	1.87904	1.06643	1.67	1.20963	0.646105	0.641285	0.684216	0.371255	0.351366	0	0	0	0	0.608885
LOW QUALITY PROTEIN: dynactin subunit 1	Bubalus bubalis	XP_006068003	DCTN1	142 kDa				x		x		10.7003		9.11439	8.90411	11.331	13.4517		10.2768	10.7387	8.50367	6.93844	8.31973	9.32203	8.98638	8.98828	9.5772	10.4397	13.1343	11.1692	11.6606	12.0047	19.4462	12.4057	10.8716	11.965	12.57
Dynactin subunit 1	Muntiacus muntjak	KAB0342076	DCTN1	132 kDa				x		x		4.02606		2.84588	5.02828	3.50398	4.7261		3.50989	3.26057	1.2828	3.33028	5.81901	6.17152	4.75678	3.3658	3.04976	2.93859	3.37573	3.61843	5.31639	2.72498	6.14004	2.66524	5.42785	4.02857	5.36879
dynactin subunit 2 isoform X6	Ovis aries	XP_012030058	DCTN2	45 kDa						x		6.94093		7.28116	6.94739	7.01528	6.51987		6.76873	7.15929	7.03646	8.16015	7.01942	7.30171	6.81268	6.65573	7.23312	7.01476	6.20659	6.87444	7.36419	7.39861	6.61707	5.97088	7.24166	6.59394	6.17583
dynactin subunit 3	Bos taurus	NP_001069128	DCTN3	21 kDa			x					0.815944		0.577528	1.21265	0.674342	0.799255		0.274473	0.0964356	0.96103	0.978173	1.20694	1.35377	1.06813	1.22177	0.299684	0.53947	0.740428	0.681326	0.856551	0.928593	0.647136	1.08264	1.2476	0.117951	0.900946
dynactin subunit 4 isoform X1	Ovis aries	XP_004009030	DCTN4	53 kDa								0.724679		0.0898501	1.25022	0.539476	1.01918		0.195602	0	0.163799	0	0.823395	1.24859	1.59965	1.32923	0.448421	0.648084	0.162499	0.33919	1.28433	0.354332	0.975659	1.46748	1.13259	1.07503	0.445122
N(G),N(G)-dimethylarginine dimethylaminohydrolase 1	Ovis aries	XP_004002199	DDAH1	31 kDa			x			x		3.86766		3.86716	3.82068	4.10193	3.68086		3.37236	4.96242	3.86929	3.26457	3.28825	4.07301	4.26573	3.65575	4.52916	3.67011	2.86595	2.73553	6.27117	4.53968	3.92003	4.55851	3.01958	3.60045	3.30571
PREDICTED: N(G),N(G)-dimethylarginine dimethylaminohydrolase 2	Capra hircus	XP_017894109	DDAH2	30 kDa						x		6.57118		6.91055	6.45101	7.58273	5.34045		5.86313	6.5714	8.19089	7.01679	5.92011	6.41858	4.97732	8.48801	8.29872	9.65863	5.25071	6.47262	9.19	6.6257	5.36865	6.0264	4.54177	4.87448	5.89095
ATP-dependent RNA helicase DDX1	Ovis aries	XP_004005743	DDX1	82 kDa			x			x		9.02764		9.99155	7.93985	9.16316	9.01602		7.95823	9.93799	9.34319	12.7268	6.58037	3.12641	11.7257	10.3269	10.2544	8.0827	8.92818	10.2242	7.72805	9.76138	9.10783	11.4067	8.64936	7.18369	8.73248
probable ATP-dependent RNA helicase DDX31 isoform X1	Ovis aries	XP_027822037	DDX31	81 kDa						x		1.78836		2.53823	2.41126	1.01974	1.18423		2.7318	3.25442	1.88151	2.28519	3.23614	2.35291	1.78184	2.27414	1.10029	0.919138	0.216665	1.7004	0.48982	1.69211	1.29798	1.68107	1.39372	0.598548	0.949844
DENN domain-containing protein 4C	Ovis aries	KAG5213422	DENND4C	219 kDa			x			x		5.13598		5.42867	6.1888	3.88373	5.0427		4.97819	4.38832	4.19007	8.15811	3.94416	10.0087	7.82814	2.9742	3.61881	3.56581	4.77095	3.0543	5.15387	3.13865	3.91012	6.21024	2.65378	4.31677	8.12258
Density-regulated protein	Ovis aries	KAG5202297	DENR	22 kDa			x					1.08185		1.48498	1.26142	1.4499	0.131116		1.66567	1.61123	1.52168	1.14132	1.34802	1.21897	1.31323	1.16546	1.17253	1.77976	1.88386	1.32902	1.65509	0.879167	0.489042	0.16654	0	0	0
deoxyribose-phosphate aldolase	Ovis aries	XP_012029041	DERA	35 kDa			x			x		12.1702		12.1146	14.758	11.9725	9.83579		13.6767	10.7948	13.5462	10.4407	15.1314	13.1533	13.1406	17.6068	12.6602	17.473	14.3129	10.9041	7.72606	8.75909	11.3711	10.4276	7.90536	5.04336	14.4315
Proteasome activator complex subunit 2	Camelus dromedarius	KAB1276583	DGKI	37 kDa			x					0.555663		0.656831	0.203659	0.972642	0.389518		1.05892	0.438278	0.96647	0.163655	0.492296	0.154533	0	0.167808	0.756171	1.05111	1.11367	0.596896	0.826165	1.49184	0.0823327	0.489159	0.566297	0.358156	0.451645
trans-1,2-dihydrobenzene-1,2-diol dehydrogenase	Ovis aries	XP_004015411	DHDH	37 kDa			x			x		3.39053		3.18886	3.97754	3.29395	3.10174		3.31196	2.4845	3.69867	3.2603	4.27913	3.4464	3.1993	4.98535	3.16253	3.08164	3.65426	3.06597	3.12328	3.67606	3.08669	3.42774	3.40918	2.87525	2.70987
PREDICTED: dehydrogenase/reductase SDR family member 11	Capra hircus	XP_017919653	DHRS11	36 kDa						x		4.35939		3.89134	4.20622	5.35518	3.9848		5.0591	1.75414	5.48755	3.26457	4.94037	4.07423	2.48452	5.32575	4.82844	5.50062	7.30852	4.44473	5.14736	4.90141	4.22954	3.59469	5.29717	2.87498	3.92764
ATP-dependent RNA helicase DHX29	Ovis aries	XP_004017031	DHX29	155 kDa						x		2.10566		1.28242	2.63885	1.48935	3.01204		1.97773	1.52743	0.645328	0.979192	2.52142	2.8698	3.64126	1.52291	2.30806	0.808036	1.58507	1.70112	1.83845	0.695338	1.62815	3.58382	3.79257	2.15464	3.90104
PREDICTED: ATP-dependent RNA helicase A isoform X1	Bison bison bison	XP_010851414	DHX9	142 kDa								0.772024		0.640062	1.03299	0.362234	1.05281		1.26745	1.0745	0.109199	0.109103	1.31553	0.52117	1.18535	1.1099	0.303451	0.108733	0.104302	0.569235	0.735815	0.351867	0.756105	2.60885	0.640058	0.359777	0.899281
Protein diaphanous homolog 1	Ovis aries	KAG5209334	DIAPH1	147 kDa						x		17.4888		15.8563	16.0326	16.9694	21.097		17.4392	21.318	10.307	14.3612	14.1502	18.5002	13.8636	17.6163	12.3653	14.2523	20.9854	18.0595	16.5614	19.5924	22.1234	16.3128	23.7701	18.3395	24.9395
disco-interacting protein 2 homolog A isoform X2	Ovis aries	XP_027817201	DIP2A	169 kDa								0.0739037		0.0219139	0.176319	0.0421676	0.0552139		0	0.0876556	0	0	0.244485	0.131799	0.295432	0.0335615	0.0302715	0	0.0695344	0.0753757	0.0778243	0	0.136689	0	0.0388593	0.0403354	0.0601854
Disco-interacting protein 2 homolog B	Ovis aries	KAG5211962	DIP2B	256 kDa						x		1.53127		0.895404	3.11796	0.357658	1.75407		0.432217	1.55043	1.27166	0.32731	2.07006	3.81402	6.21786	0.369924	0.0302715	0.3262	0.312905	0.336273	1.1403	0	2.97203	1.63723	1.92585	0.362459	1.87278
DIS3-like exonuclease 2 isoform X1	Ovis aries	XP_027821113	DIS3L2	99 kDa						x		1.57486		0.821049	1.78036	1.51052	2.18752		0.82342	1.16689	0.314688	0.979192	0.662199	1.24859	3.55095	1.65969	1.80941	0.971137	0.95419	1.02199	2.21296	2.09341	2.92698	1.6308	2.29837	1.07017	3.01131
dmX-like protein 2 isoform X1	Ovis aries	XP_004010661	DMXL2	343 kDa								0.258369		0.264017	0.287411	0.291066	0.190983		0.215551	0.245063	0.161078	0.434374	0.437918	0.261765	0.119129	0.330832	0.552683	0.107489	0.477095	0.0572679	0.551862	0	0.652495	0	0	0.302422	0
dynein axonemal assembly factor 10	Ovis aries	XP_027822487	DNAAF10	40 kDa			x					0.45998		0.469426	0.510333	0.451949	0.408215		0.485381	0.39527	0.398731	0.59832	0.313386	0.730856	0.529955	0.467136	0.459527	0.485924	0.545692	0.260284	0.361898	0.598366	0.45585	0.351558	0.701018	0.314389	0.218259
Protein kintoun (Dynein assembly factor 2, axonemal)	Ovis aries	KAG5206579	DNAAF2	91 kDa								0.728095		0.390697	0.809609	0.640771	1.0713		0.590838	0.0578613	0.064837	0.84925	0.42646	0.651503	1.34814	0.812334	0.0605429	0.345615	0.798626	0.74858	0.453007	1.43825	0.672718	0.844603	1.19529	1.69273	0.951173
dynein axonemal assembly factor 3 isoform X2	Ovis aries	XP_027834597	DNAAF3	61 kDa						x		5.84764		4.88676	6.48373	5.09677	6.92328		6.12962	4.6764	4.3345	4.40653	5.7519	5.01253	5.68446	9.48604	3.31389	3.88455	4.92643	4.77367	5.34176	8.34033	9.10024	6.19533	6.57227	6.11755	6.63099
dynein axonemal assembly factor 5 isoform X1	Ovis aries	XP_027817043	DNAAF5	94 kDa						x		4.1564		3.33151	5.02065	4.05166	4.22179		3.55216	3.30927	3.08425	3.38035	4.28857	5.35396	5.22367	5.21638	3.70579	4.08978	2.70007	4.18718	3.04876	6.57839	4.58625	4.18677	3.8356	4.90815	3.59218
PREDICTED: uncharacterized protein C20orf194 homolog isoform X1	Bos indicus	XP_019827497	DNAAF9	133 kDa								0.156737		0.138942	0.193651	0.173536	0.120819		0.130401	0.0989702	0	0.326397	0.547639	0	0.118281	0.108683	0	0	0.212634	0.112091	0.247503	0.468989	0	0.108611	0.377531	0.117951	0
Dynein heavy chain 1, axonemal	Ovis aries	KAG5197673	DNAH1	480 kDa						x		5.0104		4.99568	5.02615	5.40364	4.61614		4.68684	4.99495	4.10069	6.20024	5.54795	6.1499	2.07655	6.33022	6.49004	5.70867	5.78915	6.11522	5.50031	2.81844	7.1144	4.19262	4.11373	5.14774	2.5122
dynein axonemal heavy chain 10	Ovis aries	XP_004017613	DNAH10	529 kDa						x		4.72497		5.47564	4.92319	4.80526	3.69578		3.46896	4.78074	4.83507	8.81778	4.88123	5.4357	3.21407	6.16175	7.23684	6.79901	4.09106	5.96643	3.74171	0.99654	4.77175	2.22964	2.38885	6.1188	2.96983
Dynein heavy chain 11, axonemal	Ovis aries	KAG5210204	DNAH11	493 kDa						x		3.62295		3.58691	4.03435	3.10634	3.76422		1.34366	2.96557	3.87466	6.16374	4.73055	4.1196	2.89627	4.39098	5.21902	1.83994	2.64639	5.89092	2.02487	1.0169	7.05224	3.03914	2.6193	4.42628	1.68412
dynein axonemal heavy chain 12 isoform X1	Ovis aries	XP_011955241	DNAH12	454 kDa						x		10.7497		11.733	12.5528	10.9869	7.72631		8.78165	10.8068	7.74771	19.5957	9.37416	10.1779	5.87983	24.7792	18.5178	12.7787	15.5669	11.4187	6.43268	1.20685	11.2213	7.69781	7.03125	7.37867	5.30254
PREDICTED: dynein heavy chain 2, axonemal	Bos mutus	XP_005894867	DNAH2	508 kDa						x		2.6747		3.22717	2.59396	2.41671	2.46095		1.71363	3.47027	3.17586	4.54892	2.99401	2.41623	1.35561	3.61	4.93494	3.20202	2.90067	1.75755	1.3841	0.320979	2.46243	2.70274	2.84081	3.01182	1.28692
dynein heavy chain 3, axonemal	Odocoileus virginianus texanus	XP_020751144	DNAH3	470 kDa								0.299914		0.11942	0.703195	0.303664	0.0733788		0.143701	0	0.108062	0.225916	0.109561	0	0.136873	2.56635	1.15488	0	0.324998	0.342108	0	0	0	0.108611	0.129531	0.12082	0.00793252
PREDICTED: dynein heavy chain 5, axonemal	Bos mutus	XP_005887065	DNAH5	528 kDa						x		12.9021		14.8765	11.4469	12.6208	12.664		12.7108	12.256	13.6583	20.8809	12.4482	8.65328	8.61019	16.0759	16.0559	15.0031	12.0478	15.2019	11.7206	5.69577	17.4231	10.0324	12.3917	15.1799	8.29287
dynein axonemal heavy chain 7 isoform X1	Ovis aries	XP_004004829	DNAH7	461 kDa						x		5.08848		6.99819	4.72784	4.47844	4.14946		3.94828	5.55071	8.8063	9.68747	2.0797	5.95852	3.33617	7.53698	4.32809	4.21075	6.02595	5.79716	4.40937	2.09934	5.20762	5.34695	3.52731	3.35881	3.30661
PREDICTED: dynein heavy chain 9, axonemal	Bos indicus	XP_019835984	DNAH9	504 kDa						x		8.66474		9.92763	8.67302	8.17064	7.88766		9.73111	7.83652	9.10735	13.0355	11.2691	7.84232	7.78167	7.79901	7.62444	9.24759	6.59735	8.85319	8.95747	7.7438	11.2023	6.98128	5.78625	9.03563	6.43286
dnaJ homolog subfamily A member 2	Bos taurus	NP_001035581	DNAJA2	46 kDa						x		3.97844		6.22717	3.67435	3.53625	2.47599		2.94015	9.64315	6.77479	5.55058	3.28971	3.44255	4.97032	2.99483	2.70846	2.90828	2.55305	3.40074	4.41489	5.23206	2.93688	1.61713	2.64339	2.15922	3.02333
PREDICTED: dnaJ homolog subfamily A member 4 isoform X2	Capra hircus	XP_017921827	DNAJA4	45 kDa						x		3.22678		3.00325	4.16884	2.8291	2.90592		2.07683	4.24038	2.43213	3.26368	3.94755	2.49779	3.84528	6.38475	3.26872	2.10479	1.90233	2.73778	3.12477	3.8362	3.30543	1.96026	3.78637	2.33157	3.14597
dnaJ homolog subfamily C member 13 isoform X1	Ovis aries	XP_004003388	DNAJC13	254 kDa						x		3.22029		3.5626	3.5022	2.96022	2.85614		4.60029	2.72679	2.24333	4.68001	3.61484	4.2773	3.78794	2.32873	2.91027	3.55913	2.96171	3.74635	3.18775	1.39611	2.92617	3.37664	2.25412	3.71822	2.00553
dynein axonemal light chain 1	Bos taurus	NP_001039892	DNAL1	22 kDa			x					1.20803		1.34789	1.5673	1.30124	0.615675		0.108054	0.897465	1.39425	2.99178	1.80774	1.25344	0.621131	2.58689	1.8806	1.9733	1.43129	0.684632	0.767296	1.07032	1.13972	0.24458	0.751795	0.269833	0.672448
dynamin-1-like protein isoform X1	Ovis aries	XP_014950353	DNM1L	83 kDa								1.5027		1.31275	1.5642	1.56105	1.57282		1.11915	1.28527	1.40924	1.43734	1.5923	1.61352	1.42191	1.62906	1.28637	1.58013	1.56069	1.69452	1.58718	1.65739	1.48704	1.68421	1.48577	1.62054	1.58653
dynamin-2 isoform X13	Bos taurus	XP_024849879	DNM2	97 kDa								0.756569		0.862366	0.823831	0.604713	0.735367		1.30328	0.767937	0.602857	0.775388	0.822245	0.822813	1.06707	0.583197	0.490191	0.524916	0.836428	0.339565	0.690517	0.746663	0.649714	0.611449	0.756445	0.719889	0.939339
PREDICTED: aspartyl aminopeptidase isoform X2	Bison bison bison	XP_010859552	DNPEP	47 kDa						x		3.88674		3.42233	4.37004	3.74922	4.00537		2.90591	4.60082	3.59696	2.58563	3.85464	4.1876	5.05899	4.37892	4.63509	2.4939	3.85513	4.43249	3.26479	3.81394	3.70878	4.11332	3.96665	3.27582	4.9623
Dedicator of cytokinesis protein 1	Ovis aries	KAG5196119	DOCK1	226 kDa						x		6.657		6.81152	7.62994	5.48725	6.6993		7.05502	8.46968	2.58472	9.13666	8.55197	7.20125	7.11718	7.64935	6.02578	4.86315	5.08724	6.13193	6.6123	4.20311	6.51746	6.85465	6.03916	6.86594	7.21929
dedicator of cytokinesis protein 5 isoform X1	Ovis aries	XP_011974371	DOCK5	215 kDa								0.837656		0.581586	0.889475	0.606312	1.27325		0.850019	0.391155	0.431356	0.653815	0.986523	1.14947	1.42191	0	0.100905	0.647424	0.427524	1.3646	0.980302	0.117122	1.30007	0.985018	1.38059	1.1971	1.50348
dedicator of cytokinesis protein 7 isoform X1	Ovis aries	XP_014947498	DOCK7	242 kDa								0.460111		0.367068	0.524575	0.423389	0.525413		0.483467	0.363839	0.349172	0.271792	0.630414	0.433798	0.533481	0.500608	0.325852	0.367539	0.466377	0.538531	0.551696	0.29034	0.530591	0.570082	0.680109	0.545688	0.300595
Dedicator of cytokinesis protein 9	Ovis aries	KAG5204307	DOCK9	235 kDa						x		4.52232		4.19076	5.32677	3.84339	4.72838		5.18458	2.93833	3.45075	5.18936	4.7736	7.41715	5.24229	3.87404	3.94004	4.85843	3.16198	4.63024	4.39203	2.07759	4.8762	4.87557	4.3118	4.85392	4.72443
PREDICTED: protein dopey-2 isoform X1	Capra hircus	XP_017908199	DOP1B	255 kDa								0.689653		0.55343	0.734699	0.801388	0.669094		0.580383	0.249745	0.314103	1.06949	0.838666	0.775782	0.516539	0.807809	0.669632	0.526076	1.1025	0.962445	0.707934	0.839736	1.20371	0.607025	0.327706	0.566761	0.640264
protein DPCD	Ovis aries	XP_011958209	DPCD	23 kDa			x			x		2.91373		2.99257	3.7986	2.46127	2.4025		2.50904	2.33379	3.21069	3.91677	4.60782	4.06715	3.1993	3.32013	2.41704	3.55835	2.53757	2.71652	1.10372	2.43441	3.2464	1.95021	2.25479	2.15866	2.40242
PREDICTED: dipeptidyl peptidase 3 isoform X1	Capra hircus	XP_005699982	DPP3	84 kDa						x		5.62768		4.88301	6.6433	4.65345	6.33095		3.91778	5.60734	4.67728	5.32964	6.4667	6.83908	7.22836	6.03907	3.05806	4.31143	4.50157	6.81912	3.92458	5.30592	7.19647	6.08285	6.2985	5.45697	6.61995
PREDICTED: dipeptidyl peptidase 9 isoform X2	Capra hircus	XP_017906376	DPP9	98 kDa								0.721479		0.548649	0.991538	0.698894	0.646833		1.25341	0.289307	0	0.651882	1.97014	0.623989	0	1.37202	0.904703	0.692538	0.324998	1.09071	0.36673	0.813687	0.109516	1.65551	0.504266	0.363019	0.601854
dihydropyrimidinase isoform X1	Ovis aries	XP_027828910	DPYS	56 kDa								0.357425		0.243603	0.413409	0.29808	0.47461		0	0	0.157344	0.817067	0	0.312299	0.35325	0.988088	0.449526	0.322468	0.478786	0	0.183365	0.354332	0.484088	0	0.1829	0.358156	1.3479
dihydropyrimidinase-related protein 2 isoform X1	Bos taurus	XP_005210342	DPYSL2	74 kDa						x		23.3009		23.0974	24.4354	22.1864	23.4845		21.5245	25.2867	24.0985	21.4799	26.8418	25.652	25.2783	19.9694	17.8237	22.0659	20.9243	20.0725	22.3368	29.895	21.759	22.5122	23.5882	22.4208	27.1423
PREDICTED: dihydropyrimidinase-related protein 3	Bos mutus	XP_005900512	DPYSL3	74 kDa				x		x		5.31104		5.00806	5.46703	5.10037	5.66871		4.51242	4.67093	4.87664	5.97225	5.54321	5.24089	6.01736	5.06668	4.84112	4.72647	5.42499	4.17039	5.32246	6.1168	5.88219	5.91699	5.57775	5.16711	5.79952
LOW QUALITY PROTEIN: dihydropyrimidinase-related protein 3-like	Odocoileus virginianus texanus	XP_020769147	DPYSL3	60 kDa				x				1.83427		1.71028	1.81891	1.97393	1.83397		1.4415	1.70403	1.48688	2.20873	2.01239	2.00428	1.68219	1.57677	1.56725	1.65093	1.85823	1.49869	3.46845	1.80001	1.22018	1.89725	1.73421	2.39002	1.9282
Dihydropyrimidinase-related protein 5	Ovis aries	KAG5211297	DPYSL5	93 kDa								0.65236		0.618339	0.566643	0.494087	0.930372		0.521604	0.871831	0.644314	0.435608	0.547639	0.937773	0	0.781159	0.603135	0.647424	0.422365	0.454699	0.367908	0.468989	0.966558	1.50825	0.899788	1.07665	0.200618
desmocollin 1	Homo sapiens	CAA84278	DSC1	94 kDa		x		x				0.0154244		0	0.0350253	0.0180368	0.0086354		0	0	0	0	0	0.140101	0	0	0.033635	0.035545	0	0	0	0.0390407	0	0	0.043177	0	0
PREDICTED: desmoplakin isoform X1	Capra hircus	XP_017894273	DSP	333 kDa				x		x		7.30888		5.79566	8.62386	6.81896	7.99705		10.6204	4.2765	3.31206	4.97369	11.6216	6.66983	7.63893	8.56508	5.07756	6.22037	4.895	6.76591	12.1838	5.77115	8.72658	9.56828	8.90972	8.7446	4.03608
Dystonin	Ovis aries	KAG5196766	DST	873 kDa						x		2.93175		3.26914	2.90024	2.72733	2.83028		2.6356	3.20945	2.27768	4.95385	4.15753	2.58718	1.17475	3.68151	4.11845	3.12716	2.02852	5.09174	1.24211	0.756001	4.69036	3.47549	1.74474	2.38407	1.85673
dual specificity protein phosphatase 23	Bubalus bubalis	XP_006061079	DUSP23	17 kDa								0.416525		0.326626	0.667898	0.165411	0.506164		0	0	0	1.3065	1.63904	0	0.7065	0.32605	0.304925	0	0.316287	0	0.371255	0	1.29508	0.319406	0	0	0.916335
cytoplasmic dynein 1 heavy chain 1	Ovis aries	XP_027813216	DYNC1H1	532 kDa				x		x		63.9218		60.8769	54.6272	68.023	72.1599		58.7687	52.5402	67.3431	64.8557	58.9195	54.3507	47.8825	57.3563	73.7533	85.5161	66.7902	72.8988	57.4215	51.7578	88.4132	65.6155	69.0777	70.1022	67.5907
PREDICTED: cytoplasmic dynein 1 light intermediate chain 1	Capra hircus	XP_017893844	DYNC1LI1	56 kDa				x		x		11.4288		9.30003	10.6685	12.4645	13.2822		10.8596	8.48282	8.39645	9.46123	9.86329	12.2079	9.961	10.6419	10.2724	11.3298	10.8124	11.5855	13.9817	16.8051	12.9955	11.4341	13.9693	12.9514	15.0605
cytoplasmic dynein 2 intermediate chain 2	Ovis aries	XP_027822165	DYNC2I2	58 kDa								0.328333		0.288414	0	0.281453	0.743464		0.863319	0.290339	0	0	0	0	0	0	0.304925	0	0.641285	0	0.74251	0	1.62199	0	1.13259	0.353853	0.608885
Dynein light chain	Muntiacus reevesi	KAB0346148	DYNLL1	10 kDa			x					0.92628		1.02281	0.97509	0.896837	0.810386		0.753929	0.888895	1.20907	1.23933	0.789775	1.18947	0.871715	1.0494	1.38811	1.18175	0.87374	1.10803	0.294091	0.535293	0.61573	0.883905	0.978515	0.864962	0.708818
dynein light chain Tctex-type 1 isoform X1	Ovis aries	XP_027828424	DYNLT1	12 kDa						x		2.89315		2.79615	3.77251	2.81842	2.18551		1.64573	1.75311	3.53828	4.24746	1.64679	2.81856	5.3188	5.30587	3.32175	2.5935	2.85386	2.38758	2.93991	2.81394	2.92698	2.28247	1.49839	1.80425	2.41547
PREDICTED: tctex1 domain-containing protein 2	Capra hircus	XP_017901670	DYNLT2B	23 kDa								0.073246		0.186385	0	0.106599	0		0	0.583447	0.162092	0	0	0	0	0	0	0	0.639594	0	0	0	0	0	0	0	0
dynein light chain Tctex-type 3	Ovis aries	NP_001009762	DYNLT3	13 kDa								1.39619		1.48384	1.20738	1.75627	1.13728		1.11626	1.68294	2.2388	0.897365	0.411333	1.09375	1.24226	2.08216	2.0373	1.69634	2.06096	2.89274	0.551862	1.29838	0.972575	1.63542	1.13779	0.893659	1.04698
PREDICTED: proteasome-associated protein ECM29 homolog isoform X1	Capra hircus	XP_017908078	ECPAS	204 kDa						x		6.27219		5.26268	7.13906	5.79059	6.89644		3.93466	6.36813	5.39088	5.35706	8.38296	8.90048	7.85381	3.41902	4.15456	4.81861	7.70829	8.58596	6.13385	3.34226	9.232	5.00708	7.9421	6.82653	5.47449
TPA: enhancer of mRNA decapping 4	Bos taurus	DAA20280	EDC4	163 kDa				x		x		2.11546		2.60555	2.4217	1.75029	1.68428		2.31699	2.00201	2.85851	3.2447	1.28439	2.67576	3.73172	1.99495	1.65704	1.44437	1.47513	0.886012	2.48247	2.55671	0.975659	2.0404	1.57611	1.18365	2.64557
Enhancer of mRNA-decapping protein 4	Cervus elaphus hippelaphus	OWK16480	EDC4	167 kDa				x		x		1.79299		1.70956	1.89914	1.35665	2.20661		2.85614	1.19562	1.09003	1.69646	1.11945	3.29328	1.51014	1.67368	0.603807	1.35927	0.763352	1.56439	1.46955	2.37955	1.05738	2.21377	1.9771	1.18365	4.60111
Early endosome antigen 1	Ovis aries	KAG5211855	EEA1	166 kDa								0.494571		0.326626	0.751614	0.770777	0.129266		0	0	0	1.3065	0.987008	0.314922	0.7065	0.998027	0.297063	0	2.54628	0.342108	1.09821	0.341005	0.646328	0	0	0	0
similar to elongation factor 1 alpha, partial	Bos taurus	BAC56455	EEF1A1	19 kDa				x		x		2.94028		2.7556	3.21664	2.80693	2.98194		2.77805	2.98652	2.58637	2.67146	4.00806	2.35447	3.4105	3.09353	3.31601	2.32817	2.78512	2.86463	2.50809	3.03958	2.62869	3.27494	2.97845	3.15881	2.86878
EEF1A lysine methyltransferase 1	Ovis aries	XP_014953680	EEF1AKMT1	26 kDa			x					0.547622		0.556613	0.348997	0.65268	0.632198		0.562246	0.584371	0.536252	0.543585	0.65752	0.626348	0	0.112121	0.605019	0.539081	0.636127	0.452754	0.983319	0.69978	1.08793	0.111027	0.499465	0.958512	0.504058
elongation factor 1-beta	Bos taurus	NP_001014936	EEF1B2	25 kDa			x					1.04445		1.02353	1.04148	1.08764	1.02514		0.909194	1.11084	1.15976	0.914342	0.921563	1.06432	0.782814	1.39724	1.26703	1.22832	0.95419	1.15913	0.662035	1.25516	0.973677	1.50288	0.832915	0.790973	1.02527
Elongation factor 1-delta	Ovis aries	KAG5204710	EEF1D	31 kDa			x			x		16.165		15.7744	18.0339	16.3159	14.5357		17.952	14.2188	15.2582	15.6685	15.7668	18.5427	16.4939	21.3322	19.486	12.5176	16.6951	15.2765	14.6579	19.2621	14.1951	14.6671	13.8297	13.1655	16.8212
eukaryotic translation elongation factor 1 epsilon-1 isoform X1	Ovis aries	XP_004019189	EEF1E1	20 kDa			x			x		8.47576		9.05893	9.39722	8.44447	7.00244		10.4673	7.59312	9.35951	8.81579	7.56738	9.08029	9.96291	10.9783	9.04703	10.0387	7.31385	7.49603	6.98907	9.7821	6.82213	6.8474	8.31675	6.11409	6.91184
elongation factor-like GTPase 1	Ovis aries	XP_004017828	EFL1	126 kDa						x		3.78216		3.68089	4.5015	3.78024	3.166		3.76357	3.80313	2.26395	4.8929	5.26468	4.07947	5.33216	3.3297	3.92939	4.21075	2.89547	4.08645	4.41037	3.14901	4.87829	3.25436	2.28798	1.7962	3.61316
egl nine homolog 1 isoform X1	Ovis aries	XP_027818259	EGLN1	47 kDa								0.887907		0.569583	0.997747	1.0012	0.983093		0.215551	0.438278	0.809126	0.815377	0.987008	0.939521	1.06643	0.998027	0.904703	1.13109	0.796046	1.02199	1.10372	1.04967	0.975659	0.978318	1.13259	1.07933	0.749565
EH domain-containing protein 4	Ovis aries	XP_004010522	EHD4	61 kDa				x				0.976551		0.620078	1.13066	1.11627	1.0392		0.195602	1.14645	0.321143	0.81712	0.822667	0.627222	1.63017	1.44257	0.954787	1.13443	1.39485	1.73013	0.551862	0.931559	1.3013	1.05817	1.05816	0.721175	1.05718
eukaryotic translation initiation factor 1	Bos taurus	NP_001014884	EIF1	13 kDa			x					0.45055		0.513841	0.392658	0.494331	0.401369		0.458867	0.370044	0.675877	0.550575	0.273832	0.421284	0.196992	0.678525	0.380831	0.476245	0.501047	0.537364	0.566265	0.504236	0.296425	0.509528	0.429053	0.364953	0.406886
eukaryotic translation initiation factor 2A isoform X1	Ovis aries	XP_027815133	EIF2A	65 kDa			x			x		2.25645		2.07494	2.67502	1.87318	2.40267		3.29034	1.75968	0.96647	2.28328	2.30124	2.18811	3.54268	2.66803	3.00552	1.94227	0.966283	1.3641	2.21296	1.74797	1.95132	2.9422	3.03198	2.88414	1.20371
interferon-induced, double-stranded RNA-activated protein kinase isoform X1	Ovis aries	XP_004007349	EIF2AK2	62 kDa								1.71125		1.65864	1.6952	1.96934	1.5218		2.54894	1.31812	0.809126	1.95838	1.15062	0.627222	2.8435	2.15945	2.11212	2.26474	1.26709	2.04398	2.20745	1.92069	3.24882	2.11272	0.755396	0.893239	0.598847
eIF-2-alpha kinase GCN2 isoform X1	Ovis aries	XP_004010488	EIF2AK4	187 kDa								0.129055		0.0772492	0.226767	0.0935264	0.118676		0	0.041477	0.0912676	0.176252	0.188301	0.223446	0.304695	0.190627	0.0868056	0	0.227925	0.194037	0.0523901	0	0.13938	0.222398	0	0.15419	0.0774142
translation initiation factor eIF-2B subunit alpha	Ovis aries	XP_011953084	EIF2B1	34 kDa			x					0.640544		0.838709	0.287585	0.80691	0.628972		0.52946	0.804229	1.28591	0.735239	0	0.31053	0.0887105	0.751098	0.604261	0.972418	0.715643	0.93792	0.828041	0.783179	0.649411	0.653887	0.757995	0.63042	0.453148
translation initiation factor eIF-2B subunit beta	Ovis aries	XP_004010843	EIF2B2	39 kDa			x					0.109049		0.227028	0.115469	0.0532689	0.0404303		0.421545	0.364179	0.0814728	0.0409138	0.0413875	0.11744	0.178295	0.124753	0.15148	0.0399881	0.0391131	0	0.0464069	0.0426257	0	0.082364	0	0.0453074	0.07448
translation initiation factor eIF-2B subunit delta isoform X1	Ovis aries	XP_027822420	EIF2B4	60 kDa								1.08287		1.21922	1.08449	0.814127	1.21363		1.62163	0.831897	1.34664	1.07671	1.18489	1.32832	0.944146	0.880599	0.737485	0.696771	0.649167	0.901659	1.19516	0.70452	0.845908	1.30593	1.62295	1.15194	1.14142
translation initiation factor eIF-2B subunit epsilon isoform X1	Ovis aries	XP_027813601	EIF2B5	81 kDa						x		3.64766		3.93826	4.33841	2.27566	4.03829		5.40929	3.20931	4.19348	2.94096	4.27672	4.06715	5.68891	3.32088	2.11212	2.58838	1.27919	2.37875	1.47045	3.82509	3.90263	2.94138	4.89617	3.95487	4.49637
Eukaryotic translation initiation factor 2 subunit 1	Cervus elaphus hippelaphus	OWK09791	EIF2S1	38 kDa						x		3.03044		2.95818	2.66654	3.09975	3.39729		3.72311	2.92278	2.73732	2.44951	2.79547	2.03681	2.66608	3.16779	4.52855	3.72262	2.70878	2.04764	3.31294	2.27799	2.93072	3.25436	4.72467	3.06593	3.0108
eukaryotic translation initiation factor 3 subunit A isoform X1	Ovis aries	XP_027816283	EIF3A	167 kDa						x		5.85558		5.45981	6.41147	4.7203	6.83072		6.11701	7.93166	3.53663	4.25395	9.04739	6.98449	5.94201	3.67199	4.77041	3.38305	5.2539	5.14124	5.23826	4.53493	6.89758	6.66764	7.59051	6.04861	6.94926
eukaryotic translation initiation factor 3 subunit B isoform X1	Ovis aries	XP_027817731	EIF3B	89 kDa						x		10.6059		10.5343	11.2877	8.55018	12.0515		10.0351	13.6046	7.88399	10.6134	16.4413	13.7928	9.76799	5.14875	8.88793	7.12438	9.85747	6.79272	8.83205	9.80654	10.2594	12.3641	12.2155	10.8114	14.6074
eukaryotic translation initiation factor 3 subunit C	Bubalus bubalis	XP_006070582	EIF3C	105 kDa						x		8.12035		7.82172	9.06084	7.21153	8.38731		8.21941	7.59647	6.4377	9.0333	10.0895	8.97686	10.3061	6.87088	7.74174	7.98563	7.74185	4.77022	7.23624	7.79348	8.24195	8.90007	9.45414	8.40411	6.93626
eukaryotic translation initiation factor 3 subunit D	Bos taurus	NP_001029656	EIF3D	64 kDa								0.372998		0.317388	0.39735	0.332671	0.444583		0.370233	0.33484	0.250215	0.314263	0.438616	0.33633	0.395093	0.41936	0.446809	0.287701	0.306026	0.378681	0.17706	0.39975	0.433259	0.397561	0.501687	0.412581	0.477827
eukaryotic translation initiation factor 3 subunit E	Bos taurus	NP_001029775	EIF3E	52 kDa						x		3.12609		3.63031	3.20911	2.67265	2.99231		3.73124	5.19052	3.04224	2.55722	3.2895	2.97587	2.90333	3.66772	3.09029	2.9444	1.99064	2.52732	2.9158	2.56747	2.79137	2.4175	3.47858	2.9056	3.36849
eukaryotic translation initiation factor 3 subunit F	Ovis aries	XP_011951223	EIF3F	39 kDa			x					0.401367		0.310591	0.390826	0.464918	0.439134		0.386774	0.292185	0.302266	0.261139	0.3949	0.229544	0.449465	0.489396	0.442523	0.517862	0.486654	0.431214	0.49099	0.420263	0.368969	0.391327	0.453864	0.48006	0.501449
eukaryotic translation initiation factor 3 subunit H	Camelus ferus	XP_006186527	EIF3H	40 kDa			x					0.568071		0.775356	0.395653	0.595298	0.505975		0.404874	0.973335	1.28863	0.434588	0.219927	0.207996	0.709893	0.444796	0.401325	0.323712	0.530698	0.793417	0.244156	1.27848	0.431694	0.758681	0.377531	0.359777	0.602193
PREDICTED: eukaryotic translation initiation factor 3 subunit J	Capra hircus	XP_017909312	EIF3J	29 kDa						x		3.71223		3.74484	3.87503	4.26583	2.96323		6.6228	3.80417	1.94244	2.60995	5.58708	4.38207	3.1993	2.33167	3.31389	5.50179	4.78643	4.08795	4.41489	3.49001	3.57573	2.6083	3.76358	2.15866	2.70987
LOW QUALITY PROTEIN: eukaryotic translation initiation factor 3 subunit K	Camelus dromedarius	XP_031314504	EIF3K	25 kDa			x			x		3.0462		3.33903	3.10298	2.91651	2.82628		2.6847	3.06691	4.17886	3.42564	3.12464	2.82119	2.31537	4.15072	3.47531	3.39898	2.53588	2.89416	2.5787	2.61603	2.77101	3.5806	3.20868	2.15866	2.41246
eukaryotic translation initiation factor 4B isoform X1	Ovis aries	XP_012029596	EIF4B	69 kDa								1.62587		1.49527	1.64263	1.94574	1.41985		0.567232	1.73167	1.92032	1.76189	1.81101	1.85754	1.55151	1.35047	2.38228	2.03108	1.61832	2.17975	1.76917	1.69385	1.28934	1.65972	0.898428	1.64473	1.60702
eukaryotic translation initiation factor 4 gamma 1 isoform X3	Ovis aries	XP_011953357	EIF4G1	173 kDa						x		9.79672		10.3823	9.42018	9.06467	10.3198		10.895	11.5497	9.3781	9.70631	11.0364	8.39628	7.21825	11.0298	9.09759	9.4978	9.32358	11.1441	8.12992	7.19504	9.12262	10.7897	9.45223	12.2137	10.0206
PREDICTED: eukaryotic translation initiation factor 5B isoform X1	Capra hircus	XP_017910407	EIF5B	138 kDa						x		4.84016		5.13684	5.47895	4.13223	4.6126		3.89213	6.28547	5.71455	4.65523	7.89655	6.34692	4.17702	3.4953	4.59157	3.63891	4.12531	3.14928	5.42806	3.86026	4.70994	5.14964	3.86593	4.05367	5.28382
eukaryotic translation initiation factor 6	Ovis aries	NP_001156035	EIF6	27 kDa						x		1.7754		1.7732	1.63055	2.02557	1.6723		1.75633	1.57932	2.32143	1.43572	1.31685	1.43896	1.70527	2.06111	2.35537	2.07126	1.71754	1.91063	2.13359	1.96501	1.62842	1.69838	1.50335	1.72338	1.80799
EARP and GARP complex-interacting protein 1 isoform X1	Ovis aries	XP_027819841	EIPR1	43 kDa								1.04431		0.234799	1.3387	1.2521	1.35163		0	0.29691	0.642286	0	0.659782	1.56412	2.13286	0.998027	0.904703	0.646105	0.625809	1.7062	2.57418	1.0556	0.646328	2.28889	1.13259	1.78704	0.90329
engulfment and cell motility protein 3 isoform X1	Ovis aries	XP_027833866	ELMO3	82 kDa								0.102695		0.16617	0.192846	0.0199926	0.0317703		0.0391203	0.204345	0.225713	0.1955	0.19716	0.218811	0.355414	0	0.119956	0	0	0	0	0	0.0319422	0	0.0365801	0	0.090329
Elongator complex protein 1	Ovis aries	KAG5212969	ELP1	153 kDa			x			x		4.29611		3.94333	4.6413	3.27883	5.32099		3.52544	4.66402	3.68502	3.89886	5.60205	5.04901	5.49635	2.41781	3.2641	1.73235	4.13798	4.20874	3.23635	3.09347	5.90114	4.69986	5.18799	6.26721	4.54873
elongator complex protein 2 isoform X1	Ovis aries	XP_004020465	ELP2	92 kDa			x					0.952204		0.71178	1.21809	0.733474	1.14547		0.647768	0.579645	0.964764	0.654941	0.987008	0.939521	1.77961	1.16621	1.20963	0.9737	0.633547	0.336273	0.552358	0.695338	0.974446	1.46064	1.52219	0.716592	1.0535
echinoderm microtubule-associated protein-like 2 isoform X3	Ovis aries	XP_027834291	EML2	92 kDa						x		1.75889		1.87389	2.49103	1.29354	1.37711		1.60103	2.33622	1.32874	2.22956	2.7945	3.23429	1.83769	2.09761	1.10238	1.72632	1.64013	1.35926	0.368496	1.56463	1.41029	1.13681	1.06576	0.959853	2.31281
echinoderm microtubule-associated protein-like 3 isoform X1	Ovis aries	XP_027815163	EML3	99 kDa								0.943523		0.808607	0.981713	0.926705	1.05707		0.768696	0.766036	0.842861	0.856833	0.616396	1.0964	1.42239	0.791668	0.792045	1.0519	0.594857	1.02418	0.827792	1.26946	1.17623	0.855225	1.13259	0.989792	1.13149
PREDICTED: echinoderm microtubule-associated protein-like 4 isoform X5	Capra hircus	XP_017910657	EML4	109 kDa						x		9.20418		7.83382	11.5044	8.2743	9.20424		6.66493	8.46001	6.09111	10.1192	8.22233	16.288	13.8585	7.6486	9.34974	7.76397	8.23853	7.14808	8.09279	9.05272	7.78545	9.75583	6.71679	7.91834	13.8448
alpha enolase	Bos taurus	AAD33073	ENO1	47 kDa			x	x		x		41.187		46.2817	40.8835	39.541	38.042		50.5696	47.3389	45.5102	41.7079	42.9879	36.352	44.5713	39.6226	36.7832	36.6565	37.1356	37.1266	44.3262	45.2178	35.4682	35.8744	40.2359	36.7036	41.928
enolase-phosphatase E1 isoform X1	Ovis aries	XP_004009995	ENOPH1	29 kDa						x		6.43887		7.12299	6.29275	6.93893	5.40081		6.27373	7.01902	8.34823	6.85097	4.94133	6.26758	4.63393	9.32817	6.92705	7.44919	7.93239	6.48137	5.87983	6.96374	5.21026	4.24635	7.20695	4.31788	6.02261
Transcription and mRNA export factor ENY2	Ovis aries	KAG5204993	ENY2	494 kDa			x			x		11.3349		10.2861	8.62455	14.2202	12.2086		10.2624	10.2265	9.33812	11.3175	12.5648	4.85568	4.79195	12.2858	17.5905	16.647	22.1928	20.3464	5.21367	3.33063	16.1928	3.72985	15.7887	15.1176	10.2137
band 4.1-like protein 2 isoform X1	Ovis aries	XP_027828260	EPB41L2	117 kDa						x		1.74429		2.01654	1.48433	1.91539	1.56091		1.64063	1.96117	2.42511	2.03925	1.92522	1.80269	1.32989	0.87953	1.83939	2.10521	2.514	2.16196	1.08569	1.78607	1.78615	1.31711	1.58823	1.85325	1.25984
Epithelial cell adhesion molecule	Ovis aries	KAG5211557	EPCAM	35 kDa		x		x				1.65353		1.29525	1.49943	1.97637	1.84308		3.29145	0.586217	0.651782	0.651561	0.655909	0.623989	1.06134	3.65649	0.904703	2.26847	1.68825	2.38025	1.8352	2.78135	1.2876	2.28247	2.64339	1.80425	1.19769
PREDICTED: bifunctional epoxide hydrolase 2	Capra hircus	XP_005684099	EPHX2	63 kDa			x	x				1.50439		1.50563	1.83151	1.53945	1.14096		2.90025	1.17347	0.642286	1.3065	0	2.19335	2.48452	2.64815	2.7119	2.90711	1.58	1.01465	0	1.02302	0.319422	1.29048	2.5958	0	1.49913
EPM2A-interacting protein 1	Ovis aries	XP_027813811	EPM2AIP1	70 kDa								1.20996		1.47859	1.3736	0.94435	1.0433		1.65902	1.55298	0.959002	1.74334	1.75248	1.46305	0.948151	1.3307	1.30529	1.18651	1.05962	0.569235	0.733976	0.811471	0.867498	1.1934	1.24626	0.71363	1.19569
epsin-1 isoform X1	Ovis aries	XP_027834559	EPN1	60 kDa								0.194747		0.240981	0.0629212	0.202812	0.272275		0.346324	0.145733	0.322268	0.149601	0	0.156587	0	0.0950978	0	0.0533175	0.158468	0.169109	0.366988	0.468989	0.378052	0.257922	0.232242	0.179795	0.313363
bifunctional glutamate/proline--tRNA ligase isoform X2	Ovis aries	XP_004013652	EPRS1	170 kDa						x		42.6538		35.7494	41.6912	44.3613	48.8132		31.1061	46.7534	34.0224	31.1155	47.6748	44.5357	41.0519	33.5023	39.4723	33.1934	46.2568	50.6557	45.9826	50.6069	57.3999	46.888	51.0322	44.1265	44.6192
epidermal growth factor receptor kinase substrate 8-like protein 2 isoform X1	Ovis aries	XP_027815748	EPS8L2	80 kDa				x				0.394756		0.288348	0.541195	0.283452	0.466029		0.842812	0.148455	0	0.162126	0.495441	0.627222	0.7065	0.335615	0.152462	0.325616	0.156452	0.168137	0.551862	0.346186	0.971917	0.489159	0.383396	0.18123	0.304443
S-formylglutathione hydrolase	Ovis aries	XP_027829356	ESD	32 kDa			x			x		12.3056		12.6708	11.6976	12.9166	11.9375		11.0534	13.2719	13.7073	12.6505	12.2373	11.6383	11.0287	11.8861	13.6842	15.4043	13.7529	11.9295	10.012	12.7165	10.5349	12.3942	12.3282	11.8732	12.5567
epithelial splicing regulatory protein 1	Camelus ferus	EPY75473	ESRP1	70 kDa								0.184972		0.227652	0.184385	0.0721444	0.255709		0.182144	0.364872	0.241191	0.122399	0.246752	0.313764	0.177023	0	0.0749722	0.0120382	0.0348925	0.1605	0	0.150463	0.199259	0.321036	0.289685	0.289976	0.178587
epithelial splicing regulatory protein 2 isoform X1	Ovis aries	XP_027833908	ESRP2	77 kDa								0.0802235		0.0442034	0.0835825	0.107176	0.0859318		0.0304557	0.0613612	0.0506873	0.0343096	0.103742	0.0494485	0.0937477	0.0873915	0.0951155	0.0631506	0.0684663	0.183281	0.0580907	0.174953	0.156042	0.0696875	0.0551111	0.0665261	0.0822922
exocyst complex component 1 isoform X1	Ovis aries	XP_004009885	EXOC1	103 kDa								0.0438667		0.0474135	0.0273606	0.0543296	0.0463631		0.0313631	0.0670463	0.0579625	0.033282	0.00839041	0.0317975	0.0356983	0.0335562	0.0304361	0.0328986	0.0483212	0.0865818	0.0566012	0.0711385	0.0744252	0.024458	0.0283148	0.0362915	0.0683258
exocyst complex component 3 isoform X1	Ovis aries	XP_027836010	EXOC3	86 kDa								0.3846		0.196219	0.390471	0.418986	0.532722		0.117472	0.250445	0.18351	0.233448	0.611858	0.313511	0.254003	0.382514	0.473412	0.509234	0.272626	0.291163	0.315996	0.651487	0.650921	0.697763	0.429884	0.41194	0.473103
exocyst complex component 4 isoform X1	Ovis aries	XP_027824613	EXOC4	110 kDa						x		1.96763		1.85883	2.54679	1.27423	2.19066		2.27243	1.75311	1.45141	1.95838	2.63501	2.3485	3.37576	1.82787	1.35705	1.13424	1.42693	0.850934	1.65608	1.22017	1.94758	2.28609	1.87559	1.97743	2.8666
fatty acid-binding protein, epidermal	Equus caballus	XP_001489506	FABP5	15 kDa			x			x		3.33851		2.97604	3.34178	4.21854	2.81768		4.48207	2.98335	3.26864	1.1701	2.76889	3.62882	2.63773	4.33166	4.62002	6.0658	4.70034	5.30684	2.17643	2.44182	3.95404	2.29213	3.76838	2.55218	1.52165
fumarylacetoacetase isoform X1	Ovis aries	XP_014957420	FAH	46 kDa			x			x		5.77988		6.31014	4.77483	5.97031	6.06424		7.97044	7.11046	5.07584	5.08383	4.68744	3.90877	5.16206	5.34103	4.67714	6.16071	4.05784	4.08208	8.73471	8.10939	6.48784	5.53362	8.33434	6.20803	3.75735
fumarylacetoacetate hydrolase domain-containing protein 2A	Ovis aries	XP_004006219	FAHD2A	35 kDa			x			x		3.66854		4.03975	3.26543	3.88678	3.4822		5.00811	2.5557	4.67909	3.91608	3.04392	3.99266	3.02554	2.99961	5.36298	2.42557	3.74809	2.04398	5.88535	3.85471	3.16841	4.24775	4.24563	2.964	2.78523
Protein NOXP20	Ovis aries	KAG5207588	FAM114A1	62 kDa						x		4.5711		2.93041	4.16071	5.3329	5.86037		3.37236	3.79347	1.61825	2.93758	2.95957	3.75162	4.61548	5.31618	4.83409	4.86198	6.04143	5.10994	5.88535	5.26464	2.60998	6.23034	4.53037	9.00628	6.92488
protein FAM114A2 isoform X1	Ovis aries	XP_004009052	FAM114A2	55 kDa			x					0.493942		0.243423	0.579276	0.508877	0.644194		0.647768	0	0.163799	0.162126	0	0.78145	0.533216	1.00244	0.602604	0	0.320643	0.342858	0.737489	1.04967	0	0.655699	0.760593	0.898381	0.906297
PREDICTED: constitutive coactivator of PPAR-gamma-like protein 1 isoform X1	Capra hircus	XP_005684232	FAM120A	122 kDa						x		10.7123		6.54735	10.652	9.05646	16.5935		8.78165	7.01245	3.86247	6.53283	13.1559	10.3412	12.7775	6.33334	7.86098	6.79049	8.24529	9.53567	10.3022	11.6041	15.5905	22.161	15.8127	14.0405	15.363
Protein FAM98B	Ovis aries	KAG5206508	FAM98B	34 kDa			x					0.78527		1.12043	0.724635	0.661633	0.634378		1.14675	1.38932	0.96647	0.979192	0.658085	0.781908	0.709841	0.748707	0.978416	0.404018	0.555321	0.595062	0.734978	0.702001	0.809122	0.569011	0.757995	0.358296	0.677467
PREDICTED: phenylalanine--tRNA ligase alpha subunit	Capra hircus	XP_013820552	FARSA	61 kDa						x		8.59398		9.09306	10.1459	7.14141	7.9956		8.17378	10.3763	8.35773	9.46445	11.5164	9.55267	8.35244	11.1619	7.83236	5.98048	5.88667	6.63709	8.65045	7.86141	5.3735	8.94364	8.84886	7.90973	8.90226
phenylalanine--tRNA ligase beta subunit	Bos taurus	NP_001098491	FARSB	66 kDa								1.75313		1.85236	1.82594	1.53161	1.8026		1.88825	1.89575	1.8302	1.79524	2.30431	1.72353	1.83653	1.43939	1.15713	1.50917	1.16795	1.53298	1.84121	1.98123	1.40735	1.84803	2.08402	1.91846	1.75517
Fatty acid synthase	Ovis aries	XP_027830105	FASN	274 kDa				x		x		81.1774		81.5084	65.2918	81.3446	96.5648		75.8138	89.262	91.9576	69	73.2072	61.9244	54.7269	71.3087	87.9909	83.4814	86.3587	94.802	61.1909	74.2436	107.897	75.8821	97.7968	102.712	98.5361
Protocadherin Fat 2	Ovis aries	KAG5209423	FAT2	484 kDa						x		3.10374		3.302	3.96146	3.09805	2.05343		3.80458	2.91794	2.89941	3.58608	2.63234	3.75809	2.13286	7.32255	5.43043	3.24474	2.85048	3.40957	2.94444	0.708665	2.60007	1.95664	1.87659	3.23799	0.59584
fructose-1,6-bisphosphatase 1	Ovis aries	XP_004004141	FBP1	37 kDa			x			x		8.95413		8.80817	10.4579	8.79257	7.75786		7.03869	9.95536	9.91582	8.32281	8.48105	10.4044	9.96514	12.9812	11.2375	7.45566	8.98463	5.28137	11.1272	8.66903	5.54317	6.45399	7.55406	9.27555	9.96253
F-box only protein 7 isoform X1	Ovis aries	XP_004006757	FBXO7	58 kDa								0.321177		0.319655	0.424881	0.230089	0.310082		0.431474	0.195406	0.217261	0.434481	0.109561	0.104974	0.710955	0.774035	0.400589	0.434544	0.318063	0	0	0.227337	0.434996	0.545743	0.373398	0	0.19627
PREDICTED: F-box/WD repeat-containing protein 9	Capra hircus	XP_017906766	FBXW9	51 kDa				x				1.05309		1.18376	1.7601	0.508556	0.759947		0.432217	2.04242	0.953561	1.30682	0.987008	1.8738	2.84445	1.33514	1.20963	0	0	0	1.84171	0	0.329331	1.29772	1.50879	0.362459	0.301436
farnesyl pyrophosphate synthase isoform X2	Ovis aries	XP_004002638	FDPS	40 kDa			x			x		7.21735		8.50745	6.92821	6.29423	7.13949		6.75192	8.68399	11.4143	7.1796	8.2228	6.6466	6.6722	6.17125	11.0798	5.74509	6.73724	4.7605	5.15514	4.28765	4.64798	6.70261	7.63571	7.89556	8.81561
fermitin family homolog 2 isoform X3	Ovis aries	XP_027827667	FERMT2	80 kDa			x					0.47283		0.108837	0.626029	0.628373	0.528079		0.130401	0.19575	0.109199	0	0.877933	0.939521	0.357174	0.329487	0.603135	0.539081	0.530698	0.793417	0.367908	0.936001	0.431694	0.647654	0.499465	0.356908	0.704676
Fibrinogen alpha chain	Ovis aries	KAG5198457	FGA	71 kDa		x		x		x		8.5819		10.2263	6.10916	9.7279	8.26424		11.6808	10.8135	11.8804	6.53042	4.61265	4.69761	7.46821	7.65817	15.389	3.88572	12.3924	9.88361	7.72253	9.09416	3.23406	4.56576	6.44015	18.3498	8.73146
fibrinogen beta chain	Ovis aries	XP_004017233	FGB	57 kDa		x		x				0.35816		0.368516	0.104556	0.625972	0.333595		0.765055	0.391155	0.317854	0	0	0	0.418224	0	2.26196	0	1.32206	0.171804	0	0	0	0.16654	0	1.20034	0.301097
fibroblast growth factor 1 isoform X1	Ovis aries	XP_004008958	FGF1	18 kDa			x					0.503708		0.517922	0.65414	0.352457	0.490311		0	0.289823	0.802672	0.979192	1.81161	0.627527	0.177421	0	0.452351	0	0.95419	0	0.183365	0.524835	0.492783	0.655699	0.372	0.181509	0.749565
fibrinogen gamma chain isoform X1	Ovis aries	XP_011952709	FGG	50 kDa		x		x				0.953881		0.900839	0.696827	1.2832	0.934658		1.58755	0.887591	0.708558	0.419654	0.375704	0.4708	1.51161	0.429199	2.9205	0.138734	2.13752	1.07296	0.539104	0.890384	0.27876	0.480076	0.883695	2.32101	0.709753
mitochondrial fission 1 protein	Equus caballus	XP_001504512	FIS1	17 kDa			x			x		1.68045		1.5402	1.90922	2.32906	0.943303		1.68674	0.579645	1.93635	1.95806	0.987008	1.8849	1.78121	2.98377	1.49662	2.26847	3.80805	2.04981	2.94444	1.40697	0.329331	2.28972	1.13259	0.363019	0.601854
peptidyl-prolyl cis-trans isomerase FKBP1A	Bos taurus	NP_001030533	FKBP1A	12 kDa			x			x		3.04866		2.9409	3.40997	2.84803	2.99572		2.67972	1.75023	4.50337	2.8303	2.30302	3.03888	4.73842	3.55957	2.71484	2.37985	3.38117	3.97197	1.96178	2.67854	2.27815	4.67223	3.78571	2.04339	2.19912
PREDICTED: peptidyl-prolyl cis-trans isomerase FKBP4	Capra hircus	XP_017904128	FKBP4	51 kDa			x	x		x		13.3073		14.0916	12.7109	13.9022	12.5246		13.2611	17.8879	11.8812	13.3362	14.4601	13.2937	13.5024	9.58744	13.1155	9.0698	16.1533	14.377	12.5553	18.1421	9.38187	11.4778	11.852	16.1131	13.7984
protein flightless-1 homolog isoform X2	Ovis aries	XP_027830601	FLII	144 kDa						x		3.97409		3.15372	3.59773	3.62515	5.51977		2.00353	4.48417	3.60683	2.52034	2.9021	4.51174	4.58117	2.39592	3.30451	2.9857	6.04396	2.33562	4.66201	2.41908	6.04012	4.58613	5.67585	5.4269	5.86986
filamin-A isoform X3	Ovis aries	XP_027819078	FLNA	280 kDa				x		x		14.9594		16.9094	14.2434	14.0236	14.6612		18.9917	15.9355	15.4096	17.3009	15.6892	14.9852	10.8041	15.4952	16.2838	14.6935	14.163	15.6787	11.5256	11.7968	16.5649	13.2095	15.9692	14.5174	13.0447
filamin-B isoform X1	Ovis aries	XP_027814051	FLNB	278 kDa				x		x		12.8243		14.7352	12.524	12.7533	11.2847		15.6239	13.442	14.7434	15.1313	15.1654	12.481	9.43932	13.0103	13.6668	14.3406	13.0756	14.7629	10.7999	9.87373	14.3494	9.35819	12.0751	11.8645	8.77628
filamin-C isoform X2	Ovis aries	XP_027824589	FLNC	291 kDa				x		x		8.08826		7.85057	8.38392	7.76176	8.35677		7.5533	6.53249	7.87119	9.44531	9.05567	7.78294	7.05661	9.64046	8.44043	8.37389	7.93635	8.14271	7.5974	6.07977	10.1292	7.71512	9.29401	7.94633	6.69921
fibronectin isoform X1	Ovis aries	XP_004004956	FN1	272 kDa		x		x				0.23161		0.237961	0.243565	0.278407	0.166505		0.245198	0.219687	0.214887	0.272074	0.164501	0.0782934	0.177315	0.554152	0.75308	0.0266588	0.37094	0.368811	0.122538	0.0284171	0.107098	0.189135	0.186866	0.299274	0.0501545
Protein furry homolog-like	Ovis aries	KAG5207636	FRYL	347 kDa						x		4.26019		5.64715	5.04869	3.8254	2.51951		7.17591	1.53955	4.94726	8.92586	2.70576	6.95282	6.09799	4.43819	4.30925	8.5425	5.7459	2.82713	1.52762	0	2.04382	4.63564	0.415607	3.66887	1.83362
ferritin heavy chain	Ovis aries	NP_001009786	FTH1	21 kDa			x	x		x		2.2946		2.45744	2.3037	1.72958	2.68766		1.40543	2.03307	3.5367	2.85457	1.59225	1.99059	2.30678	3.32516	2.00556	1.50707	2.37685	0.738344	1.22731	2.52236	2.77765	4.09228	1.57042	3.17615	1.8218
TPA: ferritin light chain-like	Bos taurus	DAA33642	FTL	20 kDa			x	x		x		7.34686		8.12214	7.28244	7.32476	6.65808		8.58577	8.09674	7.9749	7.83116	5.10035	9.47056	7.83228	6.72656	7.31133	9.46957	7.71912	6.29607	7.72808	5.42441	5.70541	7.84042	5.86606	6.65722	7.2213
LOW QUALITY PROTEIN: ferritin light chain-like	Camelus ferus	XP_032330996	FTL	19 kDa				x				0.955955		1.09474	0.782989	1.19794	0.74815		1.88178	0.872754	0.321143	1.30328	1.15135	0.936593	0.713182	0.330832	0.749415	1.45414	0.95419	1.70329	1.10422	1.22239	0.163453	1.78326	0.560097	0.176927	1.05701
PREDICTED: fucose mutarotase isoform X1	Capra hircus	XP_017897210	FUOM	17 kDa			x					0.576311		0.599834	1.2922	0.341582	0.0716313		0	0.293109	1.12856	0.977663	1.81161	0.62106	1.24385	1.49226	0.600883	0	0	0	0.918592	0.530015	0	0	0	0.358156	0
TPA: fragile X mental retardation, autosomal homolog 2	Bos taurus	DAA18758	FXR2	72 kDa								0.0766255		0.0963891	0.10252	0.0499107	0.0576826		0.0448044	0.128946	0.106892	0.104913	0.105751	0.102956	0.0800836	0.121288	0.13286	0.0810587	0.0227822	0.0242279	0.0263566	0.0121788	0.0231697	0.110341	0.0994137	0.012965	0.0425237
FYVE and coiled-coil domain-containing protein 1 isoform X1	Ovis aries	XP_027813536	FYCO1	162 kDa								0.457767		0.122359	1.20846	0.143084	0.357169		0	0	0	0.489436	0.98628	1.41544	1.5971	0.835002	0	0	0.318951	0.171054	0.368496	0	0.487829	0.652075	0.194297	0	0.451645
glyceraldehyde 3-phosphate dehydrogenase, partial	Bos taurus	AAC34304	G3PD	10 kDa						x		1.82299		2.16868	1.49202	2.3105	1.32076		2.0179	2.72002	2.15875	1.77806	1.86754	1.14859	1.42666	1.52527	2.19022	2.80199	3.46215	2.00723	1.67825	1.72317	1.40633	1.25772	1.30755	1.25373	1.37848
glucose-6-phosphate 1-dehydrogenase isoform X3	Ovis aries	XP_027818566	G6PD	66 kDa						x		7.39559		6.56726	6.89486	7.47384	8.64639		7.176	6.45028	5.79174	6.85102	6.27627	7.12937	6.90866	7.26515	7.89448	6.0897	7.66895	7.15464	7.20354	8.83176	7.30868	8.67017	10.018	8.65998	8.57515
PREDICTED: cyclin-G-associated kinase isoform X1	Capra hircus	XP_017899842	GAK	138 kDa						x		1.33821		1.1093	2.10454	1.21644	0.922555		0.620983	1.26696	0.917311	1.63193	2.02953	2.08596	3.07709	1.22558	1.20627	1.40148	1.96198	0.793417	1.41067	0.524835	0.32522	1.89991	0.68823	0	1.69941
galactokinase isoform X1	Ovis aries	XP_014954436	GALK1	42 kDa						x		8.4867		9.01125	8.34544	8.86485	7.72524		12.113	9.34624	8.05936	6.52639	6.90518	6.26173	8.89139	11.3235	9.33623	11.0036	10.7882	5.10261	10.6605	6.29802	7.48585	7.18131	8.68255	6.83845	8.43808
aldose 1-epimerase	Odocoileus virginianus texanus	XP_020752950	GALM	38 kDa			x			x		7.57382		6.42729	7.61383	7.99306	8.26109		7.56815	4.67209	5.63539	7.83354	5.59724	5.64359	9.24305	9.97145	6.62212	9.06409	7.78997	5.97405	9.57781	8.93034	6.61006	7.59565	8.29395	8.2808	10.525
guanidinoacetate N-methyltransferase	Ovis aries	XP_014951506	GAMT	27 kDa			x			x		1.91786		1.5648	1.71401	2.59176	1.80085		1.36058	1.04433	2.25211	1.60219	1.34977	1.47461	2.4112	1.62047	2.94746	2.88681	3.11613	1.84336	2.50547	2.25133	2.63311	1.72864	1.36967	1.11827	2.15455
neutral alpha-glucosidase AB isoform X1	Ovis aries	XP_004019910	GANAB	110 kDa		x		x				0.49016		0.463922	0.576063	0.280528	0.640128		0.738668	0.243128	0.392846	0.481045	0.580051	0.23043	0.813637	0.680134	0.209484	0.229937	0.229809	0.287922	0.301239	0.424779	0.673994	0.905785	0.462518	0.439094	0.719249
glyceraldehyde-3-phosphate dehydrogenase	Ovis aries	NP_001177319	GAPDH	36 kDa			x	x		x		7.98591		8.79224	7.55781	8.04342	7.55017		7.67303	8.74904	10.6494	8.09755	6.51984	6.43186	9.46001	7.81953	8.14041	6.62671	9.26242	7.28624	8.37863	8.5661	7.28132	7.10819	7.59644	7.69312	8.07178
GTPase-activating protein and VPS9 domain-containing protein 1 isoform X4	Ovis aries	XP_012018235	GAPVD1	160 kDa						x		3.29721		3.95356	3.63505	2.78948	2.81077		4.10933	2.2369	3.86816	5.59985	1.59144	5.17255	4.56981	3.20642	2.61341	3.55874	3.06658	1.36118	3.68059	2.45639	2.06608	3.62807	1.57489	2.57311	4.21167
Glycine--tRNA ligase	Ovis aries	KAG5210371	GARS1	80 kDa						x		7.3418		6.19526	7.65057	6.87202	8.64933		7.11542	7.5997	3.86588	6.20005	7.40885	5.79721	9.06531	8.33089	6.17825	5.98736	6.68199	5.79932	6.97803	9.60717	8.31666	7.00793	9.25404	10.0667	8.60133
Trifunctional purine biosynthetic protein adenosine-3	Ovis aries	KAG5215589	GART	113 kDa						x		4.28956		3.94179	3.57704	4.10951	5.52988		4.78203	4.66828	3.04859	3.26827	2.96223	2.50596	5.50989	3.33007	3.76845	4.04194	3.49781	4.09746	3.49453	5.75689	5.53453	5.23151	4.91377	6.11727	5.85233
PREDICTED: Parkinson disease 7 domain-containing protein 1 isoform X1	Capra hircus	XP_017898209	GATD1	23 kDa								0.443292		0.431081	0.409755	0.608076	0.324256		0	0.582931	0.653488	0.487906	0.329163	0.466833	0.175829	0.667195	0.453456	0.651816	0.95419	0.685715	0.554124	0.349152	0.163453	0.159703	1.1212	0.176927	0
1,4-alpha-glucan-branching enzyme	Ovis aries	XP_004002884	GBE1	81 kDa						x		3.47562		2.7829	3.36487	3.82578	3.92893		2.44808	2.05331	3.36365	3.26658	4.11431	2.18811	2.49184	4.66521	1.51234	4.05021	5.7215	2.73119	4.22926	4.71019	4.06487	3.75036	3.78738	4.14152	3.90053
Golgi-specific brefeldin A-resistance guanine nucleotide exchange factor 1 isoform X1	Ovis aries	XP_011958239	GBF1	207 kDa								1.49729		1.61933	1.50738	1.39144	1.47101		1.28319	1.71695	1.9281	1.54909	1.43961	1.56682	1.73359	1.28949	1.46987	1.5751	1.35028	1.83197	1.37941	0.742037	1.78541	1.34438	1.26847	1.52838	1.42841
Vitamin D-binding protein (Gc-globulin) (Group-specific component)	Ovis aries	KAG5207728	GC	53 kDa		x		x		x		1.21259		1.17601	2.36162	0.952257	0.360451		1.05836	0.876556	1.29882	1.47032	1.31617	1.56674	3.73251	2.83106	1.50559	0.486153	1.43298	0.33994	0.366234	1.58265	0.491571	0.492783	0	0.362739	0.45516
PREDICTED: grancalcin	Capra hircus	XP_005676098	GCA	22 kDa			x					0.854851		1.69095	0.405504	0.727286	0.59566		1.25452	0	3.2236	2.28569	0	0.623989	0	0.998027	0	0.971137	0.95419	1.02199	0.36673	1.04967	0.975659	0.978318	0	0.716872	0.30745
GTP cyclohydrolase 1 feedback regulatory protein	Ovis aries	XP_004010500	GCHFR	10 kDa								0.523205		0.567748	0.604461	0.417956	0.502657		0.250904	0.525934	0.645402	0.848752	0.526468	0.939399	0.355223	0.596754	0.180941	0.194227	0.638867	0.341241	0.66113	0.491328	0.392245	0.391327	0.379877	0.504224	0.845612
PREDICTED: LOW QUALITY PROTEIN: eIF-2-alpha kinase activator GCN1	Capra hircus	XP_017916628	GCN1	292 kDa						x		22.8089		22.5245	20.3021	23.4693	24.9397		24.1168	22.1943	20.5457	23.2412	21.248	22.4554	18.2605	19.2446	24.213	28.3437	23.2653	26.785	21.9352	16.2738	24.8783	27.1045	24.6087	25.0287	23.0783
rab GDP dissociation inhibitor alpha	Odocoileus virginianus texanus	XP_020749467	GDI1	51 kDa						x		11.8676		10.2546	12.3092	12.9687	11.938		8.54784	11.2384	10.7131	10.519	11.6865	12.4486	13.4768	11.6248	11.4717	11.6355	13.4466	11.199	14.64	15.4193	12.343	12.0175	11.2606	12.8634	11.2053
golgi associated, gamma adaptin ear containing, ARF binding protein 1	Bos taurus	AAI49021	GGA1	69 kDa								0.108576		0.0969893	0.120624	0.136593	0.0800966		0.0156481	0.139347	0.128564	0.104398	0.092108	0.10038	0.170629	0.119381	0.120447	0.142334	0.191186	0.136323	0.117597	0.111668	0.0644698	0.0782654	0.0750637	0.0863465	0.0963374
gamma-glutamylaminecyclotransferase	Ovis aries	XP_027829557	GGACT	19 kDa						x		3.09312		2.46329	2.97334	3.72557	3.21027		2.11896	0.593821	3.2236	3.91677	2.95861	3.44902	2.48134	3.00439	3.91587	3.55952	3.50386	3.06746	5.14736	3.15937	4.55139	3.91327	3.01958	2.15866	2.40843
geranylgeranyl pyrophosphate synthase	Bos taurus	NP_001073269	GGPS1	35 kDa			x					0.626447		0.343837	1.09854	0.729356	0.334054		0.431102	0.289307	0	0.654941	0.3311	0.624599	1.77802	1.66044	0.601988	0.3262	1.27919	0	1.47045	0.698304	0.329331	0	0.3782	0.353853	0.608885
GRB10-interacting GYF protein 2	Bos taurus	NP_001095347	GIGYF2	149 kDa								0.193867		0.143775	0.312612	0.166115	0.152967		0.27425	0.0193559	0.10725	0.174243	0.0877127	0.312743	0.450781	0.399211	0.221597	0.194149	0.084473	0.0677436	0.19606	0.232668	0.129589	0.261368	0.125799	0.0477915	0.200285
ARF GTPase-activating protein GIT1 isoform X4	Ovis aries	XP_014954037	GIT1	85 kDa						x		1.69076		1.72136	2.26714	1.37499	1.39955		1.03841	1.45949	1.9394	2.44814	1.64606	3.13056	2.13286	2.15908	1.36098	1.29675	0.797738	0.850185	2.20745	1.73686	1.30378	1.95985	1.69369	1.43805	0.602363
ARF GTPase-activating protein GIT2 isoform X1	Odocoileus virginianus texanus	XP_020762648	GIT2	85 kDa								0.0464721		0.0916699	0.0942186	0	0		0	0.0424158	0.184379	0.139885	0.141001	0.134217	0.101656	0	0	0	0	0	0	0	0	0	0	0	0
lactoylglutathione lyase	Ovis aries	XP_004018844	GLO1	21 kDa			x					1.14224		1.09458	0.658116	1.14256	1.67369		0	1.46277	1.93635	0.979192	0.659782	0.940132	0.7065	0.32605	0.904703	2.2673	1.91176	0.336273	0.736993	0.698304	1.96123	1.30415	1.1222	2.16727	1.81361
PREDICTED: glyoxalase domain-containing protein 4 isoform X2	Bos indicus	XP_019836286	GLOD4	33 kDa			x			x		6.05298		5.87509	5.553	6.74195	6.04188		5.23364	5.3632	7.19279	5.71075	5.26146	4.95419	5.39066	6.60567	6.77909	8.36996	7.89928	5.33832	5.8202	6.24488	5.41852	8.05839	6.08594	6.04501	4.60154
Glutaredoxin-1	Muntiacus muntjak	KAB0362895	GLRX	12 kDa			x					1.0739		1.07493	0.856454	1.44055	0.923662		0.757662	0.731902	1.66867	1.14148	0.164341	1.04578	0.886466	1.32923	1.50841	1.56649	1.69002	1.36118	1.47272	1.04449	0.815947	1.36771	0.566297	0.657617	1.21074
glutaredoxin-3 isoform X1	Ovis aries	XP_027816469	GLRX3	37 kDa			x			x		1.43845		1.89038	2.11928	1.05749	0.686642		0.822863	2.04293	2.40972	2.28602	1.80774	2.50657	2.4928	1.67	1.96187	1.13109	1.11064	0.510994	1.28935	0.341005	0	1.45059	0	1.07933	0.90329
PREDICTED: GDP-mannose 4,6 dehydratase isoform X2	Capra hircus	XP_017894443	GMDS	42 kDa						x		4.74407		4.77306	4.89886	4.78896	4.51539		7.05502	5.52893	2.58814	3.92015	3.94416	5.01314	4.98559	5.65255	5.72528	3.87942	5.71643	4.08645	4.7761	4.55005	3.90263	4.57218	4.91897	4.67978	4.5034
glia maturation factor gamma isoform X2	Ovis aries	XP_027834074	GMFG	17 kDa			x					0.0154423		0.0327398	0.0043056	0.0212827	0.00344111		0	0	0.0828668	0.0480926	0.0172224	0	0	0	0	0.0511125	0	0	0.0580907	0.018493	0.0172056	0	0	0	0
mannose-1-phosphate guanyltransferase beta isoform X1	Ovis aries	XP_011955443	GMPPB	42 kDa								1.00611		1.02953	0.890383	1.11651	0.988021		1.16919	1.16747	0.965456	0.815994	0.713189	0.887136	1.1278	0.833408	1.0568	1.24239	1.0576	1.08023	1.04017	1.2219	0.97276	0.814194	1.25659	0.840374	1.05618
GMP reductase 2 isoform X2	Ovis aries	XP_004010351	GMPR2	38 kDa			x			x		4.49528		4.84769	4.231	5.11957	3.78285		2.54894	5.84452	5.77033	5.22697	3.94949	4.69883	4.274	4.00167	4.82844	4.21587	5.72514	4.77667	6.25208	4.91921	3.25388	3.91327	3.78838	4.32649	3.63222
guanine nucleotide-binding protein subunit alpha-14 isoform X1	Ovis aries	XP_004004347	GNA14	41 kDa								1.34422		1.00458	1.16411	1.69566	1.51253		0.863876	0.876556	0.971219	1.30666	1.48245	0.784988	1.05975	1.32923	1.66087	1.29675	1.58943	2.04764	1.65558	1.92366	1.62815	1.30777	1.71029	1.26056	1.65586
PREDICTED: guanine nucleotide-binding protein G(i) subunit alpha-2 isoform X1	Bos mutus	XP_005892176	GNAI2	36 kDa			x	x		x		3.10175		3.32279	3.14204	3.2684	2.67377		2.7451	4.08587	4.01373	2.44645	2.96248	4.44036	2.49693	2.6684	2.43852	4.04135	3.81169	2.73119	2.76256	3.82509	1.30256	1.30497	2.82009	4.3351	3.60613
guanine nucleotide-binding protein G(i) subunit alpha-3	Bos taurus	NP_001029849	GNAI3	41 kDa				x				0.180961		0.178544	0.150385	0.217328	0.177586		0.258143	0.123542	0.137026	0.195465	0	0.181804	0.154311	0.265426	0.28616	0.311302	0.190247	0.176137	0.222876	0.117247	0.135991	0.195197	0.196474	0.150401	0.209865
guanine nucleotide-binding protein-like 1	Ovis aries	XP_027814667	GNL1	69 kDa								0.467051		0.395099	0.487714	0.407875	0.577518		0.622274	0.412859	0.0786721	0.466591	0.452237	0.36983	0.575901	0.552888	0.275593	0.328968	0.398446	0.381599	0.486766	0.575878	0.705406	0.486647	0.524476	0.674722	0.496338
glucosamine-6-phosphate isomerase 1	Ovis aries	XP_004008956	GNPDA1	33 kDa			x			x		2.39832		2.72644	2.41655	2.50303	1.94728		1.52396	2.80459	2.72338	3.85381	1.75296	1.92927	2.74678	3.23718	1.76928	2.80729	3.11211	2.38392	2.71413	2.23146	1.79186	2.17343	1.88179	1.72098	2.16834
Glucosamine 6-phosphate N-acetyltransferase	Camelus dromedarius	KAB1277329	GNPNAT1	28 kDa			x			x		2.50613		2.41133	1.99144	2.78972	2.83204		1.88234	1.60517	3.2236	2.9342	1.648	1.87904	1.77548	2.66325	2.85871	2.75346	3.03112	2.89491	2.57594	2.62417	2.76726	3.42733	3.04338	2.51682	2.40543
golgin subfamily A member 2 isoform X1	Ovis aries	XP_027822182	GOLGA2	116 kDa								0.278934		0.286661	0.0892935	0.373999	0.365781		0	0.388965	0.214095	0.543585	0	0	0.357174	0	0.400589	0.751961	0.741556	0	0	0.34989	0.106474	0	0.121934	0.598734	1.00176
golgin subfamily A member 4 isoform X4	Ovis aries	XP_027813813	GOLGA4	262 kDa						x		3.86075		5.72384	3.44742	2.98576	3.28598		6.27261	5.26037	5.48755	5.87483	3.94416	3.43731	1.41809	4.99014	3.31168	4.84822	3.49853	3.73701	1.46946	1.04967	4.53157	2.28247	3.77598	2.52112	3.31875
EKC/KEOPS complex subunit GON7 isoform X1	Ovis aries	XP_004018011	GON7	11 kDa								0.833098		1.09658	0.901888	0.827853	0.506072		0.822305	0	1.93294	1.63107	0	0.939521	0	2.66803	1.20177	0.644936	0.316287	1.02199	0.732468	1.04967	0.648753	0.978318	0	0	0.90329
PREDICTED: Golgi reassembly-stacking protein 2	Capra hircus	XP_017919990	GORASP2	47 kDa								1.40847		1.43436	1.32748	1.47394	1.39813		1.66623	1.31483	1.44971	1.30666	1.31617	1.25444	1.24226	1.49704	1.50559	1.4567	1.27483	1.19304	1.83895	1.5745	1.46349	0.978318	1.69889	1.79592	1.05401
aspartate aminotransferase, cytoplasmic	Ovis aries	XP_004020149	GOT1	46 kDa						x		13.4201		14.0134	15.8075	11.2061	12.6537		17.5245	15.1842	9.95966	13.3851	13.821	12.5358	19.9169	16.9561	12.972	11.3298	11.1495	8.86162	11.0362	11.8874	10.7472	11.7261	17.7225	12.2259	10.8465
glycerol-3-phosphate dehydrogenase 1-like protein	Ovis aries	XP_004018251	GPD1L	38 kDa			x			x		1.55669		2.22748	1.76954	1.4927	0.894983		1.8031	2.14427	3.22043	1.74211	1.20645	1.66674	1.54358	2.66141	1.20701	1.94398	1.90435	0.907453	1.59387	1.39956	1.08213	0.321548	0.750929	0.716686	1.60362
gephyrin isoform X8	Bos taurus	XP_003586638	GPHN	84 kDa								0.0210052		0.0180877	0.0261605	0.0192057	0.0212398		0.0201406	0.0161997	0.0178835	0.0181269	0.0205728	0.0260978	0.0395152	0.0184564	0.0209655	0.0224973	0.0132526	0.0189053	0.0127827	0.0268306	0.0135508	0.0249574	0.018429	0.0200326	0.0292292
glucose-6-phosphate isomerase	Ovis aries	XP_004015200	GPI	63 kDa						x		16.4937		16.725	17.8602	16.5858	15.0546		15.3914	17.7263	15.8264	17.956	17.7162	15.4379	19.5949	18.6917	18.7793	16.0825	15.5186	15.7775	16.1357	17.2212	11.5566	17.0562	15.5173	15.6076	15.5354
glutathione peroxidase 1	Ovis aries	XP_004018511	GPX1	23 kDa						x		4.69901		4.60994	4.34963	5.92597	3.63293		4.41078	3.78135	3.88354	6.36411	5.263	5.01314	4.45397	2.6684	6.48759	6.79283	4.43386	5.44771	7.18325	5.21058	4.54775	3.75719	3.38119	1.80481	4.67369
PREDICTED: LOW QUALITY PROTEIN: glutathione peroxidase 2	Bison bison bison	XP_010845064	GPX2	22 kDa			x			x		4.4426		4.15221	3.60219	5.39467	4.2742		2.2994	3.21928	4.18292	6.90723	2.02565	4.54342	3.85249	3.9872	5.82598	5.074	5.92915	5.1579	5.0778	5.30321	4.44613	5.15749	3.52558	4.01777	4.22405
growth factor receptor-bound protein 2	Bos taurus	NP_001029802	GRB2	25 kDa			x					0.150324		0.176988	0.070234	0.230736	0.101033		0.104544	0.145373	0.240542	0.217496	0.0272688	0	0.0592992	0.194368	0.352859	0.323712	0.210738	0.19884	0.122455	0.175808	0.107721	0.190206	0.0304834	0	0.176755
glyoxylate reductase/hydroxypyruvate reductase isoform X1	Ovis aries	XP_027820213	GRHPR	36 kDa			x					0.525228		0.828338	0.614725	0.591212	0.121074		1.44957	0.731902	0.642286	0.489596	1.48051	0.469761	0.177421	0.331206	0.603709	1.28789	0.791691	0.342108	0	0.521869	0	0	0	0	0.60537
GRIP1-associated protein 1 isoform X3	Ovis aries	XP_027819426	GRIPAP1	96 kDa								0.685034		0.846165	0.653845	0.54118	0.74458		0.705947	1.16655	0.531949	0.980212	0.327711	0.105178	1.18471	0.997778	0.297063	0.538691	0.531825	0.68327	0.613572	0.582658	0.32522	0.758407	0.503598	0.837505	1.29817
glycogen synthase kinase-3 beta	Ovis aries	NP_001123212	GSK3B	47 kDa								0.221164		0.0743956	0.21072	0.201391	0.375243		0.137051	0	0.052448	0.108084	0.0545376	0.051511	0.236348	0.500483	0.200294	0.379982	0.106881	0.226127	0.122832	0.172229	0.380951	0.327177	0.568363	0.300802	0.298922
gelsolin	Ovis aries	NP_001232935	GSN	81 kDa				x		x		5.27545		4.83007	6.64851	4.61055	5.27812		3.13722	6.36819	4.43362	5.38125	6.06042	6.25186	7.47982	6.80193	4.58498	5.21472	4.74347	5.68954	3.40166	4.02893	4.59832	7.86494	3.9866	5.00826	4.93248
Glutathione reductase	Ovis aries	KAG5194416	GSR	88 kDa						x		1.61839		1.8137	2.64358	0.976188	1.04009		0.634283	2.67973	2.14375	1.79704	3.8354	3.02912	1.60188	2.10793	0.754493	0.972456	1.16134	1.36121	0.49199	1.11564	1.13453	1.14137	1.48666	0.541287	0.896598
glutathione synthetase isoform X2	Ovis aries	XP_004014564	GSS	52 kDa								0.641224		0.82271	0.789867	0.576196	0.376124		0.0862204	1.32303	0.842301	1.03929	0.771865	1.33655	0.498559	0.552493	0.460902	0.658714	0.461289	0.923677	0.637417	0.315178	0.518902	0.108611	0.576758	0.215866	0.460482
glutathione transferase	Ovis aries	KAG5215066	GSTA1	35 kDa			x	x		x		5.96995		6.83045	6.32313	5.04152	5.6847		7.48768	4.2417	5.66412	9.92831	5.58715	5.70676	8.50352	5.49508	4.11587	3.7314	7.08076	3.47691	6.68006	5.16413	7.34058	7.37205	3.08941	4.9082	5.71325
glutathione S-transferase A1 isoform X2	Bos taurus	XP_024839528	GSTA1	15 kDa			x	x				0.30185		0.0810628	0.333597	0.515305	0.277434		0	0	0	0.324251	0	0	0	1.33439	0	1.62237	0	0	1.46946	0	0	0.658912	0.365801	0.362459	0
glutathione S-transferase Mu 3	Ovis aries	XP_012033483	GSTM3	27 kDa			x			x		12.8521		15.9292	12.1263	15.4714	7.88153		11.4507	11.5644	21.6448	19.0569	10.2824	10.838	14.3446	13.0401	17.5407	13.108	16.5242	12.6496	22.9307	10.0752	7.95033	6.96374	6.1487	8.71986	9.62501
guanylate cyclase soluble subunit alpha-1 isoform X1	Ovis aries	XP_011952982	GUCY1A1	77 kDa						x		4.50464		3.21663	4.97533	4.36912	5.45747		3.20797	3.21168	2.14736	4.29952	5.59853	6.57537	4.44824	3.27917	3.67	3.94155	3.61687	3.8628	4.90304	6.22045	6.50355	3.79112	3.90278	7.12338	5.96651
PREDICTED: histone H1.2	Capra hircus	XP_017893999	H12	21 kDa			x			x		1.06723		0.92226	2.40522	0.487382	0.454057		0.199773	2.78464	0.0933668	0.611257	0.952094	0.986471	2.17396	5.50834	1.01267	0	0.229727	0	0.0921241	1.58977	0.0548884	1.69805	0.202541	0.314805	0
histone H2B type 1-L	Equus caballus	XP_001498308	H2BC9	14 kDa			x			x		1.59596		1.00037	2.35989	1.69727	1.32632		1.39222	1.71054	0.327597	0.571115	2.08402	3.10157	0.97947	3.2745	1.44225	1.65004	2.54628	0.510244	0.365737	3.66904	0.975659	2.87126	1.1098	1.11597	0.558893
histidine--tRNA ligase	Ovis aries	KAG5209305	HARS1	93 kDa						x		14.7537		15.3685	15.6921	14.0201	13.9341		13.6812	16.3197	14.261	17.2123	17.5228	14.5761	16.5297	14.1398	10.7878	15.3708	12.3214	13.1225	15.3548	17.1631	11.6423	14.687	15.9395	14.2272	13.1743
probable histidine--tRNA ligase, mitochondrial isoform X1	Bubalus bubalis	XP_006062747	HARS2	57 kDa								0.305245		0.213649	0.317122	0.354839	0.335369		0.313631	0.217496	0.0786721	0.244798	0.411093	0.155997	0.533216	0.168181	0.226176	0.162808	0.238548	0.509161	0.644675	0.347669	0.353692	0.324431	0.59368	0.179218	0.225822
hemoglobin alpha chain	Bos taurus	CAB56829	HBA	15 kDa			x					0.280686		0.281066	0.310915	0.274137	0.256628		0.168674	0.31664	0.225713	0.413237	0.285639	0.244566	0.30205	0.411404	0.230922	0.22673	0.190838	0.232907	0.518352	0.245071	0.162199	0.287447	0.303198	0.323799	0.206496
Hemoglobin subunit beta	Ovis aries	P02075	HBB	16 kDa			x	x		x		8.76571		8.91858	7.63779	8.25796	10.2485		6.49592	7.18596	6.80501	15.1874	5.2417	6.00661	8.86863	10.4342	8.9925	7.78626	6.68164	7.20545	10.9769	7.905	6.83541	12.2675	12.8804	12.8511	6.40809
HBS1-like protein isoform X1	Odocoileus virginianus texanus	XP_020738825	HBS1L	76 kDa								0.772631		0.15529	0.964077	0.724699	1.24646		0	0.29691	0	0.324251	0.327226	2.49717	0.359932	0.671978	0.904703	0.651232	0.316287	0.679881	1.10372	0.692371	0.648753	2.60187	0.744	0.725478	1.51218
Histone deacetylase 6	Ovis aries	KAG5193642	HDAC6	179 kDa						x		2.13349		1.37611	2.16068	2.50196	2.49522		0.82342	1.75311	0.96647	1.96144	1.97402	2.18811	2.48452	1.99605	1.51234	2.58838	3.50047	2.38758	2.93991	2.08305	2.60755	3.92052	0.756399	2.16727	3.02435
guanosine-3',5'-bis(diphosphate) 3'-pyrophosphohydrolase MESH1	Ovis aries	XP_004017807	HDDC3	20 kDa						x		2.91728		2.68778	3.23731	2.84214	2.90188		2.29349	2.63018	3.21885	2.60858	3.12343	3.44286	3.55668	2.82627	3.46745	3.08222	2.38548	2.72677	2.76157	2.62936	2.76726	3.25757	3.20348	1.97285	3.30821
hepatoma-derived growth factor	Capra hircus	XP_017901796	HDGF	27 kDa			x					0.882027		1.11397	0.971351	0.863263	0.579524		1.77286	1.24052	0.555957	0.886549	0.564005	1.07281	1.47315	0.775437	1.13511	0.926789	0.604252	1.02199	0.842913	0.648526	0.557173	0.604668	0.483626	0.579292	0.672862
haloacid dehalogenase-like hydrolase domain-containing protein 2	Ovis aries	XP_011959051	HDHD2	29 kDa			x			x		5.26686		4.93484	5.35913	5.84907	4.92439		4.67269	5.45283	5.26269	4.35114	4.3302	4.8111	5.79627	6.49896	5.88601	5.99365	5.6825	5.45572	5.94455	6.13196	4.88203	5.16553	4.85527	5.0972	4.62194
vigilin	Ovis aries	XP_027822670	HDLBP	142 kDa						x		9.22665		8.38728	9.2107	7.58125	11.7274		8.80328	10.8242	6.90498	7.01663	14.642	8.92869	9.6068	3.66531	7.84698	6.1536	11.1028	8.16707	6.61958	5.5975	12.8285	11.0564	13.9527	9.36041	11.4388
HEAT repeat-containing protein 5B isoform X1	Ovis aries	XP_027822730	HEATR5B	224 kDa						x		3.6771		3.47042	4.15722	3.13841	3.94235		2.50849	4.38226	2.58302	4.4079	4.77337	5.1609	3.19675	3.49788	2.56447	1.78115	2.70443	5.28033	4.0464	2.45367	4.72354	4.56617	3.22628	3.59213	3.60363
heme-binding protein 1	Ovis aries	XP_004006893	HEBP1	21 kDa			x			x		10.5084		10.2109	11.8269	11.0586	8.93735		7.01066	7.59209	16.1248	10.1159	12.8311	11.2672	9.2265	13.9827	12.3666	13.5971	10.1469	10.2184	9.21759	10.8051	12.0421	6.84823	10.1726	7.19286	8.43104
E3 ubiquitin-protein ligase HECTD1 isoform X2	Ovis aries	XP_011954164	HECTD1	289 kDa						x		1.98886		2.50716	1.89681	1.75221	1.79924		2.96769	1.91937	2.29763	2.84397	1.22171	2.50589	1.72533	2.13432	2.11096	2.08101	1.99875	1.31399	1.26334	1.74522	1.62409	2.14318	1.77979	1.38632	2.0628
E3 ubiquitin-protein ligase HECTD3	Bos taurus	NP_001092431	HECTD3	97 kDa								0.159094		0.108207	0.246485	0.116161	0.165524		0.130401	0.193215	0	0.10921	0.219927	0.311018	0.234439	0.220555	0	0.108733	0	0.228572	0.245995	0.113668	0	0.111027	0.251465	0.362646	0.102483
probable E3 ubiquitin-protein ligase HECTD4 isoform X5	Ovis aries	XP_027812401	HECTD4	484 kDa						x		11.4942		11.8019	9.8053	14.2659	10.1035		12.9375	7.01141	11.5847	15.6738	9.87154	10.3477	5.67873	13.3233	18.0997	21.9859	18.7883	13.2843	10.666	2.77099	11.0739	10.4156	4.88779	18.7197	5.42076
PREDICTED: E3 ubiquitin-protein ligase HECW1 isoform X1	Capra hircus	XP_017902490	HECW1	177 kDa								0.468403		0.348497	0.830104	0.403355	0.291657		0.431659	0.145169	0.48969	0.327471	0	1.25182	1.07057	0.998027	0.148532	0.325616	0.478786	0	1.4672	0	0	1.30456	0	0	0.153725
HECT and RLD domain containing E3 ubiquitin protein ligase family member 1	Muntiacus reevesi	KAB0374953	HERC1	437 kDa								0.234759		0.451231	0.154102	0.210819	0.122883		0.0279431	0.306447	0.321788	1.14875	0.117351	0.112141	0.0759463	0.310971	0.341117	0.363982	0.258887	0.251472	0	0.0494551	0.0698631	0.0936126	0	0.17526	0.275679
E3 ubiquitin-protein ligase HERC2 isoform X1	Ovis aries	XP_004004519	HERC2	527 kDa								1.39549		1.55203	1.22128	1.70891	1.09975		2.13993	1.01249	1.51244	1.54325	1.13565	1.11073	0.804917	1.83384	2.3485	1.96245	1.91296	2.98393	0.975368	0.0702732	1.27303	0.823249	0.627089	2.29929	0.476082
protein HID1 isoform X1	Ovis aries	XP_027829851	HID1	89 kDa								0.318732		0.173052	0.375449	0.2248	0.501625		0.313352	0.219139	0.159718	0	0.576279	0.39103	0.534488	0	0.0742658	0.0799763	0.157298	0.339565	0.0916826	0.606013	0.569556	0.242768	0.657747	0.360588	0.677467
hypoxia-inducible factor 1-alpha inhibitor	Ovis aries	XP_004020161	HIF1AN	40 kDa								0.721738		1.08584	0.671279	0.650446	0.479392		1.21351	1.02224	1.12856	0.979032	0.659054	0.315228	0.713182	0.997654	0.606534	0.971137	0.949835	0.682798	0	0.692371	0.820902	0.162916	0.938297	0.176927	0.29792
protein Hikeshi isoform X1	Ovis aries	XP_004019450	HIKESHI	22 kDa			x					0.772169		0.694909	0.817591	0.815676	0.7605		0.692276	0.68115	0.644314	0.761898	0.658006	1.2527	0.473758	0.885906	0.504114	0.864502	0.95419	1.02199	0.735815	0.813448	0.756913	0.652212	0.755062	0.837505	0.800807
histidine triad nucleotide-binding protein 1	Ovis aries	XP_012033548	HINT1	14 kDa			x			x		6.04776		6.95765	6.88301	5.52022	4.83017		4.97707	7.47424	8.52494	6.85435	6.58208	8.5976	5.68191	6.67045	5.1255	4.53578	4.2895	6.13926	8.64062	4.39066	5.51461	6.52157	4.51797	3.97152	3.62519
PREDICTED: huntingtin-interacting protein 1 isoform X1	Capra hircus	XP_017896035	HIP1	117 kDa								0.321528		0.173076	0.232974	0.307411	0.57265		0	0.365693	0.0810462	0.245563	0.410729	0.0787306	0.442437	0	0.602296	0.243076	0.395	0.339565	0.0914344	0.173093	0.325641	0.16654	0.752297	0.718744	0.900029
hexokinase-1 isoform X1	Ovis aries	XP_014959890	HK1	102 kDa						x		3.35969		3.69362	4.62154	3.16087	1.96272		4.58699	4.67866	1.92003	3.58882	3.28971	9.38936	2.48771	3.31938	2.7119	1.94227	2.85048	4.43006	0.732468	6.29802	2.9294	1.95664	2.99679	0.726038	1.20473
porphobilinogen deaminase isoform X1	Ovis aries	XP_004016140	HMBS	40 kDa						x		4.34244		3.10774	4.23012	4.27988	5.75203		1.68562	2.32412	4.50475	3.91645	4.60782	3.13349	3.19102	5.98816	2.72197	4.21587	2.86257	4.08212	5.14736	6.64939	8.12469	4.57218	5.29717	5.05197	5.71414
3-hydroxy-3-methylglutaryl coenzyme A synthase	Ovis aries	KAG5199180	HMGCS1	175 kDa						x		15.5912		17.6982	16.4755	13.8434	14.3477		21.9763	19.9987	18.6957	10.1221	13.3253	12.5293	22.7646	17.2829	15.075	10.6951	9.69835	14.8166	11.5795	21.1958	13.0103	12.84	15.2506	14.3857	16.2517
histamine N-methyltransferase	Bos taurus	NP_001030511	HNMT	34 kDa			x					0.523909		0.587942	0.788905	0.586283	0.132507		0	0.731902	1.13027	0.489596	0.655909	0.469455	0.533216	1.49704	1.50559	0.485568	0.635239	0.33994	0.551365	0	0	0.662536	0	0	0
protein Hook homolog 3 isoform X1	Ovis aries	XP_027818382	HOOK3	83 kDa								0.294192		0.294434	0.209004	0.325022	0.348307		0.475572	0.255431	0.242044	0.204689	0.123376	0.156882	0.222253	0.333504	0.300441	0.404164	0.320886	0.298448	0.275931	0.350259	0.324706	0.367672	0.188849	0.447975	0.412335
hypoxanthine-guanine phosphoribosyltransferase	Bos taurus	NP_001029207	HPRT1	24 kDa			x			x		1.85476		1.82944	1.69157	2.16525	1.73278		1.53153	1.61122	2.25447	1.92053	1.32745	1.91091	1.49164	2.03629	1.98719	2.24763	1.94589	2.03168	2.71526	2.06386	1.71682	2.16883	1.78264	1.42732	1.56831
hemopexin	Ovis aries	XP_004016259	HPX	52 kDa		x						0.310023		0.146554	0.252688	0.149842	0.691008		0	0.586217	0	0	0.655909	0	0.354842	0	0.899051	0	0	0	0	0	0	0.33308	0	2.51308	0.608885
Hornerin	Homo sapiens	FAA00004	HRNR	282 kDa				x				0.247688		0.156122	0.377142	0.228763	0.228726		0	0.193215	0.212958	0.218314	0	0.626348	0	0.88222	0.501494	0.645326	0	0.112091	0	0.113668	0.431694	0	0.613801	0	0.0981349
3-hydroxyacyl-CoA dehydrogenase type-2	Ovis aries	XP_004022113	HSD17B10	27 kDa			x					0.049843		0.0955211	0.0785969	0.0252538	0		0	0.219139	0.162946	0	0	0	0	0.314388	0	0	0.0812495	0	0	0.0702732	0	0	0	0	0
heat shock protein 70, partial	Capra hircus	AYH91799	HSP70	9 kDa			x					0.487603		0.395837	0.599807	0.52863	0.426137		0.526191	0.351826	0.339173	0.366159	0.355233	0.362916	0.858332	0.822747	0.727826	0.432012	0.428062	0.498172	0.52037	0.565339	0.411651	0.40716	0.413134	0.459624	0.439115
PREDICTED: LOW QUALITY PROTEIN: heat shock protein HSP 90-alpha	Bos mutus	XP_014336356	HSP90AA1	85 kDa				x		x		18.2277		18.4169	18.6851	17.531	18.2778		19.0649	18.0783	17.0446	19.4799	19.0838	18.5027	20.671	16.4828	18.1884	15.5158	17.7238	17.4555	14.8038	21.499	15.3161	17.4188	18.4594	18.5586	21.6358
endoplasmin	Ovis aries	XP_012030315	HSP90B1	92 kDa		x		x		x		6.36652		6.41626	6.11541	5.7488	7.18562		6.48971	8.21853	5.91649	5.04032	9.04074	5.77912	5.42748	4.21431	7.81846	4.97453	5.72468	5.59758	3.81239	6.56519	8.32106	6.12071	7.78791	4.39143	9.30698
heat shock protein family A (Hsp70) member 1A	Homo sapiens	BAG65428	HSPA1A	64 kDa				x		x		13.2782		11.4194	14.82	13.3898	13.4836		12.4432	10.7184	9.99137	12.5246	12.5512	15.6705	15.6572	15.4013	13.3298	12.2919	13.2264	11.6858	13.5522	16.2529	12.175	13.1067	10.993	15.4995	15.644
heat shock-related 70 kDa protein 2	Ovis aries	XP_004010768	HSPA2	70 kDa				x		x		2.00608		1.80557	1.98461	2.13503	2.09909		2.53469	1.53132	1.47032	1.68595	1.65766	1.86934	2.32204	2.08941	1.77406	2.03159	1.72474	2.29303	2.49134	2.49541	2.11765	2.11533	1.90632	2.01219	2.34396
Heat shock 70 kDa protein 4	Ovis aries	XP_004008844	HSPA4	94 kDa				x		x		16.5397		14.4627	16.8081	15.6685	19.2194		14.2985	16.543	12.3679	14.6412	17.5835	17.2204	19.2277	13.2009	14.9297	14.2844	16.6258	14.387	15.5998	18.184	18.5327	18.6851	18.5177	20.2365	20.1249
endoplasmic reticulum chaperone BiP	Ovis aries	XP_004005686	HSPA5	72 kDa		x		x		x		5.77424		5.62031	5.88788	4.96704	6.62173		5.20929	7.93598	5.11307	4.22291	7.97801	4.97605	5.35828	5.23919	6.55567	3.67113	5.73654	5.40044	3.58919	4.84928	6.787	7.14881	6.57929	5.79159	6.80194
heat shock 70 kDa protein 6	Bos taurus	XP_002685896	HSPA6	71 kDa				x		x		2.86257		2.64158	2.59426	2.88647	3.32797		2.80929	2.50419	2.24871	3.00413	2.42168	2.69084	2.94158	2.32293	2.32411	2.31973	2.6858	2.71384	3.60416	3.67117	3.72733	3.14474	3.2067	3.44656	3.11452
Heat shock cognate 71 kDa protein	Ovis aries	KAG5196239	HSPA8	58 kDa				x		x		3.5262		3.39214	3.81226	2.74327	4.1571		4.77273	2.79697	2.5402	3.45866	4.43722	3.28554	4.39148	3.13482	1.74048	1.81393	2.68488	3.05932	3.97421	3.18681	3.46923	3.61589	4.43809	4.56986	4.69244
heat shock protein beta-1	Ovis aries	XP_027817273	HSPB1	22 kDa				x		x		11.8523		13.1018	12.2871	11.1116	10.9088		11.2148	14.4087	15.2709	11.5126	11.1061	13.9982	10.6688	13.3751	12.4475	11.4159	7.47707	11.2532	9.93199	14.1439	13.0952	11.246	9.67551	10.0553	10.4717
intraflagellar transport protein 25 homolog isoform X1	Ovis aries	XP_027826265	HSPB11	20 kDa		x						0.540173		0.347729	0.38585	0.920673	0.506438		0.627261	0.437762	0.325891	0	0	0	0.713182	0.830219	0.452351	1.29419	0.955881	0.853852	0.918095	1.04967	0.487829	0.489159	0.560097	0.539945	0.45516
Basement membrane-specific heparan sulfate proteoglycan core protein	Ovis aries	KAG5214352	HSPG2	470 kDa		x		x		x		5.29824		5.04691	5.26533	5.71355	5.16716		6.67518	3.87792	3.10169	6.53283	4.92911	3.92002	4.40222	7.80996	9.7192	9.72031	4.52127	8.30426	1.33424	0.68201	9.63147	4.47897	3.24221	7.54307	0.94009
Huntingtin	Ovis aries	KAG5207903	HTT	339 kDa				x		x		15.6965		18.5609	15.1502	14.6876	14.3874		15.8403	17.2425	16.6785	24.4825	16.5354	17.1492	11.1685	15.7476	16.8599	19.7024	17.0811	17.6033	11.9822	4.89698	14.5755	13.1092	13.217	19.2847	11.7504
huntingtin isoform X1	Vicugna pacos	XP_031541426	HTT	339 kDa				x				1.23807		1.30311	1.50528	1.0811	1.06278		1.02151	1.314	0.918325	1.95861	2.54973	1.33158	1.03808	1.10174	1.46177	2.18906	1.03544	1.21936	0.58096	0	1.11082	0.921665	0.380297	1.67874	1.2224
LOW QUALITY PROTEIN: hydrocephalus-inducing protein homolog	Ovis aries	XP_027833969	HYDIN	575 kDa						x		6.0096		7.3125	5.66993	5.34999	5.70599		7.66506	5.66873	7.29552	8.6207	6.34317	7.93105	2.58163	5.82389	7.53639	5.16059	4.20785	5.35611	7.03236	2.80666	3.72428	6.47027	3.8707	8.33873	6.12597
putative hydroxypyruvate isomerase	Bubalus bubalis	XP_006044592	HYI	34 kDa						x		5.53179		6.19361	5.45811	5.57063	4.90483		6.27261	5.24516	6.72657	6.5301	4.27913	5.9468	4.97732	6.6292	6.33071	7.44685	4.14176	4.42423	5.5131	5.56713	5.54444	5.21742	3.78637	3.95431	6.02159
Hypoxia up-regulated protein 1	Ovis aries	KAG5199511	HYOU1	111 kDa		x						0.609965		0.590527	0.559488	0.24524	1.04461		0.581992	1.03996	0.595325	0.144827	0.994601	0.530759	0.559749	0.152844	0.254671	0	0.117339	0.355505	0.33683	0.407094	1.68715	0.675043	1.23414	0.420769	1.20593
isoamyl acetate-hydrolyzing esterase 1 homolog isoform X1	Ovis aries	XP_004005727	IAH1	28 kDa			x			x		8.77382		9.31889	8.36226	9.3159	8.09825		10.3853	6.14246	9.64571	11.1021	5.26227	9.7055	8.50982	9.97145	8.13667	9.70624	9.55399	10.5577	9.19651	8.7443	8.7785	8.16605	7.91575	7.20091	8.43003
isoleucine--tRNA ligase, cytoplasmic isoform X2	Ovis aries	XP_011971580	IARS1	145 kDa						x		21.5877		21.0566	21.1308	17.6937	26.4695		20.1854	29.3687	18.3487	16.3237	26.3227	23.3352	22.0482	12.8172	14.6069	10.8496	22.4164	20.9558	16.742	20.5917	28.8103	23.0046	27.7661	26.5968	26.1698
isocitrate dehydrogenase (NADP(+)) 1	Ovis aries	ABB45713	IDH1	11 kDa			x	x		x		2.32579		4.44854	1.29919	0.876083	2.67937		2.73492	5.95886	2.10318	6.99718	1.2336	1.79957	0.976025	1.18755	0.979071	0.80728	0.554715	0.48261	1.85214	0.58068	2.49363	0.545139	2.73436	6.72102	0.902704
Isopentenyl-diphosphate Delta-isomerase 1	Bos taurus	Q1LZ95	IDI1	26 kDa			x					0.311214		0.308189	0.243708	0.282639	0.410319		0.435598	0.16253	0.29463	0.339997	0.2604	0.208783	0.241913	0.263736	0.313857	0.337346	0.212042	0.269143	0.290486	0.27296	0.457123	0.375183	0.534836	0.370809	0.313642
Intraflagellar transport protein 122 homolog	Ovis aries	KAG5197844	IFT122	135 kDa						x		4.79614		4.49758	7.08495	2.65694	4.94511		3.37236	5.83138	2.25713	6.52945	10.1973	8.44861	6.03738	3.65649	2.71976	1.61724	1.27048	1.70037	4.7761	3.85767	6.17337	4.88516	5.66297	2.8847	5.11932
Intraflagellar transport protein 140 homolog	Ovis aries	KAG5194913	IFT140	163 kDa						x		1.7858		1.45544	2.58001	1.07497	2.03278		1.3526	2.04181	1.03954	1.38781	3.61524	2.5001	3.28801	0.916701	0.678527	1.21392	1.02855	1.27603	1.38029	0.872504	3.07243	2.43896	1.69939	1.52609	1.42703
intraflagellar transport protein 172 homolog	Ovis aries	XP_004005818	IFT172	197 kDa						x		8.05267		7.49731	10.7753	5.12156	8.81645		7.07497	8.78527	5.1457	8.98331	16.4422	9.55591	12.2662	4.83705	5.26789	2.74833	3.9749	6.63484	8.454	3.6494	14.1298	8.65603	8.67735	8.26789	4.3512
intraflagellar transport protein 20 homolog isoform X2	Bos taurus	XP_005220129	IFT20	15 kDa			x					0.135445		0.181685	0.197052	0.0751432	0.0879009		0	0.292185	0.217261	0.217294	0.438078	0	0.238258	0.111872	0.101642	0.108344	0	0	0.123752	0.117122	0.106474	0.215079	0	0.117951	0
intraflagellar transport protein 22 homolog isoform X1	Ovis aries	XP_004021040	IFT22	21 kDa			x					1.53715		1.91738	1.68746	1.73352	0.810244		0.391203	1.4638	3.20119	2.61333	1.64679	0.939521	2.4928	1.67075	0.906913	2.91224	1.59209	1.3656	2.56866	1.0556	1.95374	0.319406	0.766793	0.716872	0.294405
PREDICTED: intraflagellar transport protein 57 homolog	Capra hircus	XP_005674952	IFT57	49 kDa								1.40505		1.24723	1.25597	1.91248	1.20453		0.863319	0.876556	1.29066	1.95838	1.64679	0.624599	1.41809	1.33439	1.80941	2.26218	0.95419	1.02782	3.30565	2.11563	0.658661	1.63723	0.766793	1.44179	1.51819
Intraflagellar transport protein 88 homolog	Ovis aries	KAG5204197	IFT88	100 kDa								0.0522398		0.0326628	0.112182	0	0.0641143		0	0.0838927	0	0.0467586	0	0	0.354205	0.0945236	0	0	0	0	0	0	0.0923326	0.0912589	0	0.0518598	0.08512
immunoglobulin-binding protein 1 isoform X1	Ovis aries	XP_004022200	IGBP1	39 kDa								0.101702		0.222674	0.147218	0.0235912	0.0133232		0	0.175311	0.38917	0.326215	0.131182	0.187904	0.0703316	0.199456	0	0	0	0	0.0733461	0.068201	0	0.066616	0	0	0
cation-independent mannose-6-phosphate receptor	Ovis aries	XP_027828433	IGF2R	275 kDa		x				x		8.60435		11.3525	6.99427	9.36548	6.70517		8.81424	9.86522	13.7046	13.0258	8.27682	5.82748	5.35479	8.51799	10.1787	14.547	13.2062	9.25323	6.69195	2.31581	9.37281	5.02943	6.98419	7.93244	4.207
Inverted formin-2	Ovis aries	KAG5198413	INF2	130 kDa								1.08422		0.360267	1.61113	0.769906	1.59559		0.82342	0.290339	0	0.32731	1.64533	3.44377	0.703316	0.652099	0.297063	2.26218	0	0.679881	0	1.38031	1.60459	1.61713	2.5958	0.353853	1.80658
importin-13 isoform X1	Ovis aries	XP_004001941	IPO13	108 kDa			x					0.77381		0.406519	0.318971	0.955022	1.41473		0.391203	0.579645	0.327597	0.327631	0	0.939521	0	0.336362	0.605429	0.646105	1.26709	0	1.46946	1.74204	1.94383	1.29772	1.13259	1.7962	0.90329
importin-4	Ovis aries	XP_027827390	IPO4	118 kDa						x		10.6471		9.31787	12.781	7.4623	13.0271		10.8607	10.4348	8.06478	7.91114	15.6309	13.8615	11.644	9.98782	7.52375	6.79353	5.71861	5.88114	7.53428	11.3225	12.8445	11.8347	16.9972	9.97722	13.4818
importin-5	Ovis aries	XP_004012260	IPO5	123 kDa						x		13.2563		12.0677	15.1454	11.329	14.4832		12.5419	14.3076	10.0018	11.4196	17.1088	15.0342	17.7974	10.6412	11.1626	8.72485	11.7961	10.584	10.6595	15.0467	13.3299	12.1011	16.9765	10.4395	19.5689
IQ domain-containing protein E isoform X8	Ovis aries	XP_027817890	IQCE	80 kDa								0.319701		0.400933	0.87787	0	0		0	0.29691	0	1.30682	0.987008	2.18811	0	0.336362	0	0	0	0	0	0	0	0	0	0	0
ras GTPase-activating-like protein IQGAP1	Ovis aries	XP_014957385	IQGAP1	189 kDa				x		x		29.968		29.9384	29.5814	27.719	32.6331		27.6955	30.019	29.1108	32.9285	30.0201	32.4046	27.8592	28.0418	24.9739	26.9046	31.7905	27.3307	29.3059	26.0083	37.3113	30.5135	28.4094	32.0396	34.8918
PREDICTED: ras GTPase-activating-like protein IQGAP2 isoform X2	Bos indicus	XP_019823629	IQGAP2	176 kDa						x		20.6517		18.7952	22.1708	20.753	20.8878		19.3064	21.1058	16.3002	18.4684	25.613	26.0162	20.6358	16.4183	17.3082	19.0963	22.3708	21.7353	23.3405	20.6671	24.1824	18.2974	22.35	17.9306	21.6786
PREDICTED: isochorismatase domain-containing protein 1	Equus asinus	XP_014714980.1	ISOC1	46 kDa						x		2.76295		2.67852	2.7395	3.04504	2.58876		2.68414	2.19139	2.73732	3.10123	2.63332	2.5095	2.49025	3.32491	2.57344	2.91399	2.70443	2.71944	3.86077	3.49816	2.93193	2.43533	2.64858	1.61872	3.30923
inositol-3-phosphate synthase 1	Ovis aries	XP_027825200	ISYNA1	61 kDa						x		12.2174		13.5758	13.7165	11.374	10.2032		10.9058	14.4335	15.3935	13.5701	13.1229	12.2351	16.7085	12.7993	13.6276	10.6608	11.7026	9.10177	10.7948	12.3563	7.78818	9.0893	8.09067	12.4655	13.5824
PREDICTED: integrin alpha-6, partial	Bison bison bison	XP_010842151	ITGA6	117 kDa				x				0.401565		0.210456	0.849835	0.246471	0.299497		0	0.195406	0.212958	0.433461	0.655423	1.2527	0.828809	0.662412	0.398705	0.644936	0.318063	0	0	0.117122	0.215443	0.772629	0.388593	0.12082	0
Integrin beta	Ovis aries	KAG5211914	ITGB	134 kDa						x		9.33428		9.39788	7.55257	9.3841	11.0026		6.74361	11.4008	9.65521	9.79192	7.89848	7.2071	7.11018	7.99453	5.73314	6.80425	10.1711	8.51368	12.141	12.9415	10.3906	9.13712	12.4585	11.8726	11.154
Inter-alpha-trypsin inhibitor heavy chain H2	Ovis aries	KAG5201349	ITIH2	106 kDa		x				x		2.28832		1.49358	1.67741	2.6365	3.34579		2.54783	1.16586	1.60876	0.651882	0.655909	1.56998	2.48771	1.99605	3.91587	1.29851	2.86595	3.40807	2.93991	1.39068	2.28065	2.9422	3.39778	3.59185	4.51645
inosine triphosphate pyrophosphatase isoform X2	Ovis aries	XP_004014418	ITPA	23 kDa			x					0.508905		0.688304	0.350615	0.760193	0.236509		0.52946	0.438536	1.05074	0.734475	0.329527	0.236497	0.0879145	0.74852	0.677974	0.808621	0.869917	0.852018	0.827792	0.524835	0.246392	0.324431	0.283148	0.18137	0.147202
lysine--tRNA ligase isoform X2	Ovis aries	XP_027833445	KARS1	68 kDa						x		8.69872		7.66967	8.28373	9.15375	9.68772		7.93312	7.60395	7.42227	7.71934	7.01668	8.66954	9.24687	8.20183	8.15387	9.81902	11.119	8.17591	7.60231	10.0524	9.75827	8.80299	9.83927	9.82183	10.2162
Potassium voltage-gated channel subfamily H member 4	Ovis aries	KAG5203160	KCNA4	123 kDa								1.3994		1.39615	1.50383	1.40813	1.28948		1.49953	1.28644	1.35339	1.44525	1.19384	1.74458	1.17182	1.9051	1.47552	1.54639	1.2056	1.31052	1.53668	1.37406	1.2502	1.37526	1.37674	1.23096	1.21423
uncharacterized protein KIAA1522 homolog isoform X1	Ovis aries	XP_027821136	KIAA1522	111 kDa								0.553271		0.581644	0.730542	0.332753	0.568144		0.432217	0.587249	0.327597	0.979513	0.328683	1.56412	0.703316	0.32605	0.599778	0	0.312905	0	0.732468	0.351366	0	1.62998	0	0	1.21074
Kinesin-like protein KIF13B	Ovis aries	KAG5213549	KIF13B	210 kDa				x		x		14.8113		12.2513	13.7774	14.9884	18.2282		14.9868	11.2661	10.9492	11.8032	12.1173	19.7848	13.3498	9.85774	12.9538	16.8834	15.4331	15.8863	17.2155	11.5582	14.6624	21.4527	19.5622	17.8022	17.6616
LOW QUALITY PROTEIN: kinesin-like protein KIF21A	Odocoileus virginianus texanus	XP_020755995	KIF21A	189 kDa						x		4.04737		2.66713	3.91253	4.36377	5.24605		4.19523	3.06363	0.960016	2.44967	1.80968	3.28802	3.55668	6.99576	4.67487	4.69515	5.06741	4.42206	3.49729	3.82584	4.0673	5.3534	4.11899	7.73655	4.95403
kinesin-like protein KIF2A isoform X4	Ovis aries	XP_014956769	KIF2A	82 kDa								0.00371115		0	0.0042081	0.00300466	0.00763183		0	0	0	0	0	0.00624213	0.0105903	0	0	0	0	0	0.0145491	0.00347887	0.00968399	0.0129841	0	0.0035035	0.0119875
kinesin-1 heavy chain isoform X1	Odocoileus virginianus texanus	XP_020731871	KIF5B	112 kDa						x		5.84241		5.01444	5.67333	5.56569	7.11618		5.66732	5.18612	3.54831	5.656	6.52382	5.68951	6.4572	4.02278	4.92316	5.18048	5.45866	4.99663	6.06821	6.76701	7.56198	6.00936	7.97566	7.10569	6.92823
kinesin-like protein KIF6 isoform X1	Ovis aries	XP_011955990	KIF6	90 kDa								0.599476		0.472004	0.789436	0.559767	0.576698		0	0.582931	0.325891	0.979192	0.16555	0.939521	0.886466	1.16621	0.452351	0	0.793382	0.682798	0.73473	0.695338	0.164665	0.978318	0.749197	0.539666	0.451645
kinesin-associated protein 3 isoform X1	Odocoileus virginianus texanus	XP_020729793	KIFAP3	93 kDa								0.88575		0.815404	0.806009	0.663784	1.2578		0.562618	1.07231	0.539418	1.08728	1.20694	0.523326	0.828174	0.6656	0.400589	0.540789	0.213762	0.56679	0.859236	1.40154	1.08213	1.08934	1.13259	1.67807	1.30687
PREDICTED: LOW QUALITY PROTEIN: KIF1-binding protein	Capra hircus	XP_005699184	KIFBP	72 kDa						x		2.74998		2.57365	2.57983	2.69349	3.15295		2.90025	3.49965	2.26395	1.63075	2.30512	2.5095	2.50107	3.00365	1.80941	3.23961	2.25418	1.7077	2.94543	4.20461	3.24882	2.60187	3.78838	2.51252	3.61316
PREDICTED: kinesin light chain 3	Capra hircus	XP_017918082	KLC3	56 kDa						x		3.43019		3.00188	3.25577	3.66277	3.80032		2.92075	2.76343	3.05998	3.26336	3.77982	3.05506	3.1993	2.98892	3.92042	3.23844	3.33785	3.91031	4.23379	3.33581	4.87895	2.68535	4.32468	4.31761	2.79501
kinesin light chain 4 isoform X1	Odocoileus virginianus texanus	XP_020769898	KLC4	68 kDa								1.28831		1.07158	1.1505	1.04552	1.88562		0	0.876556	1.45123	1.95855	0.987008	1.01502	1.76975	0.830219	0.30382	1.13424	0.948989	1.36193	1.47448	1.04967	2.28131	2.51881	1.88799	1.61441	1.1256
Keratin, type I cytoskeletal 10	Bos taurus	P06394	KRT10	55 kDa								0.80838		0.745294	0.937852	0.780419	0.769954		0.853757	0.680277	0.6733	0.773841	0.860967	0.845941	0.927667	1.11683	0.746531	1.03891	0.542179	0.91479	0.600306	0.839797	0.666492	0.741029	0.956309	0.773135	0.712805
keratin 17	Cervus elaphus hippelaphus	OWK13948	KRT17	149 kDa						x		3.38636		2.90484	4.37953	3.235	3.0261		4.455	2.61328	2.42242	2.12864	4.54251	4.21908	3.46915	5.28737	2.77867	3.82779	1.84824	3.68736	3.89321	3.37472	2.95486	1.67391	2.02248	6.53714	1.94209
keratin, type I cytoskeletal 18	Ovis aries	XP_027823074	KRT18	48 kDa						x		11.7573		11.4749	14.5895	9.26502	11.6997		16.0513	15.8782	12.1559	1.8143	25.5314	11.9159	11.5848	9.32592	14.3717	5.10638	3.24505	13.1662	9.64888	10.0518	14.8174	11.1279	19.753	7.56042	5.23978
keratin, type I cytoskeletal 19	Camelus dromedarius	XP_010984309	KRT19	44 kDa						x		2.57785		2.62045	2.53391	2.69892	2.45811		3.38095	3.17148	2.35659	1.5728	3.01942	2.33591	2.31015	2.47017	3.28065	1.5282	1.98101	3.41743	3.34172	2.64448	3.04557	2.67044	3.60374	1.3823	1.58852
hair keratin type II intermediate filament	Ovis aries	NP_001185995	KRT2.11	53 kDa								0.550452		1.5747	0.174407	0.0379323	0.414766		0	0	0	6.29881	0.5059	0.0734463	0.118281	0	0	0.227594	0	0	0	0	0.0381619	0	1.89149	0.144179	0
PREDICTED: LOW QUALITY PROTEIN: keratin, type II cytoskeletal 5	Capra hircus	XP_017903207	KRT5	63 kDa								1.56869		1.0955	1.94715	1.91354	1.31858		1.11668	1.4494	1.02786	0.788047	2.93556	1.94119	0.873358	2.0385	1.89107	2.04042	0.810439	2.91116	2.22935	1.59879	1.67384	1.16011	1.58892	1.1531	1.01694
keratin-associated protein 6-1	Ovis aries	NP_001180328	KRTAP61	8 kDa								0.0407326		0.16293	0	0	0		0	0	0	0.651722	0	0	0	0	0	0	0	0	0	0	0	0	0	0	0
EKC/KEOPS complex subunit LAGE3	Ovis aries	XP_027818575	LAGE3	15 kDa								1.02378		1.05822	1.04551	1.00922	0.982186		1.68674	0.587249	0.979379	0.979513	0	0	2.84764	1.33439	0.302715	0.3262	0	0	3.31669	2.1097	0.975659	0	3.03198	0	0.90329
glutathione S-transferase LANCL1	Bos taurus	NP_001069695	LANCL1	45 kDa			x					0.866335		0.901435	0.688708	0.961873	0.913323		1.56787	0.905261	0.805899	0.326706	0.410729	0.548644	0.799824	0.995636	1.0552	0.969563	1.11149	0.682423	0.918978	1.03358	0.715167	1.01122	1.18746	0.721035	0.931727
cytosol aminopeptidase	Ovis aries	XP_012035088	LAP3	56 kDa			x			x		7.54497		6.08895	7.87914	7.37543	8.83638		6.30327	7.49517	4.88709	5.67027	6.71203	6.10124	11.1037	7.59957	7.25262	7.60496	6.38589	6.0896	6.93264	9.98685	11.9672	8.79968	9.16924	7.09362	7.15214
la-related protein 1 isoform X1	Ovis aries	XP_027826241	LARP1	123 kDa						x		2.85416		2.72915	2.68192	2.6556	3.34996		3.78315	2.92035	2.57997	1.63311	1.91883	2.71436	4.21019	1.88431	2.3668	1.89393	2.01962	2.72066	3.55155	3.38104	2.22741	5.54943	2.14739	2.75291	4.07267
leucine--tRNA ligase, cytoplasmic	Ovis aries	XP_027826161	LARS1	135 kDa			x			x		5.90053		5.74894	5.98452	4.89402	6.97464		4.82806	7.30749	4.73798	6.12221	7.04491	6.64248	6.73739	3.51332	4.20826	3.45567	4.92699	5.39026	5.02205	6.3609	8.29347	5.77924	6.7819	5.8725	8.14608
LIM and SH3 domain protein 1 isoform X1	Ovis aries	XP_004012879	LASP1	30 kDa				x		x		14.9469		15.3807	13.6446	17.4621	13.3003		12.9375	15.1953	16.4205	16.9696	10.527	10.6444	18.1211	15.2861	14.4752	14.2597	15.9049	16.6881	22.4512	20.9934	17.8962	14.328	9.86073	12.9611	11.4554
Plastin-2	Ovis aries	KAG5193435	LCP1	64 kDa			x			x		2.04999		1.54404	2.53879	1.78002	2.33713		0.803782	1.74893	2.16426	1.45919	2.74646	2.70887	3.36435	1.33547	1.36589	1.99544	2.13267	0.986597	2.23953	1.95997	2.79773	2.2281	2.21801	2.57938	1.86243
L-lactate dehydrogenase	Ovis aries	KAG5199381	LDHA	33 kDa			x	x				0.678945		0.82016	0.631219	0.658447	0.605952		0.666493	1.03403	0.91078	0.669343	0.853986	0.642443	0.496904	0.531544	0.752338	0.922126	0.509257	0.477517	0.588181	0.701262	0.519529	0.521824	0.679556	0.647711	0.661142
PREDICTED: L-lactate dehydrogenase B chain	Capra hircus	XP_005680842	LDHB	36 kDa			x			x		27.6943		29.4295	27.3672	30.2481	23.7326		24.0024	28.2413	32.0519	33.4222	26.8676	23.3599	29.7477	29.4934	31.0727	26.9788	32.2122	30.6309	27.4755	33.1183	28.1893	22.1385	25.3563	20.4733	22.5055
Galectin	Ovis aries	KAG5203704	LGALS	18 kDa			x			x		1.55617		1.11195	2.23932	1.46633	1.40709		1.25452	0.586217	0.975967	1.63107	1.64533	2.19458	2.13286	2.98452	1.20963	1.29734	0.95419	1.01465	2.57418	1.74797	1.30499	1.6308	1.52119	1.07933	1.49913
galectin-1 isoform X1	Ovis aries	XP_027821559	LGALS1	15 kDa			x	x				0.984043		1.7704	0.624527	1.02066	0.520593		0.431102	0.292185	4.07454	2.28376	0.3311	0.727621	0	1.43939	0.601988	1.50773	2.63494	1.02199	0	0.357298	0.646328	1.95664	0	0	0
galectin-3	Ovis aries	XP_004010713	LGALS3	27 kDa			x	x				1.03906		0.849074	0.965865	1.17611	1.1652		1.47063	0.148455	1.28761	0.489596	0.988217	0.315533	1.0623	1.49741	0.152462	1.2936	1.43129	2.04106	0.918095	1.22017	0.975659	1.14123	0.938297	1.26514	1.50565
galectin 7B	Homo sapiens	AAH42911	LGALS7B	15 kDa								0.0592888		0	0.237155	0	0		0	0	0	0	0	0.836499	0	0.112121	0	0	0	0	0	0	0	0	0	0	0
PREDICTED: galectin-related protein	Camelus bactrianus	XP_010950224	LGALSL	19 kDa			x					0.4848		0.560329	0.470871	0.525471	0.38253		0.205855	0.146554	1.0453	0.843605	0.247116	0.576351	0.563582	0.496435	0.376673	0.405592	0.66075	0.426551	0.642165	0.641094	0.4897	0.384365	0.3689	0.272124	0.397559
Phospholysine phosphohistidine inorganic pyrophosphate phosphatase	Ovis aries	KAG5196104	LHPP	29 kDa			x			x		11.536		12.5211	11.4376	11.9239	10.2614		9.09788	12.5773	14.4902	13.9191	11.1882	12.316	11.3715	10.8747	9.95173	11.6639	10.7795	11.9012	13.9752	13.2721	8.87001	10.0101	13.2233	9.48955	9.71383
PREDICTED: lethal(2) giant larvae protein homolog 1	Bison bison bison	XP_010841472	LLGL1	127 kDa				x		x		3.47619		2.54783	4.81162	2.6296	3.9157		2.07794	2.91897	1.92953	3.26489	5.25598	5.95974	6.03548	1.99531	1.81285	1.61607	3.16676	2.38175	3.31018	3.49001	5.51229	3.23986	3.38538	3.23799	4.20299
LLGL scribble cell polarity complex component 2 isoform X1	Ovis aries	XP_027829877	LLGL2	114 kDa				x		x		2.19273		1.94468	1.91699	1.90178	3.00746		1.48088	2.79488	1.84221	1.66075	2.87752	1.56366	2.40154	0.82525	1.20545	1.62214	2.70321	2.12985	2.05431	1.6957	3.86241	1.8265	3.02352	3.68126	2.64363
Lamin-A	Ovis aries	KAG5215403	LMNA	165 kDa				x		x		1.10115		0.730002	2.63659	0.523108	0.514905		0	2.92001	0	0	0	1.56412	0	8.98224	0	0	0	0	0	3.13865	0	2.57453	0	0	0
immunoglobulin lambda-1 light chain-like isoform X5	Bos taurus	XP_024833614	LOC100847119	24 kDa		x						0.0517618		0.0362063	0	0.140096	0.030745		0	0.144825	0	0	0	0	0	0	0	0.0543667	0.373357	0.0572679	0.122078	0.233506	0	0	0	0	0.153725
PREDICTED: glutathione S-transferase P	Capra hircus	XP_017898539	LOC100861197	24 kDa			x			x		22.6094		24.6216	20.7495	24.5156	20.5508		29.7619	20.1288	27.4119	21.1839	14.7459	20.0891	23.7846	24.3784	20.5626	23.1123	25.0995	25.307	27.34	25.6721	21.7453	19.4969	20.1376	21.9975	19.3769
tetratricopeptide repeat protein 30A	Ovis aries	XP_004004603	LOC101104041	76 kDa								0.588469		0.451962	0.931927	0.353064	0.616925		0.417802	0.193559	0	1.19649	1.31601	1.14557	0.712651	0.55348	0.200663	0	0.108333	0.228572	1.22747	0.353344	0.652934	1.08264	0.251465	0.595866	0.501715
apoptosis-associated speck-like protein containing a CARD	Ovis aries	XP_004020973	LOC101105208	22 kDa			x			x		3.81181		3.1516	3.25084	4.97019	3.87459		3.76357	2.04899	4.50475	2.28907	2.96102	2.51011	3.19421	4.33804	4.21073	6.47805	3.485	4.4374	6.98907	4.22091	4.22206	3.58019	3.01958	4.3351	4.21603
2-iminobutanoate/2-iminopropanoate deaminase	Ovis aries	XP_004022295	LOC101105553	14 kDa			x			x		3.60852		2.78885	3.01881	5.1106	3.51583		2.97912	1.36282	3.71227	3.10118	1.92037	4.22317	2.60641	3.32529	4.0712	5.88487	3.90349	5.73892	6.98798	4.07712	3.96497	3.19643	4.5948	3.05514	2.7678
keratin-associated protein 13-1-like	Ovis aries	XP_004002825	LOC101106046	18 kDa								0.260725		0.816382	0	0	0.226519		0	0	0	3.26553	0	0	0	0	0	0	0	0	0	0	0	0	1.13259	0	0
alanyl-tRNA editing protein Aarsd1 isoform X1	Ovis aries	XP_012041528	LOC101107295	46 kDa						x		2.10449		1.91037	2.39315	1.88978	2.22466		1.87495	2.09023	1.77085	1.90547	1.91932	2.6608	2.60832	2.38417	1.10819	2.05376	1.16537	1.87365	2.57309	2.56463	2.49444	1.74263	2.82389	1.80194	2.2604
glutathione S-transferase Mu 1	Ovis aries	XP_004002341	LOC101108092	26 kDa			x			x		14.0493		14.0308	13.6628	15.5826	12.9211		15.1202	13.4307	14.534	13.0384	11.3837	13.5666	13.083	16.6179	15.3877	15.0973	16.9177	16.7582	17.0623	12.2722	10.4635	14.2683	11.9641	13.5844	14.3254
glutathione S-transferase Mu 1-like isoform X2	Ovis aries	XP_012033469	LOC101108705	25 kDa			x			x		3.6901		4.3216	3.86527	3.3615	3.21202		4.41698	3.98087	4.22174	4.6668	3.20656	3.45803	4.24605	4.55046	3.64702	3.28861	3.42202	2.70045	3.4072	3.70372	3.40342	3.2772	3.22311	2.78759	3.36877
hemoglobin subunit alpha-1	Ovis aries	XP_014959464	LOC101108797	15 kDa			x			x		6.44189		5.17575	7.49863	6.39245	6.70075		5.18676	3.66732	4.25369	7.59522	5.71491	3.99618	9.38168	10.9017	8.96737	6.05985	5.28679	5.00658	8.55776	4.47634	5.68682	5.8307	9.74014	7.5161	4.72998
histone H1.3	Ovis aries	XP_011956523	LOC101109397	22 kDa								0.8755		0.92226	1.88713	0.434214	0.258393		0.199773	2.78464	0.0933668	0.611257	0.952094	0.677405	0.755867	5.16316	0.709957	0	0.229727	0	0.0921241	1.57347	0.0548884	0.719731	0.202541	0.314805	0
Protein furry homolog	Ovis aries	KAG5204134	LOC101110521	344 kDa								1.19355		1.3944	1.16615	0.806448	1.40719		1.07138	0.891046	1.96341	1.65177	0.728073	1.27661	0.892243	1.76769	1.08422	0.695192	1.21566	0.752598	0.57596	0.515054	0.946343	0.95652	1.3239	2.59357	1.21564
alcohol dehydrogenase class-3	Ovis aries	XP_004009730	LOC101112223	40 kDa			x			x		5.22404		5.71252	5.73899	5.37633	4.06833		4.29819	5.35308	6.76977	6.42904	5.49762	5.61265	5.75884	6.08685	7.9642	5.37568	4.52805	4.60528	4.69214	5.09264	3.09047	3.78639	3.80761	4.13858	5.51859
Ig mu chain C region membrane-bound form	Ovis aries	AAA51380	LOC101113211	52 kDa			x			x		1.94042		1.96448	1.65249	1.94085	2.20386		3.9381	1.16966	2.09674	0.653412	1.31617	0.627527	2.67022	1.99605	3.01793	0.811184	2.22902	1.87659	0.920854	2.7895	1.78291	1.30094	1.87039	3.05676	3.0083
sulfotransferase 1A1	Ovis aries	XP_004020920	LOC101114075	34 kDa			x					1.35372		1.61323	1.92735	1.0085	0.865785		2.07794	1.46277	1.60876	1.30344	1.64292	1.56351	2.84255	1.66044	2.11998	1.94344	1.27048	0	0.365737	0.351366	1.29751	0	0.754394	1.07933	1.19769
glutathione S-transferase omega-1-like	Ovis aries	XP_027816072	LOC101115083	27 kDa			x			x		6.97672		7.58054	6.40788	6.95458	6.96389		7.76375	5.55244	9.50602	7.49995	4.60515	6.42535	7.27519	7.32584	8.61212	8.08329	8.27409	5.96446	6.07296	4.72055	5.84536	9.77956	7.36705	5.93604	5.89146
C-reactive protein	Ovis aries	XP_004002700	LOC101115495	25 kDa		x						0.374827		0.360687	0.177659	0.543114	0.417848		0.627261	0	0.325891	0.489596	0	0	0.710637	0	0.757276	0.808036	0.477095	0.508077	0.183365	0.524835	0	0.322619	0.566297	0.902405	0.29792
glutathione S-transferase omega-1-like isoform X2	Ovis aries	XP_011958283	LOC101116273	25 kDa			x			x		6.57449		5.95295	5.99077	6.68825	7.66599		4.9987	3.9445	8.67242	6.19619	7.40329	6.89188	5.50799	4.15992	4.68605	5.82484	6.22909	9.20956	7.16515	7.01483	7.3323	8.30244	6.44116	8.27163	7.98241
craniofacial development protein 2-like isoform X1	Ovis aries	XP_004014961	LOC101117010	71 kDa								0.741277		0.555408	0.961168	0.58083	0.867703		0.470075	0.805238	0.157344	0.788973	0.823031	1.01679	1.42175	0.583104	0.55344	0.324042	0.401892	0.852018	0.826165	0.527425	0.570162	1.30275	0.77968	0.481454	1.20447
LOW QUALITY PROTEIN: 40S ribosomal protein S15a	Ovis aries	XP_004019590	LOC101117120	15 kDa						x		3.41974		3.55452	3.4262	2.89555	3.80268		4.39729	2.19047	3.38809	4.24225	2.96086	3.23563	3.84888	3.65943	2.55939	2.36862	3.48862	2.94973	3.55474	2.4522	2.2266	5.17278	3.84801	5.10418	2.6618
craniofacial development protein 2 isoform X2	Ovis aries	XP_012044955	LOC101117269	66 kDa						x		2.36352		3.01734	2.76487	1.93119	1.74067		3.95917	3.15367	1.7756	3.18093	4.11516	3.21136	2.48818	1.24477	1.05379	1.62138	0.401892	2.55239	1.92989	4.0278	1.87273	2.26739	1.42454	0.723466	2.41521
glutathione S-transferase theta-3 isoform X2	Ovis aries	XP_027812644	LOC101118990	27 kDa			x			x		4.02143		4.24368	5.48159	3.45955	2.90091		2.46915	7.01245	1.62167	5.87145	2.29883	10.6438	0	8.98374	5.72872	5.49432	2.23	4.41839	1.83619	1.04967	0	5.54325	0	5.03364	3.92764
ankyrin repeat and KH domain-containing protein 1 isoform X1	Ovis aries	XP_012034003	LOC101121602	273 kDa								1.07352		1.43705	1.25802	0.817927	0.781092		1.16015	0.839339	1.94566	1.80304	0.394344	1.51021	1.63384	1.49368	0.798476	1.22148	1.15413	0.398484	0.8745	0.460495	0.38247	1.24722	0.623966	0.720334	0.931474
prolyl-tRNA synthetase associated domain-containing protein 1	Ovis aries	XP_004005991	LOC101122262	19 kDa			x					0.184639		0.160308	0.197029	0.206459	0.17476		0	0.0964356	0.218398	0.326397	0.109561	0	0.237197	0.441359	0.100905	0.321614	0.104302	0.228072	0.245664	0.238199	0.32522	0	0.129531	0.117951	0.301097
alpha-2-macroglobulin isoform X1	Ovis aries	XP_012030833	LOC101122940	165 kDa		x				x		7.21522		9.47113	6.98417	5.74706	6.65853		12.9589	8.03537	8.88079	8.00943	8.55559	6.54603	7.67943	5.15562	10.1366	1.29675	6.94044	4.90916	5.93977	5.25958	3.72302	6.39507	3.73189	9.51599	9.9267
PREDICTED: LOW QUALITY PROTEIN: aflatoxin B1 aldehyde reductase member 2	Capra hircus	XP_017899946	LOC102170282	41 kDa						x		2.94749		3.66955	2.62716	3.5629	1.93034		3.33098	4.03633	4.07567	3.23521	1.69697	1.87925	3.16824	3.76418	4.5686	4.42914	3.57467	2.46628	3.30682	3.03189	2.24742	1.78909	1.75812	2.00511	1.85197
PREDICTED: serpin A3-5 isoform X1	Capra hircus	XP_017921950	LOC102174166	52 kDa								0.381146		0.280222	0.386797	0.40403	0.453536		0.615402	0.182025	0.119195	0.204267	0.12271	0.647362	0.444903	0.332215	0.604861	0.202009	1.06606	0.16997	0.0457172	0.33556	0.0810941	0.373747	0.406063	0.552178	0.8546
PREDICTED: serpin A3-7 isoform X1	Capra hircus	XP_005701519	LOC102174926	51 kDa		x				x		1.75942		1.41835	2.26852	1.90751	1.4433		2.07794	1.3176	1.29882	0.979032	0.987008	2.07742	3.01519	2.99445	2.86485	0.319905	0.324998	2.37875	2.38529	3.17124	0.329331	0.648862	0.388593	3.60101	2.2487
PREDICTED: fumarylacetoacetate hydrolase domain-containing protein 2	Capra hircus	XP_017910325	LOC102175132	35 kDa			x			x		1.81566		1.27549	2.59449	1.68226	1.71039		1.24455	1.0995	1.45208	1.30582	3.04247	2.42915	1.24433	3.66202	1.13088	2.4307	1.18971	1.3641	2.57418	1.404	2.19275	2.61052	1.60224	1.16779	0.978649
PREDICTED: serpin A3-5-like	Capra hircus	XP_017921867	LOC102175387	46 kDa		x				x		3.13341		2.73306	3.56729	3.05543	3.17786		2.90889	2.51478	3.01861	2.48996	2.42783	3.78085	5.07056	2.98993	3.9735	1.49935	2.23256	2.89383	2.61989	5.11344	0.408	2.99654	3.03705	6.13645	3.31127
PREDICTED: nucleoside diphosphate kinase B	Capra hircus	XP_017920331	LOC102175795	17 kDa			x			x		4.92487		5.15677	4.58742	5.15595	4.79936		5.75325	4.3281	5.20086	5.34486	4.15147	5.11687	3.94119	5.14013	4.67775	5.75513	5.75521	5.49846	3.67466	5.57448	4.40196	4.25677	6.27163	4.38851	4.67794
PREDICTED: LOW QUALITY PROTEIN: tubulin alpha-1C chain	Capra hircus	XP_017903331	LOC102178426	50 kDa						x		5.58181		5.35453	5.16145	5.71603	6.09523		5.57521	5.69708	5.04071	5.1051	4.90524	4.99951	5.63546	5.10559	5.60748	4.97208	5.9172	6.01074	5.63617	6.15249	4.93668	5.17943	7.10756	7.04445	6.20803
PREDICTED: keratin, type II cuticular Hb1	Capra hircus	XP_017903215	LOC102183766	55 kDa								0.627384		1.8603	0.272179	0.0379323	0.339126		0	0	0	7.4412	0.837	0.0734463	0.178269	0	0	0.227594	0	0	0	0	0.0381619	0	1.51329	0.144179	0
PREDICTED: galectin-9 isoform X1	Capra hircus	XP_005693299	LOC102184087	39 kDa								0.22383		0.174661	0.248129	0.0823511	0.390178		0.215551	0	0.319437	0.163655	0.493504	0	0	0.499014	0	0.323053	0	0.171054	0	0	1.13911	0.811778	0	0	0
PREDICTED: serpin A3-6	Capra hircus	XP_017921952	LOC102186111	46 kDa		x						1.4192		0.628185	1.99093	1.20422	1.85347		0.313631	1.05858	0.119195	1.02133	0.450664	3.21504	3.46678	0.831228	2.82557	0.850093	0.947298	0.16997	1.51242	0.919944	0.405471	2.03527	2.02931	3.59372	1.20359
PREDICTED: microtubule-associated serine/threonine-protein kinase 4 isoform X1	Capra hircus	XP_017921012	LOC102190263	308 kDa								0.30504		0.522263	0.365027	0.0660731	0.266796		0.519207	0	0.75538	0.814464	0	0.783524	0.622244	0.0543416	0	0	0.21219	0	0.184248	0	0	0.438876	0	0.121006	0.774099
PREDICTED: protein C10	Bos mutus	XP_014337562	LOC102264344	10 kDa			x			x		2.4619		2.5732	2.10355	2.51874	2.6521		2.94015	0.876556	4.19348	2.28264	2.3027	1.24859	3.20248	1.66044	1.81162	1.29734	2.85919	3.40224	2.94444	2.79764	3.90263	3.58744	1.51079	2.15866	2.10098
PREDICTED: LOW QUALITY PROTEIN: ADP-ribosylation factor 4-like, partial	Bos mutus	XP_014337480	LOC102268931	29 kDa			x			x		2.40086		2.59444	1.7957	3.18689	2.02638		3.13631	2.55302	2.97334	1.71512	1.56292	1.56528	2.39215	1.66246	1.96045	2.10508	3.49865	3.66907	4.04264	3.84545	3.08729	1.71045	2.25639	1.79822	1.27958
PREDICTED: LOW QUALITY PROTEIN: uncharacterized protein LOC102273697	Bos mutus	XP_014332901	LOC102273697	58 kDa								0.304772		0.313973	0.343384	0.334467	0.227263		0.344	0.317392	0.28696	0.30754	0.268476	0.337862	0.449757	0.31744	0.621006	0.370926	0.281862	0.282693	0.115045	0.335269	0.247278	0.284505	0.265156	0.112263	0.227114
LOW QUALITY PROTEIN: tubulin alpha-1A chain	Camelus ferus	XP_032344175	LOC102505604	45 kDa								0.474421		0.593136	0.472011	0.434706	0.397829		0.926934	0.405851	0.430196	0.609564	0.389914	0.709135	0.388427	0.400566	0.463167	0.437562	0.442552	0.442006	0.401539	0.42141	0.403316	0.320728	0.377568	0.432984	0.454548
PREDICTED: 40S ribosomal protein S4, X isoform	Equus przewalskii	XP_008527087	LOC103556653	29 kDa						x		4.38227		3.32092	3.61071	4.5036	6.09386		4.03804	2.8711	3.2756	3.09893	4.00168	3.18156	3.25928	4.00033	4.32699	4.04489	4.29264	4.02263	6.19189	4.14258	6.50274	6.47103	6.48346	5.32908	5.68298
PREDICTED: E3 ubiquitin-protein ligase RNF213-like, partial	Bison bison bison	XP_010845291	LOC104993660	406 kDa								1.5816		1.84401	1.34383	1.86666	1.2719		2.04026	1.40808	2.02635	1.90135	1.40785	1.70592	0.78797	1.47356	2.90665	4.10536	1.2909	1.87752	0.761171	0.258344	2.18632	1.01997	1.08956	1.65613	0.407538
PREDICTED: LOW QUALITY PROTEIN: eukaryotic translation initiation factor 2 subunit 3-like	Bison bison bison	XP_010857975	LOC105002838	51 kDa						x		7.38374		7.16182	6.10316	7.05736	9.21263		8.82267	7.3975	6.22385	6.20327	7.62062	5.67837	5.62659	5.48706	5.72114	6.08979	7.31433	10.1623	5.21367	7.8429	7.01207	9.43012	11.1971	9.04929	9.37452
2'-5'-oligoadenylate synthase 1	Ovis aries	XP_011953272	LOC105602911	45 kDa						x		1.82122		1.7175	1.71818	2.28326	1.56593		1.79424	1.97816	1.9275	1.17012	1.8655	1.27953	2.31235	1.41534	2.44424	2.40144	1.90923	2.46761	2.82135	1.65568	1.63002	1.62383	1.95759	1.1094	1.50883
L-xylulose reductase-like	Ovis aries	XP_027831214	LOC105606262	32 kDa						x		5.68309		5.00448	5.97526	5.74635	6.00629		5.84151	3.79656	4.82894	5.5509	6.90906	5.63713	6.03866	5.31618	4.82844	5.17559	6.03272	4.77367	7.35933	6.30838	5.20762	5.53683	7.57275	5.39722	6.31702
PREDICTED: carbonic anhydrase 1 isoform X1	Capra hircus	XP_017913665	LOC106502860	29 kDa			x					0.869882		1.63421	0.658936	1.04317	0.143211		1.13649	0.293625	2.5776	2.52912	0.821458	0.627527	0.354523	0.832237	1.73373	1.37515	0.637416	1.3663	0.183117	0.963311	0	0.565592	0	0	0.150464
PREDICTED: serpin B6	Capra hircus	XP_017900381	LOC106503969	43 kDa								1.09763		1.29338	0.954728	1.35035	0.792049		2.07794	1.31483	1.12856	0.652178	0.494553	0.782934	1.59774	0.943685	1.35705	1.99664	1.43129	0.851657	1.654	0.811471	0.649596	0.539043	0.566297	0.899443	1.30587
PREDICTED: ferritin heavy chain	Equus asinus	XP_014691356	LOC106827803	21 kDa			x					0.212494		0.328309	0	0.292764	0.228904		0.0718503	0.376566	0.429773	0.435044	0	0	0	0	0	0	0.463553	0.170331	0.306786	0.815913	0.484931	0.325969	0.1829	0	0.150718
PREDICTED: keratin, type II cytoskeletal 2 epidermal-like	Bos indicus	XP_019815577	LOC109558681	63 kDa								0.95334		0.747655	1.20627	1.30917	0.550264		0.462993	0.714673	0.866596	0.946357	0.810942	0.852453	1.30288	1.85879	1.35823	1.61583	1.0819	1.16597	1.15339	1.47972	1.23024	0.398741	0.441431	0.329907	0.351001
PREDICTED: phosphoribosyl pyrophosphate synthase-associated protein 1	Bos indicus	XP_019837515	LOC109574151	42 kDa						x		7.93008		9.04677	7.68462	8.46352	6.52541		11.9274	10.8745	6.19778	7.18741	5.84049	4.46389	8.88486	11.5493	10.9484	8.17714	8.91586	6.38409	7.08277	9.27283	6.10287	5.71	7.36186	5.48096	7.97137
PREDICTED: serpin A3-8 isoform X1	Bos indicus	XP_019838879	LOC109575332	52 kDa		x						0.252214		0.204779	0.380672	0.169605	0.253799		0.313631	0.182025	0.119195	0.204267	0.12271	0.667853	0.399912	0.332215	0.226176	0.202009	0.157298	0.16997	0.0457172	0.21646	0.0810941	0.241964	0.330423	0.31521	0.300302
PREDICTED: cathelicidin-1	Bos indicus	XP_019839768	LOC109575955	21 kDa		x						0.160143		0	0.0887105	0.551862	0		0	0	0	0	0	0	0.354842	0	0	0	0	0	3.31117	0	0	0	0	0	0
haptoglobin	Odocoileus virginianus texanus	XP_020737941	LOC110130362	45 kDa		x						0.143751		0.108748	0	0	0.466257		0	0.434992	0	0	0	0	0	0	0	0	0	0	0	0	0	0	0	2.33129	0
LOW QUALITY PROTEIN: spermine synthase-like	Odocoileus virginianus texanus	XP_020749739	LOC110137589	41 kDa			x			x		5.09122		7.12555	4.44972	4.23885	4.55078		5.15861	7.3802	8.62838	7.335	5.24852	5.42239	3.35991	3.76806	4.60707	4.60852	3.30516	3.48098	6.20919	3.22219	4.83101	4.54445	5.1663	2.87145	5.34067
LOW QUALITY PROTEIN: serine/threonine-protein phosphatase 2A 65 kDa regulatory subunit A alpha isoform-like	Bos indicus x Bos taurus	XP_027369917	LOC113875586	65 kDa						x		9.15431		8.29061	9.12001	9.22573	9.98091		9.57755	8.6235	7.18228	7.77909	8.77376	7.99337	9.35581	10.3571	9.34069	8.4194	9.47926	8.51657	8.3434	11.255	8.08632	7.99764	11.8171	11.5706	10.4329
keratin, type II cuticular Hb3	Bos indicus x Bos taurus	XP_027399436	LOC113893779	54 kDa								0.454796		1.55004	0.106931	0.0107489	0.151467		0	0	0	6.20016	0.176009	0.0734463	0.178269	0	0	0.0644936	0	0	0	0	0.0381619	0	0.574992	0.144179	0
immunoglobulin lambda light chain constant region segment 1, partial	Ovis aries	AAU45093	LOC114108841	11 kDa						x		8.22847		7.76244	8.92197	8.94243	7.28705		6.0166	8.01568	8.53102	8.48647	9.53584	9.86821	7.63831	8.64551	13.4068	8.41403	8.74755	8.84262	5.51635	8.72725	5.03305	7.1608	8.09866	6.82498	9.31777
purine nucleoside phosphorylase	Ovis aries	XP_027825871	LOC114114873	32 kDa			x			x		4.43264		5.44844	3.92483	4.37345	3.98382		5.71018	4.58781	6.76257	4.73322	3.13037	2.81887	4.26796	5.48215	5.22698	5.12351	4.13918	3.98025	5.08582	2.68496	3.90179	4.88489	2.45116	5.16524	3.51603
short palate, lung and nasal epithelium carcinoma-associated protein 2A-like	Ovis aries	XP_027832882	LOC114117619	28 kDa		x				x		17.8482		17.8781	16.7947	20.8501	15.8698		25.9948	13.4397	18.0388	14.0391	14.4832	16.59	17.7942	18.3112	24.4336	18.4614	25.0856	20.0742	20.6085	16.4374	12.3443	14.9934	14.3807	20.1546	17.476
lysozyme C-1-like	Ovis aries	AAA31557	LOC443320	14 kDa			x					0.493671		0.359069	0.372527	0.547113	0.695973		0.627261	0	0.483235	0.325781	0.660262	0	0	0.829846	0	0.484984	0.318951	0.850185	1.10372	0.524835	1.46228	0.489159	0.383396	0.539666	0.60537
Lipopolysaccharide-responsive and beige-like anchor protein	Ovis aries	KAG5198478	LRBA	250 kDa				x		x		21.0275		19.3992	22.0738	22.8309	19.8059		18.2917	16.5563	19.2751	23.4738	22.3967	22.9596	16.1309	26.8081	27.0142	27.4859	23.5673	23.5683	21.7986	13.5513	22.4814	19.0513	20.6943	23.1073	13.6954
PREDICTED: leucine-rich repeat-containing protein 15	Capra hircus	XP_005675157	LRRC15	65 kDa		x						0.192538		0.243953	0	0	0.526197		0	0	0	0.975812	0	0	0	0	0	0	0	0	0	0	0	0	2.63099	0	0
leucine-rich repeat-containing protein 23	Ovis aries	XP_004006972	LRRC23	40 kDa						x		2.748		2.55865	3.23224	2.65846	2.54264		2.11784	2.91897	2.26054	2.93726	1.97402	3.12824	2.84764	4.97908	3.31389	1.29734	3.18757	2.38025	3.67238	2.09934	2.91707	2.92853	3.03198	1.43318	2.40242
PREDICTED: leucine-rich repeat-containing protein 40 isoform X1	Capra hircus	XP_005678329	LRRC40	68 kDa								1.01708		1.25588	1.19186	0.444424	1.17616		2.90025	1.47141	0	0.651882	0.327226	0	1.77293	2.66728	0.304925	0.319905	0.637903	0.685715	0.36673	0.351366	1.94141	1.30497	0.766793	0.362459	1.50514
leucine-rich repeat-containing protein 47	Bos taurus	NP_001095768	LRRC47	64 kDa								0.523623		0.548532	0.700724	0.397596	0.447638		0.979752	0.289458	0.183057	0.74186	0.849225	0.545013	0.738257	0.670402	0.417881	0.613838	0.197923	0.393837	0.398928	0.363172	0.515493	0.774804	0.307734	0.282355	0.357803
leucine-rich repeat-containing protein 59	Ovis aries	XP_004012816	LRRC59	35 kDa								0.0309363		0.0533341	0.0426132	0.0152482	0.0125497		0	0.116689	0.096647	0	0	0	0.07065	0.0998027	0.0601988	0	0.0312905	0	0	0	0	0.033308	0	0	0.0294405
PREDICTED: leucine-rich repeat flightless-interacting protein 1 isoform X4	Capra hircus	XP_017895929	LRRFIP1	116 kDa				x		x		2.79978		2.78469	2.28769	2.64566	3.48109		2.96111	2.64465	2.67609	2.85692	1.863	2.86275	1.59912	2.8259	2.71243	3.12851	3.30154	2.43971	2.08495	2.20684	3.03551	2.60201	3.73027	4.3086	3.72908
U6 snRNA-associated Sm-like protein LSm3	Bos taurus	NP_001032564	LSM3	12 kDa								0.0767956		0.09271	0.0608435	0.0917336	0.0618952		0.0936458	0.0973951	0.107386	0.0724135	0.055049	0.0349914	0.0792424	0.0740912	0.133966	0.0901965	0.0530106	0.0758664	0.0816367	0.115725	0.0901104	0.054351	0.0210111	0.0599939	0.0840097
U6 snRNA-associated Sm-like protein LSm5 isoform X2	Ovis aries	XP_012032237	LSM5	9 kDa			x					0.0191749		0.0164179	0.0348916	0.0253902	0		0.0165808	0.0114196	0.0251998	0.0124712	0.0127346	0.0477974	0.0410166	0.0380177	0.0347963	0.0250923	0.0366996	0	0.0422387	0.0135141	0	0	0	0	0
leukotriene A-4 hydrolase isoform X1	Ovis aries	XP_012030222	LTA4H	70 kDa			x			x		16.8002		16.0838	16.9972	18.2393	15.8804		12.4977	16.6276	15.7637	19.4463	16.443	14.9041	21.2211	15.4207	18.2182	15.2479	20.2467	20.2226	14.5639	20.9366	12.8625	14.141	14.1179	15.2717	23.0089
Lactotransferrin	Ovis aries	KAG5197801	LTF	77 kDa		x		x		x		1.85516		0.796754	2.06427	2.03242	2.52718		0.107775	1.95467	0.949533	0.175034	3.27985	2.55266	1.8424	0.582182	2.17117	2.1977	3.52266	0.0684216	3.72837	0.5062	4.78127	2.01607	3.30853	1.75987	0.770182
palmitoyl-protein hydrolase	Muntiacus muntjak	KAB0363082	LYPLA1	19 kDa			x					1.37308		1.15587	1.31754	1.57062	1.4483		1.65902	0.973335	0.90282	1.0883	0.659054	1.30225	1.53531	1.77353	1.45608	1.56078	1.32206	1.70112	1.28433	2.09934	1.68223	1.30415	1.31549	1.43749	1.50214
PREDICTED: lysophospholipase-like protein 1	Capra hircus	XP_005690633	LYPLAL1	26 kDa			x					0.545305		0.567462	0.584224	0.716393	0.31314		0	0	1.29066	0.979192	0.987008	0.309066	0.714774	0.32605	0.904703	0.325031	1.27919	0.685715	1.10372	0	0.329331	0.33308	0	0	0.90329
protein LZIC isoform X2	Ovis aries	XP_004013786	LZIC	22 kDa			x					0.0963538		0.178043	0.0572119	0.0925964	0.0575641		0.117472	0.0424158	0.459157	0.093126	0	0.134217	0	0.0946302	0.171681	0.139466	0.0916122	0.048039	0.10478	0	0.0470472	0.0932123	0	0.10364	0.0439214
leucine zipper transcription factor-like protein 1 isoform X1	Ovis aries	XP_004018566	LZTFL1	35 kDa			x			x		4.99556		6.64388	5.15901	4.80089	3.37845		5.22015	6.16038	8.03232	7.16267	4.23313	5.10532	4.97859	6.31899	5.17653	4.75227	6.53239	2.09977	5.70641	4.53796	2.27903	4.23897	3.32715	3.12032	3.92679
Uncharacterized protein	Bos mutus	ELR53433	M91_02660	9 kDa						x		2.28027		2.35312	2.30966	2.29579	2.16252		2.50904	2.04242	1.92344	2.93758	1.97402	2.81856	1.77802	2.66803	2.41704	2.91341	2.53757	2.72386	0.74251	2.44035	2.27074	2.61555	2.63099	1.7962	1.49913
Microtubule-actin cross-linking factor 1	Ovis aries	KAG5214596	MACF1	839 kDa						x		21.5837		24.313	18.4348	22.1101	21.4771		19.4392	24.856	28.3605	24.5962	22.4397	19.0906	10.5105	21.6984	26.246	35.1313	21.9886	24.4771	16.7426	8.07466	31.3269	17.2559	21.5204	27.3018	9.9806
MAGE family member D2	Homo sapiens	AAD00728	MAGED2	65 kDa								0.0440294		0.0122643	0.0499089	0.028167	0.0857773		0	0.0490572	0	0	0.0328517	0.0418351	0.0475455	0.0774035	0.0400589	0.0222392	0	0.0226627	0.037639	0.0464024	0.0871679	0.0212937	0.0995465	0.0716686	0.14921
PREDICTED: alpha-mannosidase 2C1 isoform X1	Capra hircus	XP_017921478	MAN2C1	116 kDa						x		6.65368		6.3112	7.8629	6.81417	5.62646		7.40994	6.56863	5.38525	5.88099	8.38666	7.52511	9.24129	6.29856	6.38673	6.96461	7.37368	5.11473	4.14749	10.8978	5.59578	4.95336	5.28527	3.4152	8.88269
Amine oxidase	Ovis aries	KAG5203130	MAOA	120 kDa								0.60071		0.492494	0.592267	0.266826	1.05125		1.64573	0	0	0.324251	0	0.939521	1.42955	0	0.904703	0	0.324998	0	0.371255	0	0	0.97107	0.365801	1.80537	2.11403
Microtubule-associated protein 1A	Ovis aries	KAG5198278	MAP1A	332 kDa						x		10.5936		12.7717	10.2449	11.1092	8.24857		9.3035	10.6258	10.8335	20.3239	7.36546	13.7227	8.87269	11.0186	11.032	16.9043	14.8253	4.48943	9.62229	9.78201	7.02007	8.15033	6.34135	9.81478	9.91633
Microtubule-associated protein 1B	Ovis aries	KAG5199082	MAP1B	271 kDa						x		4.62682		6.52526	5.16232	4.3481	2.47162		8.39964	3.90506	6.0616	7.73475	1.56855	7.94552	4.03115	7.10404	3.61669	6.75689	7.4063	1.65474	4.49667	2.15731	0.839526	3.82583	1.44924	2.17136	4.07215
microtubule-associated protein 1S	Ovis aries	XP_027825244	MAP1S	113 kDa						x		4.28049		3.62545	4.4796	3.7724	5.24451		6.4876	2.19468	2.71796	3.10155	2.96296	5.33068	7.46089	2.16386	2.2539	4.0445	2.85652	3.75026	5.707	4.02224	4.06487	6.53203	4.16558	3.95889	7.50116
PREDICTED: dual specificity mitogen-activated protein kinase kinase 1 isoform X2	Capra hircus	XP_017909105	MAP2K1	44 kDa								1.31529		1.06558	1.65405	1.05459	1.48693		0.287773	1.17093	1.76971	1.0339	1.64526	1.87961	1.59774	1.4936	1.65506	0.971212	0.844166	1.1375	0.85622	0.863375	1.23979	1.13775	1.64519	1.86054	1.55137
mitogen-activated protein kinase kinase kinase 6	Bos taurus	DAA32167	MAP3K6	144 kDa								0.388002		0.347622	0.453531	0.186516	0.564337		0.411152	0	0.163799	0.815537	0	0.312299	0	1.50182	0.604814	0.159953	0	0	0	0.354332	0.810993	1.14486	0.383396	0.181509	0.300927
microtubule-associated protein 4 isoform X2	Bos taurus	XP_010815957	MAP4	234 kDa				x		x		2.53294		2.61601	2.60973	2.75058	2.15545		2.21011	2.39002	3.00983	2.85409	1.32854	2.87101	3.12543	3.11396	2.64002	3.42472	3.29152	2.08884	3.37002	1.68835	1.83603	2.91856	1.71408	2.00234	2.30623
mitogen-activated protein kinase kinase kinase kinase 4 isoform X1	Ovis aries	XP_014949972	MAP4K4	157 kDa								0.00711486		0.00591228	0.0112207	0.00451921	0.00680723		0.00287519	0.00716791	0.00675853	0.0068475	0.00919554	0.0145844	0.0152999	0.00580312	0.00632659	0.00114056	0.00223043	0.00119618	0.00643954	0.00978197	0.00567128	0.00907499	0.00919926	0.00377389	0.00631671
PREDICTED: mitogen-activated protein kinase 13	Capra hircus	XP_017894277	MAPK13	42 kDa								0.969612		1.05227	0.958976	0.947018	0.920188		1.30661	1.36077	0.725582	0.816101	0.822507	1.30431	0.768716	0.940372	1.081	0.700937	0.796286	0.710696	1.28768	1.10552	0.755464	0.926292	0.978444	0.989387	0.951355
microtubule-associated protein RP/EB family member 3	Equus caballus	XP_003364127	MAPRE3	32 kDa			x			x		2.16236		2.0809	2.95721	2.3223	1.28902		0.952706	1.74839	2.57725	3.04523	3.18385	4.07126	2.13286	2.44085	2.40689	1.93847	2.65574	2.49868	2.57436	1.85966	1.62279	0.863008	2.42097	0.722796	0.815517
MARCKS-related protein	Ovis aries	XP_014949104	MARCKSL1	20 kDa				x				1.28765		0.958757	0.900719	1.68066	1.61047		1.2475	0.923678	1.01044	0.653412	0.710203	0.887034	1.00761	0.998027	1.95925	1.94083	2.11698	1.99232	0.794086	1.28046	1.13412	1.68376	1.88699	1.79278	1.55472
Meiosis regulator and mRNA stability factor 1	Ovis aries	KAG5195078	MARF1	168 kDa								0.0465777		0	0.058875	0	0.127436		0	0	0	0	0	0	0.2355	0	0	0	0	0	0	0	0	0.539043	0	0	0.0981349
methionine--tRNA ligase, cytoplasmic isoform X1	Ovis aries	XP_004006592	MARS1	100 kDa						x		9.9639		8.95009	10.2779	8.92839	11.6992		12.0644	11.0727	4.55777	8.10546	13.4288	7.93832	10.9061	8.83847	9.28876	7.21999	8.58465	9.49304	6.74466	12.2392	9.53909	8.71931	12.3768	11.5253	16.3356
methionine adenosyltransferase 2 subunit beta isoform X1	Ovis aries	XP_004009097	MAT2B	38 kDa								1.2639		1.57063	1.06962	1.18605	1.2293		1.9335	1.65414	1.71568	0.979192	1.31682	1.2527	0.710955	0.998027	1.30455	1.40358	0.852792	1.02199	1.59538	0.937979	1.08213	1.19796	1.38406	1.07933	1.403
malignant T-cell-amplified sequence 1-like	Ovis aries	XP_004014376	MCTS1	21 kDa			x			x		3.83339		3.94866	4.30757	3.6405	3.43682		3.37125	2.04899	5.15387	5.22053	3.29212	4.07301	3.55095	6.31421	3.3161	4.84822	3.16338	4.76933	3.30565	2.44035	3.58321	5.22467	2.66618	3.60906	2.10098
Malate dehydrogenase	Ovis aries	KAG5211388	MDH1	38 kDa						x		2.95183		3.16394	3.05723	2.87457	2.71159		2.73811	3.2235	3.71921	2.97496	3.06358	2.94229	2.72463	3.49841	2.88616	3.11759	2.94414	2.78453	2.28966	3.22532	2.96475	2.50787	2.87675	2.41581	2.79277
malate dehydrogenase, mitochondrial	Ovis aries	XP_004021309	MDH2	36 kDa			x	x				0.556891		0.735911	0.921653	0.324919	0.245081		1.27503	1.02173	0.483235	0.163655	0	0.154533	0.533216	2.99886	0.452351	0.1631	0.633547	0	0	0.700518	0.164665	0.162916	0	0.897822	0
methionine aminopeptidase 2	Ovis aries	XP_004006314	METAP2	53 kDa						x		2.12723		2.04818	1.81605	2.30977	2.33492		2.94126	2.33933	1.93294	0.979192	2.30124	1.56412	1.06643	2.33242	3.00552	2.2673	1.90838	2.04398	1.84171	2.79171	0.975659	2.61555	2.26519	2.51252	3.30571
methyltransferase-like 26 isoform X1	Ovis aries	XP_014959470	METTL26	23 kDa			x			x		3.4676		4.12555	3.084	3.34044	3.32041		4.60638	3.64759	4.33621	3.91202	2.30391	3.91231	1.95544	4.16433	2.86547	2.58896	4.30861	2.38467	4.227	3.66791	2.76231	4.08986	3.38739	3.05676	3.30571
Lactadherin	Ovis aries	KAG5198019	MFGE8	91 kDa		x		x		x		2.28391		1.84292	1.84945	2.3313	3.112		2.50904	3.23165	0.651782	0.979192	1.97014	2.24201	2.1876	0.998027	2.11998	1.61607	2.59197	2.85477	1.92661	2.87839	3.87274	2.95228	3.09456	3.23799	2.40242
macrophage migration inhibitory factor	Bos taurus	NP_001028780	MIF	12 kDa			x	x		x		10.8818		10.5843	11.0523	11.7592	10.1313		12.9161	6.86981	12.4858	10.0653	8.60917	12.1135	11.1353	12.3512	11.6073	11.3816	12.2944	11.2421	11.1622	12.8679	11.4397	10.4465	11.7765	7.66925	9.32447
misshapen-like kinase 1 isoform X4	Ovis aries	XP_027830824	MINK1	153 kDa								0.0137781		0.0104511	0.0167544	0.0111107	0.0167962		0.0102009	0.00716791	0.0120922	0.0123433	0.00919554	0.0271349	0.0136566	0.0170304	0.0113616	0.0177072	0.00223043	0.00689572	0.012732	0.0157373	0.00567128	0.0313021	0.0156094	0.0097714	0.0216267
MOB kinase activator 1A	Homo sapiens	BAA91810	MOB1A	25 kDa			x					0.126649		0.129419	0.116364	0.162088	0.098725		0.0896087	0.104014	0.160789	0.163264	0.0705006	0.201326	0.0510553	0.142575	0.0646216	0.0693669	0.182119	0.194978	0.236512	0.224929	0.210312	0.13976	0.0531429	0.0258899	0.0645207
molybdopterin synthase catalytic subunit isoform X1	Ovis aries	XP_004017048	MOCS2	23 kDa			x					0.320405		0.23839	0.163025	0.627054	0.25315		0	0	0.953561	0	0	0	0	0.652099	0.599778	0.319905	0	0.679881	1.10273	1.06003	0	0	0	0.362459	0.90329
Adenylyltransferase and sulfurtransferase	Ovis aries	KAG5201989	MOCS3	49 kDa						x		3.15433		3.30911	4.07412	2.40849	2.82559		2.90136	3.21692	4.18057	2.93758	3.62322	3.76394	3.91916	4.99014	3.00896	2.26218	2.53757	2.38908	1.09821	3.15494	3.58321	2.60912	4.55317	2.15866	1.22378
Protein MON2 homolog	Ovis aries	KAG5212105	MON2	190 kDa			x			x		9.328		8.16009	9.88708	8.25955	11.0053		9.56183	8.46762	5.79882	8.81209	10.2017	11.2743	12.4309	5.64149	7.8261	9.38004	8.91076	10.1892	7.35933	5.89184	12.312	8.16605	12.0719	12.5804	9.89604
helicase MOV-10 isoform X1	Ovis aries	XP_004002381	MOV10	114 kDa						x		3.84995		2.95864	4.11039	3.02529	5.30548		4.024	3.69978	1.82602	2.28478	4.82258	4.07341	5.33216	2.21342	3.01306	2.69804	2.75714	3.17661	1.96178	4.54512	3.5758	6.40895	6.6619	4.55915	5.3216
mannose-6-phosphate isomerase	Ovis aries	XP_004017895	MPI	46 kDa						x		2.73313		3.64985	2.76486	2.13973	2.37806		2.68414	4.96242	3.84993	3.10292	3.28898	2.03327	3.73156	2.00562	1.3503	1.78291	2.84007	2.39125	2.39081	2.08305	1.95506	2.43575	2.82009	1.97257	2.70686
3-mercaptopyruvate sulfurtransferase	Camelus dromedarius	KAB1269552	MPST	35 kDa								0.432876		0.372626	0.613559	0.425968	0.319352		0.339302	0.367922	0.362809	0.42047	0.571288	0.715387	0.473227	0.694333	0.537847	0.585124	0.467629	0.557886	0.0618759	0.345448	0.433345	0.216287	0.377531	0.117951	0.451645
maestro heat-like repeat-containing protein family member 1 isoform X2	Ovis aries	XP_027829118	MROH1	184 kDa								0.441602		0.18297	0.72653	0.269446	0.587463		0.418174	0.0964356	0.108062	0.10921	0.658006	0.832188	1.30405	0.111872	0	0	0.419461	0.340663	0.856551	0	0.86669	0.328522	0.76266	0.477728	0.501715
myocardin-related transcription factor B isoform X4	Ovis aries	XP_027817882	MRTFB	116 kDa								0.228008		0.180935	0.441842	0	0.289253		0.288145	0	0.109199	0.326397	0	0.834547	0.712016	0.220804	0	0	0	0	0	0	0	0.330664	0.374067	0.241826	0.49971
PREDICTED: S-methyl-5'-thioadenosine phosphorylase	Bos mutus	XP_005887918	MTAP	31 kDa			x			x		3.34217		3.81968	3.62457	3.46485	2.45959		4.1544	3.01541	3.32533	4.78359	3.51044	3.85916	3.79579	3.33289	3.51791	3.99079	3.18757	3.1805	3.06701	3.84534	2.60587	2.39377	2.38366	1.79889	3.11579
Mitochondrial fission regulator	Ovis aries	KAG5205622	MTFR1	234 kDa						x		1.34623		0.80003	1.15942	1.40799	2.01748		1.25452	0	1.29066	0.654941	0	1.86672	1.77293	0.998027	0.904703	1.29104	1.58338	0.336273	2.57418	1.75833	0.648753	3.58019	1.13259	1.43318	3.29266
C-1-tetrahydrofolate synthase, cytoplasmic isoform X1	Ovis aries	XP_004010764	MTHFD1	101 kDa				x		x		9.5831		10.3548	9.90151	8.90246	9.17358		8.92962	13.4926	9.53899	9.45817	10.335	9.85546	11.706	7.70957	8.31219	8.22275	8.58537	6.72633	8.87949	12.6886	7.29872	10.3149	8.32513	7.16122	12.7679
serine/threonine-protein kinase mTOR	Capra hircus	NP_001272677	MTOR	289 kDa						x		4.56623		4.50964	4.81331	3.86528	5.07669		4.97782	4.45747	4.1962	4.40706	5.10043	6.36693	4.38586	3.4	3.86702	3.96961	3.11998	5.28016	4.41302	2.54189	6.63912	4.84136	4.30153	4.7673	4.83414
myotrophin	Ovis aries	XP_004008140	MTPN	13 kDa			x			x		10.0561		8.97024	9.97067	10.3254	10.958		9.21164	5.25173	10.6502	10.7674	8.55827	8.77061	9.57944	12.9744	9.34753	10.0376	9.229	10.2287	14.3449	8.76502	13.008	12.0922	9.83994	8.99823	10.8515
methionine synthase isoform X3	Ovis aries	XP_011960413	MTR	139 kDa						x		6.2158		4.82677	6.39368	5.51097	8.13176		4.37301	6.12544	5.00255	3.80607	8.46506	8.19521	6.85384	2.06061	5.17683	4.3559	6.3285	4.23624	7.08419	5.88416	8.61604	7.99778	6.93822	7.84623	9.26054
mucin-1	Ovis aries	XP_027831841	MUC1	78 kDa		x		x		x		2.99838		2.3955	2.20113	3.7276	3.66931		2.49021	1.90157	2.74207	2.44814	2.46873	2.03358	2.30615	1.99605	3.31892	5.01505	3.8245	4.09087	3.31343	2.80282	4.39046	3.26441	3.77598	3.60045	3.31524
Diphosphomevalonate decarboxylase	Ovis aries	KAG5200358	MVD	44 kDa						x		3.71021		4.80748	3.51018	3.41479	3.10839		5.01809	6.12726	5.47464	2.60995	2.6338	2.81856	4.26064	4.32772	5.43387	2.91971	1.91176	3.75318	3.32121	3.14901	2.60755	2.94863	2.65378	2.52112	4.81085
mevalonate kinase	Bos taurus	NP_001015528	MVK	42 kDa								0.164162		0.190345	0.15091	0.226485	0.0889066		0	0.291158	0.321972	0.14825	0.209291	0.143313	0.161176	0.0898601	0.492759	0.17657	0.143944	0.18568	0.20159	0.158367	0.0594374	0.117975	0	0.13029	0.136831
PREDICTED: major vault protein	Capra hircus	XP_005697745	MVP	99 kDa				x		x		10.901		10.2265	11.6113	9.32239	12.4439		8.58605	11.5459	8.87153	11.9025	12.3354	8.77324	16.1815	9.15521	7.68432	8.89784	6.83143	6.98653	10.2962	15.238	13.6381	12.7012	12.684	10.2356	12.9605
MYG1 exonuclease	Ovis aries	XP_004006353	MYG1	43 kDa								1.14424		1.07511	1.44108	1.03762	1.02316		0.98042	1.26518	1.07567	0.979192	1.31601	1.35767	1.53913	1.55151	0.904703	1.29485	0.845857	0.907952	1.10556	1.16679	1.08463	0.760823	1.50666	0.958512	0.805155
PREDICTED: myosin-10 isoform X2	Capra hircus	XP_017920125	MYH10	231 kDa				x		x		15.3927		16.5806	14.6556	15.3953	14.9394		14.7578	17.854	18.4176	15.2928	16.0372	16.9984	11.7583	13.8286	12.644	18.2883	15.3872	16.9163	17.8846	11.2516	18.5542	16.6067	14.9174	14.6486	9.96984
myosin-11 isoform X1	Ovis aries	XP_027817220	MYH11	228 kDa				x		x		1.57977		3.05736	0.854059	1.22601	1.18166		0.942017	6.06822	0.92246	4.29676	0.88235	0.757258	0.794576	0.98205	1.70155	0.864288	0.877858	0.886015	2.35444	0.671933	1.55868	1.5654	1.06533	1.08461	0.634265
Myosin-14	Ovis aries	KAG5201047	MYH14	229 kDa				x		x		57.6392		59.4956	54.019	56.2004	60.8418		55.0675	66.5774	70.944	45.3934	56.5278	56.5135	46.7465	56.288	55.2079	64.7651	47.4098	67.2186	62.1631	40.4377	68.1062	77.5721	58.0933	69.6466	30.7909
Myosin-9	Ovis aries	XP_027823550	MYH9	227 kDa				x		x		51.2775		49.4725	45.5554	48.4703	61.6119		40.7844	61.7616	57.372	37.9721	53.1954	48.5277	35.8253	44.6734	41.2487	52.3623	57.6525	50.0848	51.8203	37.6534	62.7471	64.2768	70.0482	58.3464	52.6408
myosin light chain 6 transcript variant X4	Ovis aries	QVD49457	MYL6	19 kDa			x	x		x		8.86783		8.0826	8.14235	10.7619	8.48446		6.71279	6.66595	11.7372	7.21449	7.88071	6.34987	9.11658	9.22227	9.62682	10.4419	8.15798	10.624	13.4974	12.2233	6.99207	10.8185	8.38809	9.73334	6.49034
myosin IC	Bos taurus	AAA17565	MYO1C	118 kDa				x				0.131314		0.129921	0.147625	0.124732	0.122978		0.159842	0.134855	0.0743439	0.150645	0.177019	0.0722709	0.136771	0.20444	0.139185	0.224108	0.121799	0.15678	0	0.106519	0.150101	0.126993	0.0879221	0.110907	0.138968
Unconventional myosin-Vb	Ovis aries	KAG5195737	MYO5B	210 kDa								0.293292		0	0.416934	0.227904	0.528332		0	0	0	0	0.655909	0.315533	0.359932	0.336362	0	0	0.316287	0.679881	0.371255	0	0.646328	1.61713	0.3782	0	0
Unconventional myosin-VI	Ovis aries	KAG5205352	MYO6	150 kDa				x		x		20.0393		14.4399	19.8019	16.841	29.0743		9.25377	16.3698	15.8169	16.3193	21.3768	14.7239	28.442	14.665	15.0885	15.5342	21.6093	9.87628	23.5394	15.3981	34.1456	29.0084	22.6395	27.328	32.2501
Unconventional myosin-IXb	Ovis aries	KAG5208546	MYO9B	243 kDa								0.621644		0.37893	1.19852	0.377799	0.531325		0.474045	0.0390811	0.509425	0.493168	0.3311	1.62614	0.0710955	2.76576	0.0573139	0.447169	0.84633	0.0229072	0.848409	0.0446623	0	1.80302	0	0.853606	0
N-alpha-acetyltransferase 10 isoform X2	Bos indicus x Bos taurus	XP_027389788	NAA10	25 kDa								0.62633		0.699277	0.166573	1.08521	0.554264		0.627261	0.869468	1.13672	0.163655	0.163613	0.154533	0.179966	0.168181	0.901877	1.61981	0.639594	0.854602	0.920854	1.5745	0.163453	0.489159	1.1274	0.539666	0.451645
PREDICTED: N-alpha-acetyltransferase 50 isoform X1	Capra hircus	XP_017894441	NAA50	19 kDa			x					1.54442		1.03257	1.44326	1.70822	1.99361		0.626703	0.586733	1.12381	1.79304	1.64413	1.25152	0.713182	2.16424	1.50841	1.45414	1.27048	1.87217	2.38579	1.75833	1.63311	2.28609	1.88179	1.61441	2.55263
glutamine-dependent NAD(+) synthetase isoform X1	Ovis aries	XP_014958724	NADSYN1	79 kDa						x		2.41925		2.3226	2.33803	1.93294	3.08346		2.68358	3.20983	1.93294	1.46404	2.79862	1.40928	2.48611	2.65809	2.25893	1.93971	1.27314	2.38758	1.10372	2.63454	2.75978	2.27926	2.64858	3.05648	4.67318
N-acetyl-D-glucosamine kinase	Ovis aries	KAG5211653	NAGK	37 kDa			x			x		5.40539		5.10596	5.44033	5.95152	5.12376		6.31362	4.09901	6.4187	3.59252	4.60782	6.57726	3.9058	6.67045	5.42822	8.41403	6.99562	3.06597	5.51762	6.28766	5.5321	5.21742	4.53037	4.31733	6.02159
sialic acid synthase	Ovis aries	XP_004005320	NANS	40 kDa			x			x		7.67386		8.8539	7.65821	7.58787	6.59546		7.1882	10.3652	11.0105	6.85174	8.05887	8.13713	7.05677	7.38008	9.1474	6.31398	8.21516	6.97017	7.60448	7.27604	7.06942	6.35962	6.80662	6.47839	6.26325
Nucleosome assembly protein 1-like 1	Ovis aries	KAG5199622	NAP1L1	32 kDa						x		1.97365		2.43773	1.6544	2.95021	0.852247		2.06553	2.26324	2.7146	2.70755	1.04299	2.09282	2.43124	1.05053	3.27961	4.01595	2.04553	3.22646	2.55112	2.58259	0.460772	0.461849	1.21276	0.448639	1.67722
Nucleosome assembly protein 1-like 4	Ovis aries	KAG5196678	NAP1L4	44 kDa						x		2.98365		2.98034	3.25238	2.67913	3.02277		3.34539	2.62997	2.942	3.00398	2.98229	2.92025	3.55647	3.5505	2.44991	2.52152	2.71064	2.67979	1.93794	3.77496	2.9326	3.04624	3.44807	2.80576	2.88116
Nicotinate phosphoribosyltransferase	Ovis aries	KAG5204711	NAPRT	116 kDa						x		10.7553		9.3125	12.0243	11.0349	10.6494		10.0572	8.89327	8.83488	9.46461	10.3658	12.9894	10.1082	14.6337	8.74493	13.4302	9.37771	12.4335	11.2253	10.9978	12.1907	7.66684	13.3958	9.89063	10.103
asparagine--tRNA ligase, cytoplasmic isoform X1	Ovis aries	XP_011959173	NARS1	64 kDa						x		3.94087		4.10776	4.42941	3.28284	3.94348		3.66475	4.13138	4.55334	4.08155	6.46412	4.7975	2.90699	3.54903	3.71898	4.36794	3.33039	2.95312	0.738997	4.58763	3.30257	3.64872	4.89238	3.71447	4.15927
nuclear autoantigenic sperm protein isoform X1	Ovis aries	XP_027825097	NASP	84 kDa								0.547576		0.770972	0.639846	0.278645	0.50084		0.431102	2.32515	0	0.327631	0.328683	1.87904	0.351658	0	0.304925	0.325031	0	0.343608	0	0.698304	0.319422	0	0.3782	0	1.80658
ATP-dependent (S)-NAD(P)H-hydrate dehydratase isoform X4	Ovis aries	XP_027829590	NAXD	35 kDa						x		4.65496		4.88258	4.63453	4.46079	4.64192		5.4503	4.67312	4.19007	5.21683	3.94949	4.38915	3.55923	6.64026	3.30602	5.50575	4.13305	3.75168	5.52413	4.54411	4.54896	5.2311	4.47239	3.22995	5.72719
neurobeachin isoform X7	Ovis aries	XP_027829419	NBEA	323 kDa								1.24081		1.44665	1.48356	0.950278	1.08273		1.87459	0.701876	1.22246	1.98765	0.590789	2.07719	1.29429	1.97198	0.903143	1.36802	0.81208	0.570624	1.43793	0.609869	1.17391	1.56425	0.861331	1.07932	0.734856
Neurobeachin-like protein 1	Ovis aries	KAG5213984	NBEAL1	310 kDa			x			x		10.7309		10.5436	10.4782	10.4824	11.4194		10.7753	9.32239	9.6742	12.4025	10.8518	12.8566	9.24305	8.96162	11.4685	10.35	13.6643	12.2447	9.57781	5.58935	14.2708	9.75665	12.0843	12.5873	8.39792
neurobeachin-like protein 2 isoform X3	Ovis aries	XP_027813521	NBEAL2	302 kDa								1.40421		1.37682	1.27411	1.68587	1.28006		1.70669	0.728101	1.44325	1.62922	1.14989	0.938911	0.175829	2.8318	2.11605	2.10794	1.58943	3.74943	0.552358	0	1.46349	0.488748	0.1829	3.96375	0.301436
Nucleolin	Ovis aries	KAG5197271	NCL	125 kDa						x		15.268		16.8251	18.5719	13.3994	12.2755		14.3454	20.4651	13.6733	18.8165	20.0216	19.3757	18.5281	16.3622	16.4439	12.7916	9.83933	17.0807	9.37811	14.8629	10.2195	17.2304	11.3653	6.48515	16.0769
Nucleoside diphosphate kinase Group I	Cervus hanglu yarkandensis	KAF4015470	NDK	19 kDa		x						0.457432		0.46489	0.566306	0.541757	0.256776		0.274473	0.292185	0.74921	0.543692	0.548445	0.104974	0.946455	0.665351	0.501494	0.430347	0.426396	0.453254	0.735815	0.703234	0.434188	0.111027	0	0.238957	0.49971
PREDICTED: protein NDRG2	Bos indicus	XP_019823325	NDRG2	36 kDa						x		5.63399		5.77234	5.8094	5.56093	5.3933		5.01809	7.02662	4.84526	6.19941	8.22475	8.44923	3.55923	3.00439	4.82402	3.55835	7.95514	4.76783	7.72054	4.53968	6.84194	3.27446	5.27437	4.31733	7.25842
PREDICTED: serine/threonine-protein kinase Nek1	Bos indicus	XP_019821316	NEK1	140 kDa								1.23673		0.830497	1.49094	0.753927	1.87154		1.68785	0	0	1.63413	0	2.50364	2.13605	1.32408	0.302715	0	0.95419	0.342108	2.57318	0.351366	0.329331	2.6083	1.89939	1.80481	2.71588
serine/threonine-protein kinase Nek9	Ovis aries	XP_012037739	NEK9	107 kDa						x		2.76437		2.02181	4.2378	1.81802	2.97985		1.25452	2.6231	2.89941	1.3102	1.31569	3.77041	8.53464	3.33044	1.8072	3.23331	0.957573	2.04248	1.10924	1.75833	1.95374	3.26721	3.00919	2.15866	4.51044
neurofibromin isoform X1	Ovis aries	XP_014954011	NF1	321 kDa								0.361003		0.380569	0.363399	0.406979	0.293063		0.421406	0.328708	0.282567	0.489596	0.452601	0.23488	0.267006	0.499107	0.565439	0.404951	0.478184	0.766304	0.184372	0.0426257	0.324073	0.12229	0.187299	0.718744	0.112911
nuclear factor NF-kappa-B p100 subunit isoform X3	Ovis aries	XP_027816274	NFKB2	97 kDa								0.144313		0.129541	0.171165	0.132093	0.144454		0.120402	0.188846	0.0690336	0.139885	0.187956	0.201326	0.15212	0.143259	0.108024	0.1158	0.0907484	0.170959	0.131551	0.175474	0.0691554	0.16401	0.188813	0.12826	0.172031
NF-kappa-B inhibitor epsilon isoform X1	Ovis aries	XP_004018905	NFKBIE	39 kDa								0.480821		0	0.910519	0.751586	0.261177		0	0	0	0	0	0.939521	0.7065	1.99605	0.304925	1.29734	0	0	1.84723	1.06003	0	0.325832	0.3782	0	0.601854
peptide-N(4)-(N-acetyl-beta-glucosaminyl)asparagine amidase isoform X1	Ovis aries	XP_027818470	NGLY1	75 kDa								1.26247		1.216	1.17542	1.29453	1.36394		1.68674	0.586217	1.28116	1.30988	0.327226	0.631066	1.42127	2.3221	0.607639	1.29851	1.27048	1.35826	1.47399	1.75833	1.9588	0.978318	1.89939	1.07989	0.90329
protein Niban 2 isoform X1	Ovis aries	XP_027822223	NIBAN2	84 kDa						x		7.21245		6.82756	6.6583	7.64475	7.7192		7.08633	6.30171	6.58233	7.33988	7.6761	6.72512	5.79658	6.43541	5.87995	7.3834	8.21576	7.11592	6.98957	10.2839	8.20397	7.15181	7.29086	6.65134	9.29801
NIF3-like protein 1 isoform X1	Ovis aries	XP_011997579	NIF3L1	42 kDa								0.79203		0.951057	0.543478	0.764181	0.909404		0.195602	1.17018	1.13331	1.30513	0.657117	0.312299	0.710637	0.493857	0.451246	0.970552	0.318951	0.682798	1.10372	1.05782	0.163453	1.4711	1.32689	0.535083	1.05049
deaminated glutathione amidase isoform X2	Ovis aries	XP_012040133	NIT1	32 kDa			x					1.06098		1.1974	1.32185	1.15463	0.570025		1.45012	0.582931	1.44971	1.30682	0.328683	1.24859	0.889011	2.82112	0.904703	1.77976	1.90838	0.342108	1.28935	0.703484	0.64754	0.818615	0.755396	0.176927	0.451645
PREDICTED: omega-amidase NIT2 isoform X1	Capra hircus	XP_017914348	NIT2	32 kDa			x					1.08654		1.2536	1.62465	0.987481	0.480449		0.107775	1.09785	2.33836	1.4704	1.23497	1.80046	0.886943	2.57621	1.20459	1.53796	1.75241	0.33994	0.919475	0.170503	0.651282	0.246186	0.194297	0.18137	1.12911
Nucleoside-diphosphate kinase	Ovis aries	KAG5205469	NME1	286 kDa						x		6.55725		6.97524	7.01888	5.66171	6.57317		6.5829	4.11525	8.06277	9.14004	5.92205	8.75243	6.75852	6.6425	6.03144	5.16929	4.77433	5.10844	6.62135	6.26543	6.18571	6.17482	6.41937	6.83957	7.2464
NME/NM23 nucleoside diphosphate kinase 1	Cervus elaphus hippelaphus	OWK14019	NME1-1	39 kDa						x		8.65275		8.12862	7.61335	9.65294	9.21608		7.4206	5.65209	9.69441	9.74736	5.62811	8.57358	9.10484	7.14687	8.59756	9.00162	9.86504	10.7693	9.74641	9.93773	9.92769	8.67329	10.2823	9.06025	8.13687
PREDICTED: nmrA-like family domain-containing protein 1	Capra hircus	XP_017895873	NMRAL1	33 kDa			x			x		6.4394		6.62482	7.29938	6.38727	5.44614		2.46915	5.24516	9.97257	8.81241	6.56779	9.38814	4.25936	8.98224	6.63784	8.42545	6.67062	6.1246	6.61781	3.84731	5.53959	6.21024	6.01837	4.67174	4.79078
PREDICTED: glycylpeptide N-tetradecanoyltransferase 1	Capra hircus	XP_005694003	NMT1	57 kDa			x			x		4.83074		5.1508	5.11295	3.82054	5.23869		2.81822	6.43487	5.47464	5.87548	6.91389	5.95205	4.26573	3.32013	4.82844	4.53578	3.18757	5.45205	0.736993	4.18239	3.5733	6.50872	6.01837	4.68034	5.41271
NADPH oxidase activator 1 isoform X2	Ovis aries	XP_027821846	NOXA1	50 kDa						x		3.01894		2.38588	3.70145	2.5653	3.42315		3.68421	1.75919	1.42321	2.67689	2.30144	2.87674	5.24617	4.38145	2.23095	3.298	0.258256	2.71386	3.82592	3.0648	3.84425	3.77602	2.89645	2.22483	4.37421
nucleoplasmin-3	Ovis aries	XP_004020175	NPM3	19 kDa			x			x		1.61522		1.52242	2.02029	1.28995	1.62822		2.94015	0.876556	0.96647	1.3065	1.64679	1.25505	2.84764	2.33167	0.904703	1.29734	0.95419	1.01465	1.46946	2.09934	1.30256	1.3114	2.64339	1.07017	1.81361
nuclear receptor 2C2-associated protein	Ovis aries	XP_004008455	NR2C2AP	16 kDa			x					0.444901		0.420117	0.493584	0.474587	0.391318		0.313909	0.146554	0.485609	0.734394	0.49314	0.626063	0.353727	0.501405	0.452351	0.32276	0.319797	0.766116	0.460179	0.526318	0.245786	0.492577	0.477445	0.362739	0.378044
nardilysin	Bos taurus	NP_001193920	NRDC	141 kDa			x					0.611755		0.402438	0.57788	0.506038	0.960663		0.21583	0.760143	0.323517	0.31026	0.672801	0.643505	0.745706	0.249507	0.677974	0.161526	0.477095	0.682423	0.513859	0.523352	1.12202	0.63631	0.984514	1.11383	0.946646
NSFL1 cofactor p47 isoform X2	Ovis aries	XP_004014501	NSFL1C	41 kDa				x		x		6.84864		7.64457	6.13145	7.92232	5.69622		7.01836	9.16644	8.94895	5.44454	6.71813	4.80112	6.51618	6.49036	7.74423	7.42505	9.78181	7.55013	7.47388	7.55882	6.34384	4.61537	5.7362	5.81589	5.96978
RNA cytosine C(5)-methyltransferase NSUN2 isoform X2	Ovis aries	XP_011952569	NSUN2	86 kDa								0.457343		0.284036	0.645134	0.503149	0.397054		0	0.487591	0.322157	0.326397	0.438564	0.731322	1.18641	0.224241	0.504114	0.323712	0.318063	0.569734	0.48982	0.813448	0.32522	0.106469	0.377531	0.477728	0.698323
cytosolic 5'-nucleotidase 3A isoform X2	Ovis aries	XP_004007962	NT5C3A	34 kDa			x					0.94489		1.48891	0.489852	1.01645	0.784346		1.25452	1.45517	1.61825	1.62769	0.328683	0.939521	0.354842	0.336362	1.80941	0.977432	1.89629	0.342108	0.732468	0.341005	1.63189	0.645238	0.365801	0.362459	0.916335
5'-nucleotidase isoform X1	Ovis aries	XP_004011351	NT5E	63 kDa		x		x		x		1.74743		1.76079	1.67612	2.2241	1.32868		1.66623	1.31864	1.28116	2.77714	2.63259	0.781755	2.12873	1.16143	1.81051	1.94286	2.71216	4.94256	0.183365	1.75315	0.975659	0.822239	1.88799	1.44235	1.51518
cancer-related nucleoside-triphosphatase isoform X1	Ovis aries	XP_004021405	NTPCR	21 kDa						x		3.54997		3.61694	2.83669	4.34137	3.40488		2.71462	1.57567	5.00207	5.1754	2.35515	3.83682	1.42175	3.73304	3.83019	4.67413	3.72937	5.07908	5.70281	3.03262	4.06416	4.63607	2.93903	2.41052	2.97461
PREDICTED: cytosolic Fe-S cluster assembly factor NUBP2 isoform X2	Capra hircus	XP_017896381	NUBP2	27 kDa								0.732007		0.64134	0.92384	0.769781	0.593066		0.432217	1.16689	0.314688	0.651561	0	0.624599	1.07471	1.99605	1.20963	0.650063	0.962901	0	1.10372	0.692371	0.329331	0.978318	0.754394	0	0.90329
peroxisomal NADH pyrophosphatase NUDT12 isoform X2	Bos taurus	XP_024850396	NUDT12	49 kDa								0.178858		0	0.256743	0.0918942	0.366794		0	0	0	0	0	0.157766	0.533216	0.335989	0	0	0	0	0.551365	0	0.324376	0.159703	0.566297	0.18123	0.602363
PREDICTED: U8 snoRNA-decapping enzyme isoform X2	Capra hircus	XP_017906886	NUDT16	21 kDa								0.718867		0.672591	0.576166	0.911751	0.714961		0.627261	0.441564	1.29407	0.327471	0.329163	0.624599	0.35325	0.997654	0.604814	0.971721	1.27314	1.53223	0.918095	0.170503	0.487829	1.30456	0.760593	0.720895	0.300927
ADP-sugar pyrophosphatase isoform X1	Ovis aries	XP_027832335	NUDT5	27 kDa			x					0.17807		0.262887	0.136732	0.251573	0.061089		0.548575	0.289995	0.104896	0.108084	0.109075	0.105178	0	0.332676	0.504114	0.106635	0.426396	0.226627	0.245664	0	0	0	0	0	0.305445
nuclear mitotic apparatus protein 1 isoform X1	Ovis aries	XP_027835270	NUMA1	237 kDa								0.598288		0.647078	0.795302	0.468537	0.482237		0.56871	0.778681	0.642731	0.59819	0.493907	0.522248	0.888693	1.27636	0.200294	0.538691	0.531261	0.396708	0.735815	0.408451	0.595551	0.924013	0.188766	0.299274	0.40358
nuclear pore complex protein Nup205 isoform X1	Ovis aries	XP_004008137	NUP205	228 kDa								0.207724		0.155849	0.291482	0.208459	0.175105		0.313631	0.146812	0.0810462	0.0819078	0.246752	0.23488	0.266608	0.417688	0.302407	0	0.238548	0.16997	0.275931	0.263901	0.32377	0.324431	0	0	0.227326
Nuclear pore complex protein Nup214	Ovis aries	KAG5211033	NUP214	219 kDa						x		4.88698		6.06924	5.86089	4.08119	3.53662		7.7	3.93464	5.61432	7.02798	0.659782	8.29701	5.16301	9.32376	5.12943	4.2076	2.53757	2.04398	5.32019	5.24835	1.30256	7.18131	2.65378	1.43318	5.11229
PREDICTED: nuclear pore complex protein Nup88 isoform X1	Capra hircus	XP_005693498	NUP88	84 kDa								0.530154		0.522231	0.722297	0.35827	0.517817		0.483189	0.712116	0.26473	0.628889	0.694498	0.728685	0.493824	0.972183	0	0.808036	0	0.853852	0.0733461	0.414387	1.14712	0.560852	0.414022	0.398771	0.0683222
Nucleoredoxin	Ovis aries	KAG5203649	NXN	48 kDa								1.07331		1.24976	1.12555	0.801486	1.11646		2.09124	1.16874	0.651782	1.08728	0.438078	0.731118	1.77463	1.55838	0.601251	0.864112	0.741556	0.569235	0.97964	1.05312	1.40735	0.869707	1.14019	0.958325	1.20673
ADP-ribose glycohydrolase OARD1 isoform X2	Ovis aries	XP_011956009	OARD1	17 kDa			x					1.35656		1.10004	1.33059	1.23249	1.76312		0.82342	0	0.96647	2.61027	1.31811	1.24859	1.42127	1.33439	0.904703	0.971137	1.27048	1.35826	1.84072	1.04967	1.29508	2.28972	1.49839	2.52168	1.21074
LOW QUALITY PROTEIN: 2'-5'-oligoadenylate synthase 1	Odocoileus virginianus texanus	XP_020759830	OAS1	122 kDa								1.3613		1.52607	1.29768	1.29064	1.3308		1.79424	1.53659	1.60332	1.17012	1.20645	0.967229	1.60172	1.41534	1.38314	1.42972	0.796892	1.27749	1.71763	1.13899	1.30191	1.46413	1.57419	1.1094	1.20439
obg-like ATPase 1	Bos taurus	NP_001039510	OLA1	45 kDa			x	x		x		3.40341		3.27342	3.26417	3.92288	3.1532		3.12338	3.89902	3.73131	2.33995	3.12375	2.99988	3.46521	3.46783	3.93643	3.07455	3.33177	3.46219	5.30594	4.42639	3.49611	3.55425	2.61517	2.84156	3.25889
LOW QUALITY PROTEIN: obg-like ATPase 1	Camelus ferus	XP_032330053	OLA1	44 kDa			x	x				1.07362		1.13994	0.945197	1.33669	0.872661		0.627261	1.75475	1.36068	0.817067	0.493504	0.704641	1.33511	1.24753	1.43273	1.13266	1.11451	1.19158	1.74727	1.40141	1.21957	0.73032	0.849445	0.809638	0.75433
5-oxoprolinase	Ovis aries	KAG5204691	OPLAH	148 kDa						x		2.12477		1.73755	2.61907	1.5813	2.56117		1.86557	1.94638	1.19565	1.9426	2.92787	2.77273	3.40262	1.37306	1.10982	1.19259	1.21003	1.02753	3.03879	1.90905	2.83064	2.95158	2.64616	1.86402	2.51347
PREDICTED: optineurin isoform X1	Capra hircus	XP_017912604	OPTN	65 kDa								0.922277		0.759797	0.909098	0.951676	1.06854		0.215551	0.876556	0.640579	1.3065	0.657845	1.09405	0.886466	0.998027	0.756171	0.971137	0.796046	0.850934	1.2861	1.04967	1.14032	0.978318	0.943494	1.07933	1.20121
Oxysterol-binding protein	Ovis aries	KAG5210412	OSBP	101 kDa								0.619436		0.676328	0.6562	0.470954	0.67426		0.143701	1.26333	0.42819	0.870089	0.876156	0.836499	0.355477	0.556668	0.801914	0.432446	0.423492	0.455199	0.245664	0.467012	0.218745	0.754123	0.755062	0.84056	0.802811
protein OSCP1	Ovis aries	XP_004001854	OSCP1	43 kDa				x		x		8.42214		8.53189	9.06436	8.35821	7.73408		7.52602	8.75345	6.7558	11.0923	9.87008	10.0251	6.38204	9.98027	7.85091	7.43777	9.21352	7.82796	7.00364	10.8155	5.82908	8.14513	9.01516	7.56448	8.11656
probable tRNA N6-adenosine threonylcarbamoyltransferase	Ovis aries	XP_004010438	OSGEP	36 kDa			x			x		5.59916		6.71563	5.33377	5.80307	4.54416		8.78054	6.71554	5.15995	6.20649	4.93117	3.75747	5.32389	7.32255	6.93712	5.50062	5.72514	4.43006	6.2566	5.96888	4.86596	4.23268	3.39778	3.59989	6.62446
ubiquitin thioesterase OTUB1	Bos taurus	NP_001029891	OTUB1	31 kDa			x			x		5.95492		6.85296	5.65778	6.33244	4.97651		8.1749	6.58022	5.96433	6.69238	3.78636	5.3216	6.21608	7.30708	5.58854	6.14987	6.83747	5.78907	6.99586	6.63384	4.39663	5.37713	4.71327	4.68034	5.71516
oviductal glycoprotein 1	Ovis aries	AAB01052	OVGP1	59 kDa				x		x		57.3928		48.0389	51.5952	57.5701	72.3669		58.1594	52.2092	44.1075	37.6796	60.8093	41.1684	56.282	48.1212	51.8056	53.4907	59.2932	63.3874	54.1767	63.2671	82.8217	70.5429	83.4512	63.6037	61.4149
Protein disulfide-isomerase	Ovis aries	KAG5202966	P4HB	91 kDa		x		x		x		3.64026		3.56211	3.5824	3.1059	4.31065		2.7425	4.4776	3.27142	3.7569	3.56578	1.98422	3.90834	4.87126	3.46164	2.74592	3.06053	3.64034	3.00271	2.72427	3.83989	3.63343	3.60587	2.40155	8.07251
PREDICTED: protein kinase C and casein kinase substrate in neurons protein 2 isoform X1	Equus asinus	XP_014719886	PACSIN2	56 kDa								0.504919		0.23691	0.365813	0.714535	0.702417		0.394346	0.39006	0.10863	0.0546052	0.383298	0.385484	0.261723	0.432747	0.309791	0.671036	0.698708	1.05605	0.650363	0.90126	1.05242	0.52032	0.514138	0.527334	0.897871
progestagen-associated endometrial protein	Bos taurus	DAA24277	PAEP	20 kDa		x						0.133786		0.018009	0	0.517135	0		0.0720362	0	0	0	0	0	0	0	0	0.755963	0	0.96472	0.796017	0.586112	0	0	0	0	0
platelet activating factor acetylhydrolase 1b catalytic subunit 2	Homo sapiens	ABI58227	PAFAH1B2	23 kDa			x					0.236268		0.550127	0.127678	0.234685	0.0325832		0.195602	1.02553	0.979379	0	0	0.157461	0.35325	0	0.604814	0.3262	0.477095	0	0	0	0	0.162916	0	0	0
PREDICTED: platelet-activating factor acetylhydrolase IB subunit gamma	Capra hircus	XP_005692622	PAFAH1B3	26 kDa			x			x		9.72012		8.89577	10.1024	10.4256	9.45669		7.6144	7.50727	9.32814	11.1333	12.5313	10.6518	7.10032	10.1261	10.1382	9.66102	10.4076	10.2064	12.9701	9.17052	10.2211	10.1183	9.29642	8.98481	8.6628
serine/threonine-protein kinase PAK 2	Ovis aries	XP_004003062	PAK2	58 kDa						x		6.24104		5.70854	7.85746	5.39962	5.99854		4.39138	6.71122	6.56341	5.16816	6.96464	7.19677	9.83084	7.43759	4.98373	5.67755	4.62828	5.79932	4.53864	6.77021	5.79407	5.64692	5.65677	6.11325	6.7817
serine/threonine-protein kinase PAK 4 isoform X2	Ovis aries	XP_027834070	PAK4	64 kDa								0.578808		0.16058	0.937039	0.598561	0.619051		0	0	0.314688	0.327631	0	0.315533	1.77293	1.65969	0.904703	0.972306	0	1.02199	0	0.692371	1.30256	0.652486	0.777186	0.363019	0
PREDICTED: pantothenate kinase 4 isoform X3	Capra hircus	XP_017915965	PANK4	86 kDa								0.680076		0.517277	1.00067	0.9387	0.263652		0	0.438278	0.487983	1.14285	0.985071	0.784988	1.06643	1.16621	0.904703	0.971137	0.95419	1.02199	0.551862	1.22832	0.975659	0.159703	0.1829	0	0
Parkinson disease protein 7	Ovis aries	XP_004013798	PARK7	20 kDa			x	x		x		28.8848		30.1106	27.9387	31.2235	26.2665		29.3696	24.6785	34.108	32.2864	30.6984	25.4439	24.1288	31.4838	30.0629	31.0602	29.3738	30.5706	35.9569	30.3166	23.6439	26.6696	28.1257	24.7382	28.1552
protein PAXX isoform X1	Ovis aries	XP_027821892	PAXX	21 kDa						x		1.67696		1.75323	1.45174	2.30138	1.20147		1.44957	1.02501	2.57997	1.95838	1.48051	1.25182	1.2464	1.82825	1.50841	2.4304	2.54362	1.02199	3.67967	2.62417	1.29882	1.14165	1.13259	1.07933	1.35493
pterin-4-alpha-carbinolamine dehydratase 2 isoform X2	Ovis aries	XP_027826057	PCBD2	14 kDa			x					0.802755		1.01208	0.623173	0.822009	0.753757		0.431102	1.02147	1.20979	1.38596	0.658085	0.469761	0.53242	0.832424	0.526925	0.971137	0.95419	0.679131	1.01342	0.787252	0.569556	0.976712	0.655148	0.809778	0.757591
poly(rC)-binding protein 1	Vicugna pacos	XP_006201613	PCBP1	35 kDa				x		x		10.2838		11.2935	8.73339	11.4819	9.62629		12.4916	11.1799	12.6298	8.87265	9.3782	7.2069	8.24989	10.0986	10.7625	9.55631	13.357	11.4394	10.5466	13.2295	11.1014	9.43899	10.1516	7.88042	9.55897
pericentriolar material 1 protein isoform X13	Ovis aries	XP_027818393	PCM1	236 kDa						x		1.29849		2.09314	1.29702	0.596372	1.20744		3.88006	1.59641	2.41505	0.481057	0.0658133	1.48115	0.451243	3.18988	2.18671	0.0904871	0.392623	0.0408795	0.474183	0.393353	0.0652758	3.46289	0.0604317	0.846392	1.60223
protein-L-isoaspartate(D-aspartate) O-methyltransferase	Bos taurus	NP_001073085	PCMT1	25 kDa			x					0.319603		0.273436	0.292545	0.387015	0.325419		0.286932	0.19585	0.289597	0.321363	0.254244	0.241918	0.302935	0.371082	0.335632	0.390159	0.373557	0.397962	0.398624	0.426153	0.393742	0.340923	0.308326	0.259055	0.325048
PEST proteolytic signal containing nuclear protein	Cervus elaphus hippelaphus	OWK00506	PCNP	17 kDa			x					0.862533		0.486479	0.913806	1.09821	0.951639		1.29442	0	0.324185	0.32731	0.328683	0.623989	0.7065	1.99605	0.904703	1.29734	1.27919	2.04398	0.365737	0.698304	0.329331	0.978318	0.388593	2.15866	0.90329
ethanolamine-phosphate cytidylyltransferase isoform X1	Ovis aries	XP_027830083	PCYT2	46 kDa								0.0249269		0.0175324	0.0254493	0.0196704	0.0370555		0.0108668	0.0324137	0.00874134	0.0181078	0	0.034683	0.0393914	0.027723	0.0166605	0.101362	0	0	0	0	0.0451225	0.027354	0.0629219	0.049879	0
Programmed cell death protein 4	Muntiacus muntjak	KAB0350408	PDCD4	52 kDa						x		4.06044		4.22079	3.8204	4.44717	3.75341		4.75729	3.79841	3.97508	4.35238	3.94803	3.86737	4.02684	3.43938	3.51487	4.31528	4.24831	3.98125	5.27262	5.35065	4.32192	3.8001	4.01571	2.51844	4.11086
programmed cell death protein 5	Bos taurus	NP_001039489	PDCD5	14 kDa						x		3.91697		3.56576	3.72709	3.96717	4.40786		4.15477	2.62915	3.07612	4.40299	2.30391	3.13379	4.97477	4.4959	3.62385	3.39898	3.49612	3.92348	5.33023	4.03039	4.07104	5.70378	4.54277	3.95431	3.76739
programmed cell death protein 6 isoform X1	Ovis aries	XP_014956838	PDCD6	22 kDa						x		3.9856		3.30047	4.1998	4.16302	4.27912		0.782406	1.7379	5.78591	4.89564	2.63138	5.63066	3.55732	4.97982	4.21859	6.13926	3.80467	5.45071	2.57318	2.79171	4.22954	4.55126	4.51797	3.60045	4.49637
PREDICTED: programmed cell death 6-interacting protein	Capra hircus	XP_017922665	PDCD6IP	97 kDa				x		x		17.6197		16.3952	17.5351	18.0593	18.4894		13.5648	17.3919	16.0209	18.6032	20.0208	16.4361	20.701	12.9823	16.8235	18.1739	19.9443	17.211	16.6813	19.5222	18.6952	19.4726	14.0773	19.5221	20.6797
cGMP-inhibited 3',5'-cyclic phosphodiesterase A	Ovis aries	XP_004007599	PDE3A	124 kDa								0.618338		0.53214	0.799571	0.316463	0.825179		0.705575	0.292185	0.641148	0.48965	0	0.991134	1.59933	0.607821	0.199926	0.323712	0.844969	0.114536	0.182869	0.232768	0.216251	1.35645	0.503598	0.899629	1.14997
PREDICTED: myomegalin isoform X1	Capra hircus	XP_013817940	PDE4DIP	287 kDa								0.123709		0.158848	0.147547	0.0519556	0.136485		0.205562	0.213535	0.169536	0.0467586	0.286511	0.267685	0.0359932	0	0	0.0325031	0.0324998	0	0.141764	0.104967	0.0799803	0.256879	0.109542	0.10364	0.132387
cGMP-specific 3',5'-cyclic phosphodiesterase isoform X1	Ovis aries	XP_004009635	PDE5A	99 kDa								1.16094		1.04487	1.52637	0.725968	1.34655		0.98042	1.2608	1.39466	0.543585	2.19265	1.2527	1.77399	0.886155	0.501494	0.862403	0.534729	0.909897	0.735815	0.811471	0.97485	1.1934	1.88832	0.96138	1.7148
protein disulfide-isomerase A4	Ovis aries	XP_027824715	PDIA4	73 kDa		x				x		1.63386		1.32284	1.74225	0.574859	2.89548		0.842812	2.1881	1.60705	0.653412	3.29358	0.778827	1.24131	1.65528	1.20287	0.322468	0.320643	0.343608	0.73473	0.524835	3.26005	3.58744	3.39778	1.97743	2.25471
TPA: PDIA6 protein-like	Bos taurus	DAA24981	PDIA6	48 kDa		x		x		x		8.35106		8.05977	8.11941	8.858	8.36708		6.23287	10.0769	8.39215	7.53713	7.89199	6.42822	9.09174	9.06569	8.82861	8.55221	7.23844	9.42594	8.79737	10.3054	9.18225	8.39689	9.55671	7.05514	7.64439
PDZ and LIM domain protein 1	Ovis aries	XP_027815952	PDLIM1	36 kDa			x	x				0.499444		0.458027	0.352074	0.53267	0.655007		0.744733	0.115929	0.448843	0.522601	0.131956	0.187904	0.355223	0.733212	0.664349	0.389714	0.446676	0.478384	0.587983	0.628916	0.782024	0.717324	0.682036	0.429899	0.663751
PDZ and LIM domain protein 2 isoform X1	Ovis aries	XP_004004238	PDLIM2	37 kDa								0.34699		0	0.329163	0.691197	0.367602		0	0	0	0	1.31665	0	0	0	0	0.319905	0.629192	0.679881	1.83619	0.68201	0.646328	0	0	0	1.19168
PDZ and LIM domain protein 4 isoform X1	Ovis aries	XP_027825751	PDLIM4	35 kDa						x		6.4831		6.13687	5.59945	6.87558	7.32049		5.37051	8.1738	7.42049	3.5827	4.61023	4.38854	6.40178	6.99725	5.42822	5.18188	6.67062	7.49603	7.36032	9.11638	8.45645	6.84098	7.53956	6.84761	6.91785
PDZ and LIM domain protein 5 isoform X10	Ovis aries	XP_004009739	PDLIM5	64 kDa				x		x		11.0936		9.24385	10.6371	12.1071	12.3865		12.195	7.57792	7.73785	9.46461	9.53607	10.0257	11.0109	11.9756	12.658	11.019	9.8548	11.9218	12.5157	14.6732	11.7079	12.406	12.4377	11.5182	13.8628
pyridoxal-dependent decarboxylase domain-containing protein 1 isoform X1	Ovis aries	XP_004020836	PDXDC1	87 kDa						x		10.6516		12.3961	13.1272	8.19859	8.88446		11.2896	13.4245	15.0877	9.78243	15.4533	15.0434	11.7358	10.2761	10.566	7.12182	7.9411	6.81331	6.61583	10.1335	9.09287	9.43643	7.92815	6.83096	11.1339
pyridoxal kinase isoform X2	Ovis aries	XP_027822412	PDXK	35 kDa			x	x		x		30.7639		32.1423	30.8541	31.7454	28.3139		25.1941	34.543	37.1232	31.7089	30.7157	26.8631	31.5142	34.3234	33.7388	31.1964	33.0925	31.6864	28.6989	32.0597	27.8973	27.1786	28.1123	30.0932	28.2882
chronophin	Ovis aries	XP_004007027	PDXP	32 kDa						x		4.34554		4.24024	4.61481	4.2122	4.31491		4.58587	2.6307	4.19348	5.5509	4.6054	5.32806	3.1993	5.3265	4.52351	4.20445	3.81676	3.3964	4.7761	4.55598	4.56372	4.89802	4.54277	3.96291	3.60715
PDZ domain-containing protein	Ovis aries	KAG5196447	PDZD	632 kDa						x		9.41999		13.414	11.0673	7.40394	5.79471		16.9561	8.31964	13.4564	14.9241	8.30562	17.0998	5.92318	12.9404	9.63957	13.0995	4.98307	5.54743	6.86411	4.28995	6.89358	9.06751	5.95928	4.58969	2.46351
proliferation and apoptosis adaptor protein 15	Homo sapiens	CAA60499	PEA15	15 kDa			x					0.0225921		0.0233032	0.0031484	0.0438523	0.0200644		0.0318463	0	0.0305975	0.0307689	0.00624716	0	0	0.00634646	0.0456046	0.05497	0.0421392	0.0450205	0.0555742	0.0198051	0.0245767	0.0184588	0.00713584	0.027193	0.0229576
phosphatidylethanolamine-binding protein 1	Ovis aries	XP_004017427	PEBP1	21 kDa			x	x		x		18.5674		18.9073	18.7217	19.5137	17.1269		17.4088	16.9264	20.6708	20.6231	16.7249	18.4066	19.1797	20.5755	17.8595	20.3796	19.6882	18.4687	20.4263	20.2599	18.3538	18.7852	15.9572	15.1086	17.4297
xaa-Pro dipeptidase isoform X1	Ovis aries	XP_004015193	PEPD	55 kDa						x		2.18461		1.78272	1.89008	2.68589	2.37973		2.32507	1.45942	1.82033	1.52605	0.658006	1.98166	2.60174	2.31892	1.61095	3.13127	2.54451	1.92211	2.82102	4.08551	1.29589	3.16129	3.40684	1.92026	2.11437
phosphoribosylformylglycinamidine synthase	Ovis aries	KAG5203473	PFAS	149 kDa						x		6.85238		6.63914	7.97271	5.23824	7.55942		7.50886	6.86122	4.03005	8.15642	9.2178	8.6073	9.09109	4.97467	3.61267	4.20877	5.1124	5.11286	8.82752	4.55523	9.75901	7.34463	6.23966	6.47141	7.98241
prefoldin subunit 1	Bos taurus	NP_001071530	PFDN1	14 kDa			x					1.10507		1.10437	1.11116	1.21992	0.984819		1.00362	0.817174	1.35564	1.24104	1.05197	1.1286	1.06643	1.19763	1.32713	1.23084	1.08177	1.15826	1.47187	1.04967	0.975659	0.978318	1.13259	0.934236	0.90329
prefoldin subunit 2	Bos taurus	NP_001073690	PFDN2	17 kDa			x					1.58968		1.33356	1.42199	1.73084	1.87232		1.78398	1.16828	1.18998	1.19201	0.937658	1.33055	1.67062	1.74913	1.66685	1.61981	1.95297	1.61851	1.77783	1.74908	1.86898	1.79351	1.60744	2.08643	2.00522
prefoldin subunit 4	Ovis aries	XP_012044760	PFDN4	15 kDa			x			x		2.57849		3.26273	2.3253	2.57059	2.15535		2.90136	2.04242	4.51766	3.58946	0.3311	2.5095	2.13286	4.32772	3.01682	2.91854	3.18757	2.72236	1.83619	1.74204	1.30014	3.26803	1.15539	3.2466	1.80658
prefoldin subunit 5	Bos taurus	NP_777157	PFDN5	17 kDa			x			x		6.46475		5.42792	6.17993	6.98575	7.26538		6.27261	4.09244	6.12642	5.22021	5.26227	5.9468	8.18489	5.32575	4.21859	5.18188	6.69142	6.80881	9.56678	9.44703	8.14208	6.52157	7.54995	7.20147	6.91184
prefoldin subunit 6	Bos taurus	NP_001068889	PFDN6	15 kDa			x					0.83719		0.817209	0.658429	0.966807	0.906315		0.925154	0.468072	0.895936	0.979676	0.264105	0.816017	0.42721	1.12638	0.965688	0.908648	0.825544	1.15943	0.955618	0.985914	0.847405	0.911702	0.608876	1.08105	1.08254
ATP-dependent 6-phosphofructokinase (ATP-PFK)	Ovis aries	KAG5201555	PFK	86 kDa						x		1.72056		1.15068	1.01745	1.15098	3.56311		1.96084	0.681494	0.217261	1.74313	1.21113	1.56762	1.06707	0.223993	0.301568	0.215368	1.47795	0.454699	2.69944	1.75686	1.6261	2.84458	3.17257	3.96347	6.20883
profilin-1	Bos taurus	NP_001015592	PFN1	15 kDa			x	x		x		12.9264		15.5505	11.5866	14.1894	10.3792		13.6251	13.5008	20.3041	14.772	6.50343	10.9227	12.3445	16.5756	13.3441	14.7032	14.1405	17.0895	13.0135	12.8457	10.7657	13.4743	9.67591	10.0928	7.88713
6-phosphogluconate dehydrogenase, decarboxylating	Ovis aries	NP_001009467	PGD	53 kDa			x	x		x		13.4739		14.0646	14.7539	13.7696	11.3077		13.6244	15.6637	13.9942	12.9761	14.2884	15.3895	15.2561	14.0817	13.8083	11.9341	13.4044	12.2247	15.7006	15.5453	10.7626	9.35046	11.4817	12.563	12.3805
phosphoglycerate kinase 1	Ovis aries	NP_001135988	PGK1	45 kDa				x		x		14.1053		15.0529	15.325	13.8218	12.2213		12.5594	16.9527	13.3181	17.3814	15.3827	15.9398	15.4192	14.5584	15.8623	15.0194	14.7735	10.5867	12.3537	14.3354	12.4102	11.8638	12.4182	10.9581	13.4564
6-phosphogluconolactonase	Ovis aries	XP_004008476	PGLS	28 kDa			x			x		8.80156		8.885	10.2265	8.50714	7.58756		6.94033	8.79874	11.4709	8.33006	6.91027	9.71044	10.3079	13.9775	8.01062	7.60739	7.66473	7.66125	10.4791	9.61975	8.59897	7.00389	8.67316	6.29074	7.37102
Phosphoglucomutase-1	Ovis aries	KAG5214839	PGM1	92 kDa						x		6.26477		7.75432	6.34564	5.7407	5.21841		7.43637	8.96616	7.69187	6.92287	6.16526	6.51653	6.89922	5.80156	3.38769	5.05999	6.00184	5.60035	5.31007	9.08425	6.60426	3.59781	4.09327	4.51341	7.2833
phosphoglucomutase-2 isoform X1	Ovis aries	XP_014951922	PGM2	69 kDa			x			x		12.2113		10.6839	13.4154	12.491	12.2551		7.70806	13.3793	10.6322	11.0161	13.7096	15.2849	13.0625	11.6045	11.0025	10.331	14.484	11.8598	13.306	13.9627	10.5348	12.5556	9.08204	12.2399	16.863
Phosphoacetylglucosamine mutase	Ovis aries	KAG5205375	PGM3	63 kDa						x		2.36201		2.19526	2.15678	2.83822	2.25777		0.836348	3.84375	2.35898	1.74198	2.30278	2.24568	3.08112	0.997529	1.70531	2.32319	3.27921	3.86035	3.12981	2.73142	1.83905	1.5128	2.39818	2.27699	3.26182
PREDICTED: glycerol-3-phosphate phosphatase	Capra hircus	XP_017896327	PGP	35 kDa			x			x		4.28069		4.35976	3.34079	5.17267	4.24954		3.33135	4.09347	6.75238	3.26183	3.94949	1.87904	3.56241	3.97223	4.52351	5.17442	5.09595	5.10844	5.88535	5.24835	4.23196	3.23344	6.00598	3.60045	4.17588
Progesterone receptor (PR) (Nuclear receptor subfamily 3 group C member 3)	Ovis aries	KAG5199377	PGR	96 kDa								1.16016		1.49394	1.40914	0.953496	0.784043		2.09733	1.60517	1.45787	0.815377	0.823395	1.72128	1.59965	1.49226	1.05606	0	0.796046	1.02491	0.918095	1.92587	1.14032	0.495996	1.32689	0.358156	0.598847
membrane-associated progesterone receptor component 1	Ovis aries	NP_001295509	PGRMC1	22 kDa				x				0.104263		0.138233	0.0748122	0.0727326	0.131274		0.0822305	0.147038	0.225713	0.0979513	0	0.0309066	0.07065	0.197692	0.0599778	0.03262	0.0957573	0.102782	0.0737986	0.0714597	0.0975659	0.293495	0	0.144235	0.121074
prohibitin-2	Bos taurus	NP_001039663	PHB2	33 kDa								0.0916304		0.0904091	0.199605	0.0765071	0		0	0.233173	0.0629377	0.0655262	0	0	0	0.798422	0.121528	0	0.127581	0	0	0.209934	0	0	0	0	0
D-3-phosphoglycerate dehydrogenase	Bubalus bubalis	XP_006049413	PHGDH	57 kDa						x		6.06749		5.61345	7.52828	5.05022	6.07803		5.41927	5.84175	5.07245	6.12035	5.91818	7.83079	8.71095	7.6532	4.67291	6.31081	4.21781	4.33724	5.61206	5.1505	5.52649	7.00389	5.45107	5.48554	6.92313
phosphorylase b kinase gamma catalytic chain, skeletal muscle/heart isoform	Ovis aries	XP_027817635	PHKG1	45 kDa								0.437459		0.40776	0.251598	0.567297	0.523181		0	0	0.327597	1.30344	0.328683	0	0.351658	0.32605	0.607639	0	0.641285	0.679881	1.47498	0	0	0.325832	0	1.07933	1.21074
PREDICTED: 14 kDa phosphohistidine phosphatase	Capra hircus	XP_017899991	PHPT1	14 kDa						x		11.281		10.8243	11.6168	13.4124	9.27046		9.64497	6.72211	12.2426	14.6876	11.513	12.2132	12.4436	10.2975	11.7511	15.513	9.85819	15.6734	14.7151	12.9637	10.7347	8.80486	7.91575	8.98794	9.90908
phytanoyl-CoA dioxygenase domain-containing protein 1	Ovis aries	XP_004005637	PHYHD1	33 kDa			x					0.502935		0.405865	0.412294	0.714819	0.478761		0.432217	0.876556	0.314688	0	0	0.315533	0	1.33364	0.304925	1.94227	0.637903	0.685715	0.36673	0.351366	0.326906	0.319406	1.13259	0	0.614899
phosphatidylinositol-binding clathrin assembly protein isoform X11	Bos taurus	XP_024842861	PICALM	68 kDa								0.0424636		0.0447063	0.0610261	0.0283282	0.0357937		0.0769608	0.0539334	0.0359216	0.0120093	0.0974942	0.0576909	0.0394975	0.0494218	0.0447192	0.0239298	0.0237513	0.0381231	0.0135826	0.0258631	0.0361355	0.0845663	0	0.0134244	0.0448422
GPI ethanolamine phosphate transferase 3	Camelus ferus	EPY78588	PIGO	241 kDa						x		47.8517		47.7745	45.9685	46.0206	51.6431		47.1275	49.81	45.4736	48.6871	54.7793	44.8726	44.8186	39.4034	48.0965	38.7464	52.3308	42.2692	38.2534	56.4269	44.2394	42.8356	54.8033	56.5862	59.751
PIH1 domain-containing protein 1	Ovis aries	XP_004015419	PIH1D1	32 kDa			x					0.129841		0.184199	0.200051	0.0616292	0.0734847		0.29669	0.208029	0.0917551	0.140322	0.235256	0.223446	0.152347	0.189154	0.172804	0.0457007	0	0.048039	0.0530365	0.0501952	0	0.184354	0.0540285	0	0.129041
PREDICTED: peptidyl-prolyl cis-trans isomerase NIMA-interacting 4	Camelus bactrianus	XP_010971892	PIN4	14 kDa			x					1.39114		0.981268	1.92633	1.22859	1.42835		1.68562	0.290339	0.642286	1.30682	1.9716	1.25505	2.48262	1.99605	0.904703	0.646105	1.90838	1.02199	1.84072	1.04967	0.975659	1.29772	1.87659	1.78704	1.20473
phosphatidylinositol transfer protein alpha isoform	Ovis aries	XP_004012593	PITPNA	32 kDa			x					0.495758		0.419765	0.477006	0.50208	0.584179		0.143701	0.779776	0.539418	0.216167	0.549736	0.103022	0.589916	0.665351	0	0.108344	0.423492	0.68377	0.979971	0.816902	0.54147	0.763239	0.510527	0.601603	0.504058
pyruvate kinase PKM isoform X1	Ovis aries	XP_004010328	PKM	58 kDa				x		x		51.6667		47.4916	50.4791	55.1376	53.5587		49.3843	44.5352	47.3104	48.7364	44.7026	47.3482	55.1932	54.6727	61.0524	48.0788	53.9214	49.0933	60.9528	57.7267	51.4284	54.7829	51.7977	49.688	60.0964
serine/threonine-protein kinase N1 isoform X2	Ovis aries	XP_027825291	PKN1	104 kDa								0.673319		0.31587	0.851303	0.85142	0.674682		0	0.29691	0.314688	0.651882	0.327226	0.309066	1.78121	0.987714	0.599778	0.319905	0.316287	1.35826	1.47498	1.03931	1.29508	0.325832	0.3782	1.07989	0.294405
serine/threonine-protein kinase N2 isoform X1	Ovis aries	XP_012030800	PKN2	112 kDa								0.330992		0.188641	0.272875	0.415904	0.446546		0.548575	0.0967796	0	0.10921	0	0.523326	0.2355	0.332676	0.301568	0.323712	0.213762	0.452754	0.734638	0.468989	0.438299	0.652212	0.243867	0.601603	0.296748
protein kinase N3	Camelus ferus	EPY83300	PKN3	136 kDa								1.20799		1.27609	1.37522	1.56176	0.618894		0.627261	1.90208	1.75794	0.817067	1.63952	1.25859	1.60474	0.998027	3.00896	1.28789	0.940405	2.5528	0.366234	1.21424	0	0.645238	0.737801	0.363019	1.34841
phospholipase A-2-activating protein	Bos taurus	NP_001098805	PLAA	87 kDa			x					0.576783		0.344253	0.940111	0.26647	0.756296		0.130401	0.485744	0.109199	0.651668	0.987494	1.14557	1.18259	0.444796	0.0990211	0.214979	0.212634	0.341163	0.613903	0.117122	0.434996	0.980734	0.884593	0.477728	1.00343
1-phosphatidylinositol 4,5-bisphosphate phosphodiesterase beta-3	Ovis aries	XP_027815700	PLCB3	139 kDa						x		2.41781		2.27411	3.9698	1.9594	1.46794		2.51016	2.04345	2.25713	2.28569	3.94803	4.07362	3.19421	4.66334	3.00552	1.29734	2.23338	2.72969	0.74251	1.74797	2.60755	1.3114	0	0.716872	2.70386
1-phosphatidylinositol 4,5-bisphosphate phosphodiesterase gamma-1 isoform X3	Ovis aries	XP_027832998	PLCG1	148 kDa								0.400974		0.143311	0.591221	0.0852779	0.784084		0.411152	0	0.162092	0	0.493504	0.627527	1.24385	0	0	0.162516	0	0	0	0.349152	0.64754	1.14123	0.754394	1.07933	0.29792
PREDICTED: plectin	Capra hircus	XP_017914185	PLEC	517 kDa				x		x		7.4766		7.20847	9.25028	6.30504	7.14262		7.67993	10.6297	5.44565	5.07855	17.5812	5.32699	2.8429	11.2501	7.74896	5.22356	5.5645	12.5882	3.96766	2.73738	13.9337	2.86137	7.90077	8.72914	2.2881
pleckstrin homology domain-containing family D member 1	Bos taurus	NP_001192411	PLEKHD1	59 kDa								0.631808		0.554547	0.496091	0.751087	0.725506		0.666493	0.705394	0.454689	0.391613	0.460732	0.438793	0.355604	0.729236	0.483409	0.647922	0.827286	0.748869	0.957229	0.841808	0.585395	0.781205	0.684115	0.792694	0.784122
Perilipin-4	Ovis aries	KAG5208893	PLIN4	125 kDa								0.0602363		0	0	0	0.240945		0	0	0	0	0	0	0	0	0	0	0	0	0	0	0	0	0	0	1.20473
PREDICTED: proline synthase co-transcribed bacterial homolog protein isoform X1	Capra hircus	XP_017897602	PLPBP	30 kDa			x					0.194386		0.211644	0.190281	0.335494	0.0401236		0.144072	0	0.538849	0.163655	0	0.311994	0.177421	0.271708	0.906381	0.217077	0.423492	0.283145	0.182869	0	0	0	0	0	0.200618
plastin-1	Ovis aries	XP_011957464	PLS1	71 kDa			x			x		19.561		16.1389	18.8716	18.9936	24.2398		13.0608	18.222	20.1223	13.1505	29.7284	9.21526	23.3428	13.1999	16.92	21.0499	17.2601	17.5131	13.5396	27.6791	24.6088	20.2888	22.6724	26.6304	26.9987
Plastin-3	Camelus dromedarius	KAB1253036	PLS3	71 kDa						x		5.07077		4.10664	6.50733	3.91782	5.75129		4.2769	4.79195	3.99677	3.36096	8.09521	4.81623	7.57619	5.54168	3.68584	3.56315	2.03804	4.90568	3.67821	5.63603	5.39782	5.62773	6.88648	4.31994	6.5245
phospholipid transfer protein isoform X1	Ovis aries	XP_027833048	PLTP	55 kDa		x						0.0189802		0.0120544	0	0.00902772	0.0548385		0	0.0482178	0	0	0	0	0	0	0	0	0.0541663	0	0	0	0	0	0.0609668	0.0605031	0.152722
phosphomannomutase 2 isoform X2	Ovis aries	XP_004020809	PMM2	28 kDa			x			x		4.55418		4.22481	4.77382	4.601	4.61708		1.68785	3.21588	5.79882	6.19667	4.60782	6.58373	3.91089	3.99285	5.13115	5.18188	3.82547	3.75018	5.51862	4.19868	3.55834	5.5449	6.42775	5.74078	1.81361
phosphomevalonate kinase isoform X1	Ovis aries	XP_004002610	PMVK	22 kDa								0.515638		0.55892	0.380514	0.641977	0.481142		0.822863	0.438278	0.484941	0.489596	0.494713	0.157766	0.533216	0.336362	0.75224	0.159953	0.47274	1.02124	0.920854	0.524835	0.324376	0.16654	0.949693	0.362739	0.602363
purine nucleoside phosphorylase	Cervus elaphus hippelaphus	OWK09937	PNP	32 kDa			x					1.13813		1.34092	0.883964	1.18415	1.14348		1.53602	1.0745	1.61078	1.14239	0.6597	0.312299	1.06866	1.4952	1.30718	1.23838	1.27225	0.567762	1.95801	0.761307	0.81015	1.63053	0.940363	1.383	0.95336
pyridoxal 5'-phosphate synthase	Ovis aries	KAG5203293	PNPO	30 kDa								1.63339		1.7272	1.63339	1.69677	1.47621		0.921684	1.46	2.73188	1.79524	1.64453	2.56034	0.890921	1.43779	2.15766	2.15877	1.90636	2.32398	0.244156	1.38969	1.30543	2.65846	1.76053	0.659238	0.997415
inorganic pyrophosphatase	Ovis aries	XP_014959897	PPA1	33 kDa						x		2.45871		2.25509	2.12897	2.60998	2.84079		0.431102	4.07169	2.8865	1.63107	2.96344	2.81917	1.06325	1.67	3.91587	2.26101	2.85386	2.72386	1.46494	2.44035	3.23649	3.27446	3.01958	1.07933	3.5941
phosphopantothenate--cysteine ligase isoform X1	Ovis aries	XP_027825882	PPCS	34 kDa			x			x		3.18894		2.86862	3.19033	3.84324	2.85355		2.70465	2.77432	3.21885	2.77666	2.9615	3.13349	2.66354	4.00279	3.7752	3.72203	3.337	3.75318	5.14736	3.32469	3.09417	2.61555	2.26519	2.52598	3.76688
Peptidylprolyl isomerase A (cyclophilin A)	Homo sapiens	AAH07104	PPIA	18 kDa			x	x		x		3.57873		3.70792	3.54603	4.00774	3.05321		2.80288	3.01939	4.928	4.0814	3.02813	3.78263	3.53668	3.83671	3.85071	4.03459	3.69862	4.64948	4.11614	3.69689	2.8577	3.59008	2.60243	3.34125	2.8746
peptidyl-prolyl cis-trans isomerase B	Ovis aries	XP_004010585	PPIB	24 kDa		x		x				0.363016		0.281058	0.363231	0.356653	0.451124		0.39064	0.231855	0.227676	0.274061	0.367489	0.218301	0.400676	0.466457	0.450439	0.337877	0.278568	0.356572	0.471061	0.245402	0.529012	0.395812	0.506388	0.381127	0.443279
peptidyl-prolyl cis-trans isomerase C isoform X1	Odocoileus virginianus texanus	XP_020733197	PPIC	23 kDa		x						0.191226		0.129827	0.227646	0.166904	0.240526		0.141189	0.0970801	0.128863	0.152176	0.197402	0.12527	0.365884	0.22203	0.180941	0.193808	0.0636127	0.227205	0.196296	0.139561	0.237721	0.17437	0.252425	0.143911	0.394201
peptidyl-prolyl cis-trans isomerase D	Ovis aries	XP_004017329	PPID	41 kDa			x			x		9.03323		9.10369	10.1936	8.41711	8.4185		3.89841	10.8117	11.3326	10.3721	8.44375	7.40127	11.5526	13.3768	8.97145	8.25808	7.5688	5.53302	9.54039	10.6309	7.93289	8.01038	10.4936	7.00936	8.64632
Inositol hexakisphosphate and diphosphoinositol-pentakisphosphate kinase	Ovis aries	KAG5198279	PPIP5K1	164 kDa								0.284788		0.353287	0.0892217	0.258658	0.437985		1.25452	0.0362278	0	0.122399	0	0.315533	0	0.0413541	0.0565439	0.646105	0.392854	0.0638743	0.371255	0.0213128	0	0.658912	0	0	1.53101
Protein phosphatase methylesterase 1	Ovis aries	KAG5199880	PPME1	43 kDa								0.0770062		0.0672203	0.118837	0.0668421	0.0551255		0.0379221	0.109364	0.050167	0.071428	0.123497	0.127079	0.0997195	0.125052	0.0660037	0.121589	0.0392188	0.0848913	0.057381	0.0319692	0.0811006	0.0507361	0.0353935	0.0337291	0.074668
protein phosphatase inhibitor 2 isoform X2	Ovis aries	XP_004003076	PPP1R2	23 kDa								0.117001		0.0543118	0.165929	0.117698	0.130067		0	0	0.0724202	0.144827	0.146295	0.174442	0.158485	0.184493	0.135031	0.107904	0.106021	0.113554	0.204634	0.0390407	0.108407	0.108702	0.166488	0.200534	0.0662045
Protein phosphatase 1 regulatory subunit 21	Ovis aries	KAG5211546	PPP1R21	99 kDa								1.56773		1.5813	1.83345	1.08842	1.76773		2.09789	1.31206	1.44325	1.47201	1.8104	1.56967	2.13541	1.81831	0.904703	0.485568	0.318951	1.02274	2.21296	1.58562	2.44036	1.12797	1.70509	1.61497	1.95027
protein phosphatase 1 regulatory subunit 7 isoform X2	Ovis aries	XP_027822692	PPP1R7	37 kDa			x			x		9.84985		8.72806	12.0337	9.27667	9.36099		7.09491	9.95977	7.07998	10.7776	10.8556	12.5281	12.0939	12.6571	8.73645	7.43777	7.94642	8.16274	12.8799	10.4967	9.41735	8.81129	8.32714	9.72315	10.526
serine/threonine-protein phosphatase 2A 55 kDa regulatory subunit B alpha isoform isoform 2	Homo sapiens	NP_001171062	PPP2R2A	53 kDa						x		6.27917		6.03413	5.95207	6.62338	6.5071		5.77408	6.96371	5.1938	6.20493	5.97094	6.36896	5.14806	6.32034	5.53887	6.04638	5.72078	7.26751	6.20251	8.96421	5.15321	5.71021	7.11073	6.35068	8.21069
protein phosphatase 2 regulatory subunit B'delta	Bos taurus	AAI23870	PPP2R5D	72 kDa								0.119741		0.0387862	0.151655	0.0957564	0.192766		0	0.0732771	0	0.0818677	0.28802	0.274246	0.0443553	0	0	0	0	0.127749	0.184372	0.262417	0.0820295	0.203851	0.141574	0.225601	0.310776
serine/threonine-protein phosphatase 2A 56 kDa regulatory subunit epsilon isoform	Bos taurus	NP_001076937	PPP2R5E	55 kDa								0.0208611		0.0207701	0.0423334	0.00755892	0.0127818		0.0288145	0	0.0109199	0.0433461	0.0439369	0.0207996	0.0825416	0.0220555	0.0100905	0.0106635	0	0	0.0245995	0	0.032522	0.0111027	0.0121934	0	0.00809078
Serine/threonine-protein phosphatase	Ovis aries	KAG5209232	PPP3CA	57 kDa			x			x		5.15352		5.67891	4.90215	5.90856	4.12445		5.23364	4.02299	7.49397	5.96504	3.5919	5.74588	4.52346	5.74738	5.49338	6.1416	5.87724	7.65908	5.04283	5.23724	4.10868	4.50294	4.16954	3.15549	4.68561
serine/threonine-protein phosphatase 4 catalytic subunit	Bos taurus	NP_001092578	PPP4C	35 kDa			x					0.0939164		0.11788	0.107027	0.0451796	0.105579		0.101219	0.13111	0.118811	0.120379	0.141001	0.111679	0.0761737	0.0992556	0.138797	0.0270859	0.0263573	0	0.0788374	0	0.0735816	0.200675	0.0277567	0.103025	0.122856
protein phosphatase 6, catalytic subunit, isoform CRA_b, partial	Homo sapiens	EAW87613	PPP6C	22 kDa			x			x		2.77285		2.7799	2.85951	2.91847	2.53352		4.58699	2.4807	2.90891	1.14301	3.1273	2.3488	2.13286	3.82908	3.61771	3.40154	2.54193	2.21503	2.93991	2.79468	2.43915	3.58703	1.88799	2.34447	2.40894
PREDICTED: serine/threonine-protein phosphatase 6 regulatory subunit 1 isoform X1	Capra hircus	XP_017918569	PPP6R1	96 kDa								0.190035		0.194326	0.203698	0.122461	0.239654		0	0.291724	0.159718	0.325861	0.0827749	0.392342	0.0899829	0.249693	0.224763	0.0799763	0.0812495	0	0	0.348776	0	0.324431	0	0.269973	0.603866
peroxiredoxin-2	Ovis aries	NP_001159672	PRDX2	22 kDa			x	x		x		33.7588		35.7946	30.3675	35.3943	33.4789		38.2363	31.9313	38.7356	34.2752	26.6507	34.1172	27.8425	32.8596	33.8693	39.3903	34.891	38.5977	29.9135	35.7036	34.4468	36.1959	35.2033	32.1437	29.405
peroxiredoxin-5	Ovis aries	AGA19346	PRDX5	17 kDa			x			x		44.9208		51.9387	37.2798	50.9488	39.516		52.24	41.339	60.6464	53.5295	36.8528	38.2014	32.0082	42.0566	47.6539	47.915	56.6138	54.672	50.5763	48.2618	38.042	46.475	33.3867	41.0243	38.6521
PREDICTED: LOW QUALITY PROTEIN: peroxiredoxin-6	Bos indicus	XP_019831842	PRDX6	25 kDa			x	x		x		23.1321		22.5011	20.2376	25.9913	23.7983		18.0296	22.7228	26.3506	22.9014	17.8472	20.3236	18.8178	23.9619	25.3164	24.4809	26.0459	26.1515	27.0992	26.8538	23.5892	25.1985	23.7697	24.764	21.6698
prolyl endopeptidase	Ovis aries	XP_014952854	PREP	81 kDa			x			x		4.03512		3.69923	3.76449	3.79374	4.88301		2.37402	3.96659	4.29407	4.16225	4.02903	3.7028	3.58519	3.74094	3.39526	3.45531	3.63488	4.11866	4.19662	3.96171	4.8868	4.24796	5.05029	4.98684	5.24315
cAMP-dependent protein kinase type I-alpha regulatory subunit	Bos taurus	NP_001069826	PRKAR1A	43 kDa						x		2.14912		2.36511	2.51584	1.7656	1.94992		2.07571	3.50622	2.40972	1.46879	2.95763	3.13379	2.3071	1.66485	1.6637	1.61922	1.73983	2.72602	1.28659	1.55821	1.78665	1.94296	2.63719	1.44207	1.94074
cAMP-dependent protein kinase type II-alpha regulatory subunit	Ovis aries	XP_014957924	PRKAR2A	45 kDa						x		6.88717		6.88147	6.31707	7.7593	6.59084		6.47874	7.73364	7.55435	5.75914	6.52313	6.05722	6.78403	5.90389	5.74019	6.48866	7.6439	8.84433	9.04256	8.79615	6.99504	6.7911	5.88305	6.44019	6.84484
cAMP-dependent protein kinase type II-beta regulatory subunit	Ovis aries	XP_027824390	PRKAR2B	46 kDa								0.724128		0.769263	0.800237	0.679094	0.647917		0.984191	0.889949	0.503312	0.699599	0.724108	0.746581	1.02491	0.70535	0.68639	0.793548	0.57078	0.995131	0.341629	0.687086	0.623821	0.323827	1.01216	0.526182	0.753594
Glucosidase 2 subunit beta	Ovis aries	KAG5208788	PRKCSH	60 kDa		x						0.0479302		0.0163816	0.0859266	0.0106635	0.0787491		0	0	0	0.0655262	0	0	0.213286	0.13042	0	0.063981	0	0	0	0	0.195132	0.0651664	0.0731601	0	0.0602871
PREDICTED: protein arginine N-methyltransferase 1 isoform X1	Equus asinus	XP_014685806.1	PRMT1	42 kDa			x			x		2.05819		3.41638	2.48809	1.71885	0.609452		4.628	3.50622	1.61484	3.91645	2.30124	2.51535	2.13286	3.0029	3.92497	0.644936	2.22128	1.02199	1.10924	1.39068	0.319422	0.319406	0	0	2.40843
PREDICTED: ribose-phosphate pyrophosphokinase 3	Bos indicus	XP_019815112	PRPS1L1	36 kDa			x					0.997731		1.25155	0.91128	1.07436	0.75374		1.06365	1.73414	1.6207	0.587709	0.557949	0.623749	1.2563	1.20713	1.09356	1.24186	1.02329	0.684148	1.22731	1.17598	0.988579	0.457296	0.60405	1.02207	0.696704
PREDICTED: phosphoribosyl pyrophosphate synthase-associated protein 2 isoform X1	Capra hircus	XP_017920250	PRPSAP2	42 kDa						x		2.54366		2.77987	2.79903	2.51587	2.07988		2.00905	4.16808	2.43996	2.50241	2.87914	2.68786	2.60774	3.02138	2.29259	2.34612	2.65066	2.87126	2.42188	2.51273	2.19525	1.797	2.70195	1.64691	2.05828
PREDICTED: proline-rich protein 15	Capra hircus	XP_013818801	PRR15	13 kDa								0.681211		0.923671	0.328264	0.818071	0.654837		1.25452	1.15929	0.953561	0.32731	0.987008	0	0	0.32605	0.902493	1.28987	0.942097	0.343608	0.737986	0.692371	0.646328	0.645238	0	1.07933	0.90329
protein PRRC2A isoform X1	Ovis aries	XP_027814635	PRRC2A	229 kDa								0.542293		0.510114	0.830136	0.263415	0.565505		0.627819	0.438278	0.483235	0.491126	0.163613	1.09698	1.0623	0.997654	0	0.323053	0.158144	0	0.923613	0.175683	0.163453	0.811778	0.566297	0.539945	0.74605
protein PRRC2B isoform X1	Ovis aries	XP_027822061	PRRC2B	241 kDa								0.3363		0.33865	0.367545	0.323561	0.315445		0.374831	0.22632	0.427053	0.326397	0.219497	0.521956	0.394904	0.333822	0.33695	0.359257	0.387974	0.301836	0.245161	0.31019	0	0.36231	0.294864	0.520038	0.400013
phosphoserine aminotransferase	Ovis aries	XP_004004345	PSAT1	40 kDa			x			x		3.25277		3.81982	2.6252	3.27308	3.29297		3.90025	4.8862	4.26042	2.2324	1.64816	2.42928	3.46781	2.95555	3.31217	3.07278	4.44684	2.37731	2.57762	3.85176	2.22579	2.44552	3.20315	3.77604	4.81437
proteasome subunit alpha type-1	Equus caballus	XP_001504993	PSMA1	30 kDa						x		8.19522		8.68764	8.41306	8.3138	7.3664		5.44975	8.03816	10.3264	10.9363	6.91487	9.07736	8.00174	9.65826	8.15019	7.11984	7.48142	8.00269	11.7787	7.3499	6.50402	8.9541	7.34226	5.75884	8.27279
proteasome subunit beta type-1	Ovis aries	XP_004011507	PSMB1	26 kDa			x			x		4.54904		4.74837	4.28856	4.8732	4.28603		4.05697	4.0134	5.68486	5.23825	3.78733	5.08776	3.37481	4.90433	4.87001	4.31417	5.03537	4.766	5.15268	5.10096	3.72725	4.37695	4.34507	4.31747	4.6634
proteasome subunit beta type-10	Ovis aries	XP_004015131	PSMB10	29 kDa			x			x		2.75312		2.86871	2.56142	3.27624	2.3061		2.90486	1.94331	3.45054	3.17616	1.77438	2.53079	2.03907	3.90143	2.93506	3.4156	2.80452	2.75537	3.96526	3.78162	3.1964	2.75963	2.1879	1.88391	1.50265
proteasome subunit beta type-2	Bos taurus	NP_001015615	PSMB2	23 kDa			x			x		2.44712		2.24069	1.85094	2.97986	2.71698		2.14758	1.77564	3.26186	1.77767	1.36076	1.99282	2.22322	1.82695	3.20277	3.08448	2.96543	3.45153	2.91088	2.26406	2.35341	3.38413	2.32553	3.16682	2.35503
Proteasome subunit beta type-4	Ovis aries	KAG5215261	PSMB4	22 kDa								1.53125		1.56169	1.30565	1.63851	1.61916		1.4208	0.89446	1.82032	2.11116	0.383072	0.908326	1.7174	2.21382	1.91468	2.08103	1.55051	1.42158	1.61816	1.24511	0.837242	1.88244	1.83406	2.58002	0.962035
proteasome subunit beta type-5	Ovis aries	XP_004010385	PSMB5	29 kDa						x		3.04688		3.43911	2.34709	3.46982	2.93151		2.5434	1.5668	6.99129	2.65492	0.699535	2.18995	3.16106	3.3378	2.8272	3.23104	3.95593	4.09031	2.80691	3.90753	1.1332	4.12295	3.24796	2.83432	3.31914
PREDICTED: proteasome subunit beta type-6	Bos mutus	XP_005906113	PSMB6	22 kDa			x			x		2.05905		1.62031	1.91939	2.28455	2.41194		0.432217	1.16586	1.29066	3.59252	1.97547	1.56998	2.13605	1.99605	2.72197	1.61724	1.27048	2.38025	2.5787	3.13865	2.26831	2.28972	3.00919	1.79564	2.69682
proteasome subunit beta type-7	Ovis aries	XP_004005694	PSMB7	30 kDa			x					0.407284		0.478964	0.122892	0.826156	0.201125		0	0.289823	0.809126	0.816906	0.491567	0	0	0	1.05213	0.648084	0.955881	0.850934	1.10372	0.346186	0	0.489159	0	0.362739	0.153725
proteasome subunit beta type-8	Odocoileus virginianus texanus	XP_020763764	PSMB8	31 kDa						x		2.30308		2.06471	3.20039	1.21276	2.73447		1.72397	2.10353	0.585046	3.84628	2.28621	4.19263	1.06172	5.26099	2.0529	0.90953	0.125162	0.336273	3.71302	0.139661	2.40797	4.49496	4.54277	0.286637	1.94
proteasome subunit beta type-9	Ovis aries	XP_027814981	PSMB9	23 kDa			x			x		2.66572		2.18446	2.60293	3.29254	2.58293		1.12412	1.07138	2.79135	3.75097	2.30221	2.50519	3.0651	2.53922	2.90011	3.11829	1.58693	3.6162	4.96468	3.56906	3.31325	2.82876	2.11286	2.74805	1.91175
PREDICTED: LOW QUALITY PROTEIN: 26S protease regulatory subunit 6B	Bos indicus	XP_019835165	PSMC4	47 kDa				x		x		6.1283		6.15948	6.46936	7.12727	4.75707		3.7026	6.70258	8.36418	5.86855	8.22427	8.14663	5.49972	4.00683	6.48821	8.57713	6.84352	6.46895	7.72606	6.65975	4.40158	3.75036	3.01539	3.6042	9.01384
26S proteasome regulatory subunit 8	Ovis aries	XP_004013072	PSMC5	46 kDa						x		8.06664		7.74856	8.03108	8.05046	8.43647		7.47208	6.33993	7.71885	9.46338	6.13827	8.04442	11.5052	6.4364	8.54668	6.91415	6.25649	9.41769	9.68667	7.4811	5.85314	9.78856	9.42241	8.40218	8.71607
26S proteasome non-ATPase regulatory subunit 1 isoform X2	Ovis aries	XP_014949082	PSMD1	106 kDa						x		13.749		13.6474	13.1701	12.2115	15.9669		17.1278	14.5758	10.3695	12.5163	16.2267	13.3082	13.8661	9.27948	11.2729	9.65241	13.5655	10.3434	12.2541	16.1804	12.6219	14.431	15.9966	15.5952	21.1899
26S proteasome non-ATPase regulatory subunit 13 isoform X2	Ovis aries	XP_004019791	PSMD13	43 kDa			x			x		4.27884		4.57308	4.61974	4.21306	3.70946		3.12839	5.0993	6.30775	3.75687	3.03466	6.16103	3.63231	5.65097	5.86996	2.59399	5.76051	4.92898	3.4587	2.66625	3.36051	4.22137	4.25429	1.65121	5.05993
26S proteasome non-ATPase regulatory subunit 2 isoform X1	Ovis aries	XP_004003139	PSMD2	100 kDa						x		11.6753		10.4959	13.5548	10.7019	11.9487		10.879	12.1233	8.86374	10.1177	14.8061	14.2506	13.8585	11.304	11.7718	8.5783	10.1667	9.71689	10.3043	13.6731	11.2262	12.8983	10.77	11.152	13.6971
26S proteasome non-ATPase regulatory subunit 3	Camelus ferus	EPY87216	PSMD3	100 kDa						x		16.2428		17.1534	17.5582	15.1523	15.1073		15.8367	18.6959	15.1488	18.932	15.7844	17.2146	20.612	16.622	13.899	15.2159	13.0216	12.9584	16.9206	18.8985	13.003	14.6619	14.2999	15.4737	18.0979
26S proteasome non-ATPase regulatory subunit 4	Muntiacus muntjak	KAB0359465	PSMD4	40 kDa			x					0.862537		0.944186	0.671876	0.971655	0.86243		1.34097	1.51996	0.719919	0.195903	0.625461	0.657665	1.07038	0.334001	0.240353	0.194227	0.694581	0.633907	2.22839	1.83847	0.274987	1.1521	0.718698	0.660222	1.50614
26S proteasome non-ATPase regulatory subunit 5	Ovis aries	XP_004004017	PSMD5	56 kDa						x		10.9648		11.5399	11.0662	11.0919	10.1612		13.9952	12.1666	10.3165	9.68148	11.4023	10.4334	12.5538	9.87502	11.6688	10.6803	10.5133	9.31243	12.1379	12.2387	9.98106	8.70323	10.9456	10.4427	10.7333
26S proteasome non-ATPase regulatory subunit 6 isoform X1	Ovis aries	XP_004018394	PSMD6	46 kDa						x		3.34656		3.54158	3.59815	3.09995	3.14654		3.78463	4.38884	2.73086	3.26199	3.62081	4.22461	3.55828	2.98892	3.92263	2.75089	2.53926	2.88833	3.86629	2.63232	2.26953	2.76479	3.39778	4.1361	3.16452
PREDICTED: 26S proteasome non-ATPase regulatory subunit 7	Equus przewalskii	XP_008516632	PSMD7	44 kDa						x		10.5638		11.8753	11.3029	10.0255	9.05164		7.99925	15.171	12.2528	12.0779	7.89752	9.71136	15.29	12.3127	11.769	8.42149	8.579	10.5663	11.403	9.41444	8.46899	7.8193	11.6709	8.27107	9.0279
PREDICTED: 26S proteasome non-ATPase regulatory subunit 8	Capra hircus	XP_005692430	PSMD8	33 kDa			x			x		2.26652		2.84593	1.98554	2.12098	2.11364		2.03581	3.20931	4.17716	1.96144	1.31182	2.82503	2.13605	1.66926	3.01117	2.90711	1.58338	1.70037	0.74251	2.78135	2.25841	2.27604	2.24239	1.0885	2.70284
26S proteasome non-ATPase regulatory subunit 9	Ovis aries	XP_004017391	PSMD9	24 kDa			x			x		5.07991		5.52851	4.91324	5.57752	4.30035		5.49132	5.2538	4.84526	6.52366	3.94658	2.80624	4.25427	8.64588	6.0302	5.83311	5.72852	5.44472	5.88888	4.53968	5.51977	3.58662	3.78637	4.68839	3.92061
proteasome activator complex subunit 1	Ovis aries	XP_004010363	PSME1	29 kDa			x			x		8.4082		7.72386	7.79171	9.39792	8.71929		5.66697	9.0521	9.15869	7.01768	6.74205	10.0251	6.92449	7.47526	9.49373	10.3449	9.98779	9.18331	8.46079	8.91701	10.7063	7.95569	7.34526	8.44828	9.14097
PREDICTED: proteasome activator complex subunit 2 isoform X2	Capra hircus	XP_005685286	PSME2	27 kDa			x			x		19.6728		20.2044	19.0923	18.8813	20.5131		20.8747	18.2521	19.8174	21.8732	15.787	17.5415	19.9271	23.1136	22.3013	16.9086	19.0929	15.7564	18.8695	20.3592	19.2574	21.5162	24.3042	17.6054	19.8824
proteasome inhibitor PI31 subunit isoform X1	Ovis aries	XP_027832834	PSMF1	30 kDa								0.399415		0.311483	0.472732	0.477047	0.336397		0.514222	0.226205	0.288247	0.217258	0.219766	0.591939	0.671882	0.40734	0.369329	0.467991	0.60136	0.340496	0.653817	0.42929	0.361542	0.363115	0.167866	0.32046	0.469003
proteasome assembly chaperone 1 isoform X1	Ovis aries	XP_027816433	PSMG1	33 kDa			x			x		2.62398		2.63654	2.48458	2.9174	2.4574		4.54709	1.4562	1.93294	2.60995	2.6338	2.50364	2.13286	2.66803	3.32175	2.58838	3.81338	2.38025	2.94996	2.45071	1.95132	2.28247	3.00919	3.23743	1.80658
Proteasome assembly chaperone 3	Ovis aries	KAG5195489	PSMG3	89 kDa						x		2.12024		2.05452	1.84497	2.23085	2.35063		2.50904	1.16586	2.26054	2.28264	0.3311	1.87904	2.84764	2.3221	2.40918	2.58838	0.95419	2.72819	2.94091	1.76427	1.95132	1.97031	1.52119	3.60045	2.70987
PREDICTED: phosphoserine phosphatase	Bos indicus	XP_019842823	PSPH	25 kDa			x			x		4.6805		5.02063	4.76274	3.99037	4.94828		3.54746	3.06795	6.28547	7.18166	4.44008	5.80106	2.49598	6.31384	2.56558	4.37268	4.61112	3.91982	5.14835	3.32469	5.03558	4.40202	4.90657	7.55018	2.84703
polypyrimidine tract-binding protein 1 isoform X1	Equus caballus	XP_014596701	PTBP1	77 kDa						x		2.11942		2.18004	2.13561	2.24213	1.91991		1.93467	2.65615	2.24742	1.88192	2.39054	2.06499	2.15586	1.93105	2.27461	2.06268	2.20781	2.07804	2.11709	2.71257	1.58424	2.02587	1.98844	1.93005	2.07094
Prostaglandin reductase 1	Ovis aries	KAG5212950	PTGR1	39 kDa			x			x		6.36316		7.63272	6.3273	6.44257	5.05006		8.15439	5.8433	8.37405	8.15916	4.76876	6.57634	5.14487	8.81922	7.08516	7.45036	7.15643	4.59236	5.70248	6.66864	4.06356	6.01915	4.51898	5.39263	5.25598
prostaglandin reductase 2	Ovis aries	XP_004010828	PTGR2	38 kDa			x			x		6.464		8.74632	5.20375	6.2099	5.69602		9.25154	10.5218	8.6785	6.53348	5.9298	5.32867	4.24918	5.30737	7.22632	5.82286	7.62675	5.44621	5.88888	5.24835	4.21457	5.53683	7.15097	4.65285	6.92488
PREDICTED: focal adhesion kinase 1 isoform X1	Bison bison bison	XP_010833096	PTK2	123 kDa								0.0580681		0.0313358	0.0762932	0.0558386	0.0688046		0.0360181	0.0489374	0.013112	0.0272759	0.0411253	0.117928	0.118519	0.0276005	0.0626867	0.0811904	0.0267202	0.0283284	0.107257	0.0288488	0.0543745	0.0407633	0.0781914	0.0449721	0.125722
prothymosin alpha isoform X1	Bos taurus	XP_002685643	PTMA	12 kDa								0.0496353		0.0425622	0.0559156	0.0496867	0.0503768		0.0394504	0.0349036	0.0445879	0.0513069	0.0517675	0.0453315	0.0826851	0.0438781	0.0493552	0.0346347	0.0520976	0.0534896	0.0578744	0.0506689	0.0551166	0.0492691	0.0545418	0.0474636	0.0454928
PREDICTED: serine/threonine-protein phosphatase 2A activator	Capra hircus	XP_017911437	PTPA	37 kDa			x					1.06919		1.95556	1.37286	0.431358	0.516974		1.25452	2.19139	3.06966	1.30666	1.47785	1.25798	1.42636	1.32923	0.596952	0.484984	0.785644	0	0.366234	0.354332	0.326906	0.988368	0.365801	0	0.903798
tyrosine-protein phosphatase non-receptor type 13 isoform X6	Ovis aries	XP_012035705	PTPN13	256 kDa						x		1.76013		2.48085	2.55338	0.92215	1.08413		4.34966	0.633435	1.11176	3.82854	0.360443	4.57619	2.19667	3.08022	1.74258	1.37137	0.629863	0.56704	0.771412	0.450636	0.32522	2.92299	0.810164	0.342629	1.01967
tyrosine-protein phosphatase non-receptor type 23 isoform X2	Ovis aries	XP_027813511	PTPN23	177 kDa						x		11.7955		13.8303	13.6713	10.961	8.71967		13.7587	8.76659	12.8978	19.898	9.53753	17.5354	15.6365	11.9756	9.63329	11.0075	12.4199	8.17591	15.0763	9.45296	5.54686	12.3795	6.39457	7.54671	11.7307
tyrosine-protein phosphatase non-receptor type 6 isoform X1	Ovis aries	XP_004006969	PTPN6	68 kDa								0.407147		0.533036	0.515948	0.210174	0.36943		0.501809	0.525934	0.451425	0.652978	0.460248	0.438915	0.567873	0.596754	0.240353	0.388221	0.0632575	0.136843	0.293892	0.138474	0.454148	0.455208	0.226519	0.28847	0.422806
peptidyl-tRNA hydrolase domain containing 1	Bos taurus	AAI03056	PTRHD1	14 kDa			x			x		2.15037		2.16248	1.81356	2.53256	2.09287		2.89913	0.876556	1.93635	2.9379	0.987008	2.1875	1.42127	2.65847	1.20398	2.2673	2.54967	2.73853	2.93991	3.49595	1.30499	2.61555	2.63099	1.80481	2.10802
transcriptional activator protein Pur-alpha	Ovis aries	NP_001009447	PURA	35 kDa						x		3.45745		3.95164	2.8339	3.87772	3.16655		6.4032	4.33278	2.45945	2.61113	2.4676	2.37607	3.43808	3.05383	4.57724	3.7741	4.34802	3.12546	3.24653	4.19498	2.92654	3.36337	3.08588	2.6644	3.79259
transcriptional activator protein Pur-beta	Bos taurus	NP_001193561	PURB	33 kDa						x		2.48029		2.60086	3.41028	1.77827	2.13174		2.98116	3.21034	1.27775	2.9342	4.93262	3.51558	3.19611	1.9968	2.26262	1.29617	2.87466	1.3656	1.83718	1.03338	1.62441	3.08902	2.08069	1.70302	2.16154
PREDICTED: paxillin isoform X1	Capra hircus	XP_017916625	PXN	64 kDa			x					1.08058		0.947958	1.27876	1.05414	1.04147		0	0.879842	1.76914	1.14285	1.14941	1.40928	1.06484	1.49151	1.0493	0.970552	0.627501	1.19304	0.918095	1.56636	0.651282	1.63402	1.3041	0.721175	0.896767
pyrroline-5-carboxylate reductase 3	Ovis aries	XP_014953066	PYCR3	29 kDa						x		6.24377		6.0327	7.89153	5.89964	5.15121		2.46803	3.49965	9.01633	9.1468	8.55439	7.52849	7.47839	8.00484	5.71521	4.21704	4.45805	5.10994	10.6715	5.22612	6.18328	4.55851	4.92936	4.67118	5.41373
glycogen phosphorylase B	Homo sapiens	AAA59597	PYGB	99 kDa				x		x		1.99892		1.72451	1.78428	1.94641	2.54047		1.86824	1.73347	1.53717	1.75914	1.21706	2.51554	2.53097	0.873567	1.92092	1.52263	2.49035	1.50399	1.5855	2.6551	2.40069	2.92981	2.01007	2.46828	2.89351
glycogen phosphorylase, liver form	Ovis aries	NP_001020032	PYGL	97 kDa						x		22.6036		23.0616	22.8041	19.8338	24.7151		20.6882	22.9044	21.3867	27.2669	23.9382	27.1957	25.2388	14.8437	17.8526	17.4879	23.2374	17.6941	13.8045	28.9264	21.2053	21.1634	25.3695	25.6052	30.2324
partner of Y14 and mago isoform X2	Ovis aries	XP_012030170	PYM1	23 kDa								0.369576		0.335755	0.429473	0.528822	0.184252		0.391203	0.29691	0.327597	0.32731	0	0	0.719863	0.998027	1.5089	0.972306	0.324998	0	0.36673	0	0	0.319406	0	0	0.601854
glutamine--tRNA ligase	Ovis aries	XP_004018519	QARS1	87 kDa						x		9.49241		9.07959	9.81413	9.09173	9.98419		11.034	8.09059	8.82471	8.36903	9.42494	8.7729	11.3898	9.66888	8.59122	7.30012	8.79248	9.38118	8.28439	12.201	9.27178	9.69363	10.5531	9.01007	11.3923
PREDICTED: dihydropteridine reductase	Capra hircus	XP_017905244	QDPR	26 kDa			x			x		12.4169		12.6659	12.3323	13.438	11.2314		14.2308	10.808	12.8917	12.7329	9.86621	12.5364	10.298	16.6286	13.574	13.6125	13.6629	11.9334	11.0237	16.8214	13.3347	11.7334	9.05035	9.71286	12.3256
Queuosine salvage protein	Ovis aries	KAG5213089	QNG1	219 kDa						x		3.73329		3.3141	5.18282	3.27974	3.15652		3.53046	3.14298	2.38159	4.20135	4.35607	5.63278	6.62288	4.11955	4.13171	2.29303	3.41499	2.49515	4.9556	2.38795	2.68089	3.97265	2.69786	3.68746	2.74372
queuine tRNA-ribosyltransferase catalytic subunit 1	Cervus elaphus hippelaphus	OWK12486	QTRT1	28 kDa								1.04786		0.758584	1.16007	0.9019	1.3709		0	1.75311	0.956974	0.324251	0.3311	1.87904	1.77802	0.652099	0.605429	0.325031	0.95419	1.02199	1.10372	1.40104	1.30256	1.30415	2.26519	1.07933	0.90329
RAB10, member RAS oncogene family	Muntiacus muntjak	KAB0360277	RAB10	19 kDa				x		x		3.05778		2.75473	3.04315	3.49962	2.93363		2.50904	2.05002	3.85297	2.60689	4.93358	2.81856	1.42636	2.99408	3.92153	2.26847	2.86257	3.73851	3.31117	4.89548	4.23702	2.93495	2.26519	2.52112	2.70987
Ras-related protein Rab-11B	Muntiacus reevesi	KAB0386347	RAB11B	24 kDa			x	x		x		4.29038		4.66053	3.88441	4.36819	4.24841		4.60694	3.51383	5.46344	5.05793	3.29092	4.70053	3.55923	3.98695	4.98152	4.0445	4.13571	3.91323	4.59451	4.53968	4.55392	3.2612	3.96408	4.49425	4.9686
ras-related protein Rab-1A	Ovis aries	NP_001155334	RAB1A	23 kDa			x	x		x		2.42208		2.26789	2.12729	2.74205	2.55109		1.99651	2.4628	2.34703	2.26521	2.02909	2.02304	2.45935	1.99768	2.3165	2.27851	2.70799	2.72935	3.5243	2.89563	2.87745	2.43224	2.78601	2.19651	2.46326
Rab GTPase-binding effector protein 2	Ovis aries	KAG5195177	RAB2	65 kDa						x		2.79006		2.43693	2.71397	3.37728	2.63208		2.0905	2.13701	2.2551	3.2651	2.85244	2.19437	2.48601	3.32307	2.81575	3.34625	2.95994	3.40324	3.43157	4.30692	3.6847	2.38679	2.13566	1.43624	3.51703
ras-related protein Rab-28	Ovis aries	NP_001120755	RAB28	25 kDa			x					0.0461247		0.0232758	0.0237814	0.0797855	0.057656		0	0	0	0.0931031	0.0471273	0	0	0.0479984	0.0646216	0.0693669	0.0913706	0.0734159	0.104961	0.0749764	0.116564	0.116945	0.0547709	0	0
rab3 GTPase-activating protein non-catalytic subunit isoform X1	Ovis aries	XP_027832079	RAB3GAP2	156 kDa			x			x		2.78705		1.92055	3.47959	1.44591	4.30216		4.11487	2.9124	0	0.654941	2.95957	4.697	4.26573	1.99605	2.10647	0.976263	0.629192	1.70187	2.21197	1.04967	6.4928	3.90602	4.88378	3.22995	2.99826
RAB4B, member RAS oncogene family	Bos taurus	DAA19976	RAB4B	17 kDa			x					0.728354		0.824437	0.562296	0.511996	1.01469		0.641304	0.170835	1.2346	1.25101	0.575435	0.85833	0.267032	0.548385	0.250747	0.377982	1.31569	0.625628	0.153393	0.348532	1.00807	0.943052	0.408015	1.25922	1.45508
ras-related protein Rab-5A isoform 1	Homo sapiens	NP_004153	RAB5A	24 kDa				x				0.938739		1.12038	0.998097	0.859397	0.777084		0.774472	0.973077	1.50934	1.22462	0.713592	1.0967	0.74026	1.44184	0.981713	0.782622	1.03415	0.82412	0.920606	0.613171	0.622995	0.815334	0.658613	0.962051	0.826427
PREDICTED: ras-related protein Rab-7a isoform X1	Bos mutus	XP_014337804	RAB7A	26 kDa				x		x		4.04135		4.63631	3.27185	5.14927	3.10795		5.53233	2.62967	5.49096	4.89226	2.30657	2.6611	2.14114	5.9786	5.43043	7.13162	6.36981	5.45055	4.4139	2.09934	2.93688	3.58744	1.87659	3.07454	4.0643
prenylated Rab acceptor protein 1	Ovis aries	NP_001155341	RABAC1	21 kDa			x					0.735141		0.957446	0.514382	0.994222	0.474514		1.25452	0	2.24763	0.327631	0.328683	0	1.06643	0.662412	0.904703	1.29617	0.966283	0.679881	0.737986	1.38031	0.656236	0.652486	0.756399	0	0.30745
geranylgeranyl transferase type-2 subunit alpha	Ovis aries	XP_027827387	RABGGTA	65 kDa								0.77558		0.638939	1.12639	0.387926	0.949064		1.47007	0.43396	0	0.651722	0.493504	1.40898	1.77802	0.825063	0.452351	0.488131	0.48145	0.168137	0.737489	0	0.970704	0.482322	1.33209	0.902684	1.05752
rab-like protein 2B	Ovis aries	NP_001119830	RABL2B	26 kDa			x			x		2.01471		2.42431	2.9895	1.82559	0.819454		2.46915	1.75414	3.51588	1.95806	1.64437	3.44316	3.20439	3.66606	2.40353	2.59234	3.48838	1.3656	1.10372	0	1.29751	1.30415	1.13259	0.363019	0
rab-like protein 6 isoform X2	Ovis aries	XP_027821909	RABL6	78 kDa						x		1.55015		1.30044	1.91294	0.958247	2.02896		0.82342	1.46277	1.60876	1.30682	1.31423	2.18225	2.48452	1.67075	0.302715	0.651232	0.945479	1.35826	0.733461	1.75833	2.59764	1.3114	3.04237	1.07933	2.11403
Ras-related C3 botulinum toxin substrate 1	Camelus dromedarius	KAB1263426	RAC1	20 kDa			x	x		x		4.17138		3.23285	3.42502	5.35647	4.67118		4.34926	1.61503	3.86588	3.10123	4.27696	3.44609	2.31537	3.66165	5.42035	7.29121	4.12966	5.281	4.77936	5.23724	4.71979	4.89884	5.44588	4.6752	3.61617
UV excision repair protein RAD23 homolog B	Ovis aries	XP_027819941	RAD23B	43 kDa								0.720725		0.884365	0.681671	0.545755	0.771111		1.25471	0.827243	0.911871	0.543638	0.493504	0.573759	0.827856	0.831565	0.504482	0.216028	0.479111	0.341635	0.736735	0.99654	0.707822	0.806589	0.504996	0.779964	1.05618
RAF proto-oncogene serine/threonine-protein kinase	Ovis aries	XP_004018591	RAF1	73 kDa								0.18582		0.113389	0.275854	0.155654	0.198384		0.179217	0.0413295	0	0.233011	0.235256	0.268435	0.457042	0.142682	0.0868056	0	0.136313	0.048039	0.263101	0.399663	0.27876	0.186307	0.16357	0.10233	0.260951
ral GTPase-activating protein subunit beta isoform X1	Ovis aries	XP_004014616	RALGAPB	167 kDa								0.368282		0.24337	0.480709	0.151947	0.597102		0.337348	0.247689	0.258131	0.130312	0.609099	0.548876	0.481167	0.283696	0	0	0.0649996	0.154248	0.479244	0.213193	0.652626	0.637719	0.321069	0.502503	0.871592
ran-specific GTPase-activating protein	Ovis aries	XP_011953512	RANBP1	24 kDa			x			x		2.70879		2.81938	3.92477	3.14713	0.943894		2.51016	2.32722	4.15475	2.28537	5.91914	5.00082	2.12141	2.65772	3.31954	4.20958	3.16482	2.38758	4.0592	1.74204	0.975659	0.964644	1.12019	1.07017	0.588809
E3 SUMO-protein ligase RanBP2 isoform X1	Ovis aries	XP_014949854	RANBP2	340 kDa			x			x		6.22929		8.25395	7.04689	5.46204	4.1543		9.99628	5.83898	9.35343	7.8271	6.57554	10.6503	4.98241	5.97934	7.55385	7.76909	4.44595	6.13776	4.41489	2.45071	4.88578	4.55126	2.26519	5.75051	3.31875
Ras GTPase-activating protein-binding protein 1, partial	Bos mutus	ELR54640	RANGAP1	54 kDa				x		x		4.5028		5.3555	3.65031	4.41048	4.59489		6.2316	6.11411	5.48072	3.59558	3.61693	3.44316	3.54905	3.99211	7.85877	4.20841	3.16676	4.77367	3.31216	3.14308	2.60513	6.19656	4.53037	5.41331	4.22908
ran GTPase-activating protein 1	Ovis aries	XP_012031089	RANGAP1	63 kDa				x				0.156413		0.0425319	0.371151	0.0711678	0.140801		0.0978008	0.0723267	0	0	0.904233	0.313764	0.266608	0	0.0756787	0	0	0.171804	0.0916826	0.0878416	0.0817264	0.24458	0.377698	0	0
RAP1B, member of RAS oncogene family	Homo sapiens	AAH95467	RAP1B	21 kDa			x	x				1.08322		1.32609	1.09362	0.832908	1.08028		2.07738	1.60743	0.96647	0.653091	0.985071	0.469761	1.42223	1.49741	0.749415	0.323053	1.12104	0.510994	0.73473	1.55821	1.46349	0.988779	1.6947	0.358156	0.896259
Rap guanine nucleotide exchange factor 4	Ovis aries	KAG5212024	RAPGEF4	227 kDa						x		3.26609		2.48892	3.74418	3.83698	2.9943		2.11673	2.33933	2.23472	3.26489	3.29212	4.37561	4.97732	2.33167	3.91022	3.55952	1.90838	5.45355	2.57418	5.61601	3.25388	2.6083	2.26519	3.23799	3.60613
retinoic acid receptor responder protein 1	Ovis aries	XP_004003261	RARRES1	33 kDa		x		x		x		22.5812		18.9501	19.0732	24.6707	27.6307		22.1082	21.6367	16.7223	15.3333	24.6713	16.5952	17.061	17.9652	20.4897	24.2847	25.1146	28.9579	25.3746	23.8029	46.1159	22.4957	32.8804	21.9135	14.7481
PREDICTED: arginine--tRNA ligase, cytoplasmic	Capra hircus	XP_005683435	RARS1	76 kDa						x		7.97746		7.41711	9.41341	7.58991	7.48943		7.5988	8.27266	6.12597	7.67101	10.4168	7.93391	10.4345	8.8684	7.85427	6.5271	7.56661	6.86122	8.39514	8.33509	7.65135	6.57146	6.4115	7.32344	9.48939
serine hydrolase RBBP9	Ovis aries	XP_004014342	RBBP9	21 kDa			x			x		2.82134		2.9084	3.0904	3.67257	1.61401		0.391203	3.78032	4.19348	3.26859	2.30512	2.81271	3.91407	3.3297	2.71976	4.20445	4.13305	4.42423	5.15288	1.40104	0.973234	2.93495	0.388593	1.0885	2.6848
ribokinase	Bos taurus	NP_001178200	RBKS	35 kDa			x			x		1.77442		1.78584	1.49537	1.5669	2.24957		3.37236	1.17347	1.29407	1.30344	0.328683	1.56351	1.42127	2.66803	3.01117	0.971137	1.89967	1.01465	1.10372	1.40104	1.6145	2.60187	1.13259	2.87553	3.02333
RNA-binding protein 3 isoform 2	Bos taurus	NP_001290409	RBM3	17 kDa								0.710661		0.77119	0.413179	0.955356	0.702918		0.66627	0.994212	1.03199	0.392289	0.395578	0.312702	0.213286	0.731149	0.784305	0.647688	1.01609	1.50067	0.735779	1.0476	0.782509	0.650872	0.302159	0.935845	0.843206
RNA-binding protein 4	Bos taurus	NP_001070478	RBM4	40 kDa								0.0686167		0.146554	0.0386333	0.0247553	0.0645238		0	0.586217	0	0	0	0.154533	0	0	0.148532	0	0	0	0	0	0	0.322619	0	0	0
RAB11-binding protein RELCH isoform X3	Ovis aries	XP_027816671	RELCH	134 kDa						x		3.80969		2.42944	4.96961	3.25329	4.58642		2.50793	2.33933	1.92953	2.94096	4.93358	6.26697	5.68382	2.99408	2.41139	2.26218	2.53757	5.11144	4.04816	3.14901	6.18086	4.89159	4.15217	2.88358	4.8239
rhophilin-2 isoform X1	Ovis aries	XP_014956032	RHPN2	77 kDa						x		2.29693		1.77203	2.85739	2.39596	2.16234		4.15365	0	0.327597	2.60689	1.97402	2.51596	4.27082	2.66878	2.72197	1.61212	1.27048	2.72236	2.20745	3.84138	3.24397	1.62356	2.64339	1.79564	1.50514
rapamycin-insensitive companion of mTOR isoform X3	Odocoileus virginianus texanus	XP_020725040	RICTOR	192 kDa								0.466094		0.0405314	1.09074	0.326038	0.407067		0	0	0	0.162126	0.3311	1.72158	2.31029	0	0	0	0.158144	0.510994	1.28709	0	0	0.978318	0	0	1.05701
antiviral innate immune response receptor RIG-I	Ovis aries	XP_004005372	RIGI	108 kDa								0.464266		0.502748	0.0899829	0.166245	1.09809		1.68674	0	0	0.324251	0	0	0.359932	0	0	0.646105	0	0	0	0.351366	3.58321	1.3114	0	0	0.59584
Receptor-interacting serine/threonine-protein kinase 1	Ovis aries	KAG5197382	RIPK1	126 kDa						x		2.38494		1.93541	2.58119	2.47485	2.54833		1.25452	0.926041	3.38524	2.17581	2.6338	3.28385	0.359932	4.0472	2.11777	2.5935	3.33789	3.23507	2.08202	1.48281	2.28065	4.45646	2.70435	2.33864	0.961562
E3 ubiquitin-protein ligase RNF123 isoform X1	Ovis aries	XP_027813427	RNF123	148 kDa								0.85901		0.666408	1.04705	0.787833	0.934744		1.25452	0.438278	0.483235	0.489596	0.987008	0.939521	1.59965	0.662038	0.452351	0.485568	0.95419	0.510994	1.10372	1.22017	0.975659	0.978318	1.13259	0.539666	1.04749
E3 ubiquitin-protein ligase RNF213 isoform X1	Ovis aries	XP_012041854	RNF213	591 kDa						x		7.72818		7.57415	6.9025	9.15447	7.2816		7.99629	5.79999	7.89702	8.60329	7.17637	7.18906	6.27958	6.96496	11.0276	16.0399	8.30347	11.0156	5.46853	3.07178	11.7798	7.80993	5.79837	7.0354	3.98445
E3 ubiquitin-protein ligase RNF31	Ovis aries	XP_027827401	RNF31	119 kDa								0.385059		0.217484	0.795147	0.203727	0.323877		0.431659	0.438278	0	0	0.822667	0.624294	1.06643	0.667195	0.148532	0.159953	0	0	0.735227	0.178649	0.651282	0.485946	0	0.18123	0.300927
RING-box protein 2	Bos taurus	NP_001069188	RNF7	13 kDa			x					0.123646		0.108091	0.0464752	0.197299	0.142719		0	0	0.250792	0.18157	0.0733092	0	0.0390731	0.0735183	0.134157	0.215678	0.212042	0.264472	0.163886	0.19356	0.252035	0.145711	0.0826667	0.200472	0.0327116
ribonuclease inhibitor isoform X2	Ovis aries	XP_027815765	RNH1	49 kDa				x		x		27.0627		28.8979	28.9131	28.5115	21.9284		27.7884	33.0062	27.0435	27.7534	32.7177	27.413	27.739	27.7829	31.7743	29.7505	25.1139	27.9299	26.1339	30.3664	20.8172	20.2124	25.1186	21.9451	21.5488
PREDICTED: aminopeptidase B	Capra hircus	XP_017916365	RNPEP	72 kDa				x		x		5.41213		5.85264	5.15635	5.13934	5.50019		5.86551	5.28358	6.11402	6.14744	6.00672	5.2433	5.65854	3.71684	5.80694	5.28557	2.70672	4.77342	5.48797	6.77543	5.14906	5.64451	5.61349	4.91176	6.18213
PREDICTED: 60 kDa SS-A/Ro ribonucleoprotein	Equus asinus	XP_014705384	RO60	61 kDa								1.01592		1.07973	1.08548	0.868553	1.02992		1.54229	1.26552	0.74921	0.761898	0.985231	0.939521	1.41915	0.998027	0.906586	0.755768	1.06252	0.681326	1.10188	0.703234	0.867498	1.20466	1.13606	0.837505	1.10391
rho-associated protein kinase 1 isoform X1	Bos taurus	XP_002697835.5	ROCK1	158 kDa								0.75321		0.49772	0.948146	0.569556	0.997418		0.920371	0.575674	0.217261	0.277576	1.74256	0.825799	1.05539	0.168835	0.153747	0.24577	0.434381	0.463611	1.3044	0.815426	1.93968	1.17828	0.476361	0.12082	1.27194
rho-associated protein kinase 2 isoform X5	Ovis aries	XP_014949715	ROCK2	164 kDa								1.13336		0.843989	1.04192	0.945569	1.70196		1.19831	1.06239	0.51158	0.603678	1.08683	1.47539	1.12902	0.476457	0.697011	0.676818	1.24123	0.947436	1.08917	1.02175	1.95806	1.25937	1.52971	1.78407	1.97856
ropporin-1-like protein	Ovis aries	XP_004017133	ROPN1L	24 kDa			x	x		x		6.52407		7.18521	7.77665	5.56575	5.56869		4.54597	7.01141	8.04645	9.13698	6.90373	8.44861	6.76171	8.99256	5.12771	6.15932	4.45466	5.44621	6.25108	5.95551	5.21511	6.19574	5.67336	5.02503	5.73422
replication protein A 14 kDa subunit	Ovis aries	XP_027824281	RPA3	13 kDa			x					0.157681		0.180991	0.213091	0.111824	0.124818		0.41171	0.148455	0.163799	0	0	0.154533	0.534808	0.163025	0	0.1631	0.158144	0.171054	0	0.178649	0.323164	0	0	0	0.300927
RNA polymerase II-associated protein 1 isoform X2	Ovis aries	XP_027827496	RPAP1	153 kDa								1.22367		0.929793	1.79201	0.75063	1.42224		1.05892	0.876556	0.96647	0.817227	0.82073	2.66726	2.85018	0.829846	0.904703	0.974284	0.477095	0.336273	1.28659	0.524835	1.29508	2.11634	0.372	1.97285	1.35493
RPL13 protein	Bos taurus	AAI02866	RPL13	34 kDa				x		x		8.43674		7.78603	9.43618	9.30095	7.22379		7.95935	7.45401	8.21841	7.51235	7.89921	8.61376	9.76991	11.4618	8.8996	12.141	9.06819	8.17666	8.08954	9.43074	9.11653	8.11901	8.30736	5.75565	4.82038
60S ribosomal protein L13a	Muntiacus reevesi	KAB0381967	RPL13A	24 kDa						x		4.08951		4.24771	4.8383	3.59569	3.67635		4.32295	3.68245	4.98921	3.99622	4.88002	5.11978	2.84016	6.51323	5.75026	5.44503	2.78483	2.04806	3.39995	2.14602	3.36339	6.22049	2.45018	2.51224	3.83547
ribosomal protein L13a pseudogene 20	Homo sapiens	EAW96286	RPL13AP20	23 kDa								1.05476		0.965152	1.14081	1.06629	1.04678		0.950587	1.04621	1.12942	0.734394	1.26163	1.04616	1.06723	1.18822	1.22896	1.24058	1.19274	1.19638	0.459048	1.08006	1.08274	1.66198	0.941397	0.716592	0.831192
60S ribosomal protein L14	Ovis aries	XP_027813837	RPL14	23 kDa				x				1.46575		1.40658	1.70178	1.58417	1.17047		1.32478	1.10862	1.64209	1.55082	2.31642	1.58079	1.51059	1.3993	1.28031	1.57013	1.33587	1.82079	2.1347	1.36324	1.31603	1.17253	0.823798	1.45604	1.08395
60S ribosomal protein L23a-like protein	Camelus ferus	EPY83253	RPL23	13 kDa			x					0.800994		0.644428	0.927431	0.64809	0.984028		0.274473	0.680806	0.969636	0.652795	1.09608	1.25054	0.473758	0.889344	0.603135	0.647424	0.527794	0.681326	0.615411	0.813448	0.975659	1.30657	0.881129	0.958325	0.798463
60S ribosomal protein L27a	Ovis aries	XP_004023064	RPL27A	17 kDa				x				0.719552		0.792283	0.817447	0.599099	0.669378		0.601153	0.77147	0.957735	0.838773	0.991223	0.909041	0.724617	0.644906	0.485454	0.777988	0.388263	0.60526	0.578238	0.75939	0.55163	0.89422	0.920039	0.438019	0.542983
60S ribosomal protein L3 isoform X1	Bubalus bubalis	XP_006071361	RPL3	51 kDa				x		x		8.09788		10.1963	7.57479	7.27699	7.34347		10.4673	11.6747	9.663	8.98009	7.6784	8.24251	6.57252	7.80572	9.80774	7.12357	6.66457	5.61652	9.19602	5.25353	5.35996	9.29723	8.12145	6.84303	7.09568
60S ribosomal protein L35	Camelus dromedarius	KAB1274337	RPL35	57 kDa								0.800994		0.644428	0.927431	0.64809	0.984028		0.274473	0.680806	0.969636	0.652795	1.09608	1.25054	0.473758	0.889344	0.603135	0.647424	0.527794	0.681326	0.615411	0.813448	0.975659	1.30657	0.881129	0.958325	0.798463
60S ribosomal protein L6	Ovis aries	XP_004017428	RPL6	33 kDa				x		x		7.98764		8.41857	8.41697	8.18854	6.92647		8.51863	8.9923	8.19313	7.97024	7.53766	8.28875	7.86249	9.97899	9.59379	9.47105	9.36252	5.79271	8.47705	6.43415	6.43011	9.19211	8.05962	5.25285	5.69764
ribosomal protein L7 pseudogene 32	Homo sapiens	AAD08846	RPL7P32	29 kDa						x		6.97317		6.98432	6.84749	6.98469	7.07618		7.01207	5.83141	6.38164	8.71218	7.20088	6.49908	6.56655	7.12344	7.61014	8.65031	5.31737	6.56952	8.1847	5.57608	6.52645	8.07254	7.05291	6.0366	7.69242
PREDICTED: 60S ribosomal protein L9	Bos mutus	XP_014334185	RPL9	13 kDa						x		7.28903		8.9575	6.93639	7.61141	5.65082		7.24047	8.57672	12.0247	7.9881	6.25234	6.78269	7.16742	7.54311	8.53988	7.93522	7.10395	9.18323	7.76953	5.13666	5.47785	7.07939	5.18763	5.28176	5.22748
60S acidic ribosomal protein P0	Bos taurus	NP_001012700	RPLP0	34 kDa				x		x		4.26814		4.87615	4.59148	4.12939	3.47552		5.31593	5.74115	4.33647	4.11106	4.61662	4.06716	4.42936	5.25279	5.19569	5.09393	4.27907	2.91869	3.68452	3.60445	2.69739	4.79737	3.73258	3.03445	3.11583
60S acidic ribosomal protein P1 isoform 1	Homo sapiens	NP_000994	RPLP1	12 kDa								0.416635		0.468244	0.300297	0.53827	0.359727		0.554603	0.39024	0.53338	0.394755	0.177914	0.327694	0.310512	0.385068	1.07098	0.61329	0.417025	0.284433	0.435909	0.407988	0.380003	0.36189	0.482733	0.292151	0.28186
60S acidic ribosomal protein P2 isoform X2	Ovis aries	XP_004023398	RPLP2	12 kDa						x		5.18951		5.07649	4.90711	5.7602	5.01425		7.17249	3.41	4.79277	4.93073	3.24268	4.77067	4.45959	7.1555	5.90803	6.3074	4.13682	5.86139	6.18656	6.16103	4.54027	6.84228	4.10869	4.11635	5.46365
dolichyl-diphosphooligosaccharide--protein glycosyltransferase subunit 1 precursor	Bos taurus	NP_001076074	RPN1	68 kDa		x						0.434655		0.371095	0.482113	0.120557	0.764857		0.52946	0.873012	0	0.0819078	0.328923	0.233416	0.53608	0.830033	0.303267	0.0799763	0	0.169595	0	0.170503	0.488436	1.05817	0.849445	0.451342	0.976891
dolichyl-diphosphooligosaccharide--protein glycosyltransferase subunit 2 isoform X2	Ovis aries	XP_027832978	RPN2	71 kDa		x		x				0.0369381		0.0933907	0.0150535	0.00647072	0.0328377		0.198374	0.137608	0.0375808	0	0	0	0.0206858	0.0395281	0.0178067	0	0	0	0	0.0210176	0.0193724	0.0187886	0.0902109	0	0.0358168
40S ribosomal protein S13	Ovis aries	KAG5199561	RPS13	207 kDa						x		15.5678		16.0061	14.8315	14.499	16.9348		14.622	16.3556	17.3836	15.6634	13.8172	16.8997	15.6346	12.9744	12.6693	15.5508	11.1253	16.3561	17.2893	14.003	14.9666	19.5463	20.7669	14.0313	15.363
40S ribosomal protein S18	Camelus dromedarius	KAB1278269	RPS18	8 kDa				x				1.52491		1.73011	1.07795	1.73832	1.55326		1.37311	1.82328	2.25171	1.47233	0.493504	1.56998	1.24513	1.00318	1.88564	1.86358	2.14221	2.03664	1.28684	1.21499	1.45231	2.5343	1.97844	0.897962	0.90329
40S ribosomal protein S20	Muntiacus muntjak	KAB0361933	RPS20	14 kDa						x		4.9315		4.39298	4.13447	5.13947	6.05908		3.89876	3.94173	4.50817	5.22327	3.62202	5.00606	4.0899	3.81989	3.17039	5.83195	4.7649	5.96088	5.33624	5.77243	5.85769	6.19977	6.02977	6.64319	5.56495
40S ribosomal protein S23	Muntiacus reevesi	KAB0377526	RPS23	15 kDa								0.628377		0.739612	0.411035	0.605062	0.757799		0.519486	0.683169	1.10246	0.653332	0.576279	0.313611	0.178693	0.575556	0.849849	0.756293	0.317619	0.511369	0.674482	0.520762	0.407974	0.920059	0.746599	1.19589	0.518469
ribosomal protein S27a	Ovis aries	AAT08961	RPS27A	10 kDa				x		x		4.96454		4.52481	4.94396	6.00945	4.37993		3.7109	4.04343	5.4836	4.86131	4.28151	5.2358	5.42888	4.82966	5.28883	5.70686	5.76946	6.56245	7.4272	5.30189	5.63665	4.41317	3.97466	4.02325	3.8519
40S ribosomal protein S27-like	Bos taurus	NP_001035668	RPS27L	9 kDa			x					0.300781		0.325124	0.217537	0.283422	0.377039		0.243935	0.309017	0.37585	0.371696	0.219309	0.0863397	0.296921	0.267579	0.351829	0.40475	0.0795158	0.275031	0.326991	0.262417	0.28938	0.40761	0.440453	0.380423	0.367329
40S ribosomal protein S4	Muntiacus reevesi	KAB0338570	RPS4	25 kDa			x					1.10449		0.857413	0.920069	1.16559	1.47488		1.12394	0.68115	0.753513	0.871055	0.987897	1.20108	0.825947	0.665351	0.803061	0.755768	1.26967	1.36118	1.34847	1.45541	1.51423	1.35645	1.43949	1.85948	1.20473
40S ribosomal protein S7	Muntiacus muntjak	KAB0366430	RPS7	22 kDa				x		x		5.58469		6.78017	5.07335	5.73853	4.74671		5.9913	7.30987	8.26846	5.55106	4.7753	5.79136	4.67737	5.04938	6.42047	6.79811	5.99097	7.0944	5.14276	2.98444	5.18032	6.05119	3.85734	3.71831	4.92638
regulatory-associated protein of mTOR isoform X2	Ovis aries	XP_012041839	RPTOR	155 kDa								0.373877		0.227823	0.414643	0.357634	0.49541		0.529181	0.219139	0	0.162971	0.493868	0.392494	0.354523	0.417688	0.448973	0.161526	0.474072	0.255497	0.368745	0.436993	0.326247	0.731927	0.377698	0.360448	0.680729
PREDICTED: ribosome-binding protein 1	Bos mutus	XP_005904628	RRBP1	107 kDa						x		2.43485		1.94214	1.9777	2.48357	3.336		1.28247	3.84501	1.82557	0.815537	3.19818	0.984136	1.49817	2.23031	2.13767	1.96571	2.48227	4.39778	1.65332	2.26466	1.50983	5.68119	3.79791	3.08241	2.60866
radial spoke head 1 homolog	Ovis aries	XP_004003415	RSPH1	35 kDa						x		2.43985		3.81083	3.74661	1.22071	0.981227		4.97596	4.09347	2.25713	3.91677	5.25839	5.01839	0.7065	4.00317	1.51799	1.29617	0.945479	0.342108	1.4805	1.74204	0.329331	0.652486	0.744	1.07933	2.10098
Radial spoke head protein 4 homolog A	Ovis aries	KAG5205425	RSPH4A	81 kDa				x		x		6.35066		5.41811	7.04155	6.60777	6.33521		6.87936	4.09347	4.49696	6.20262	4.44541	10.3441	8.8863	4.49037	7.54488	5.6643	4.14345	4.0887	10.6738	7.53152	3.4235	8.63832	4.35787	5.75828	9.4981
radial spoke head protein 9 homolog isoform X1	Ovis aries	XP_004018898	RSPH9	31 kDa			x			x		7.25131		9.05276	8.26573	6.24813	5.43864		6.25266	10.659	9.01938	10.28	9.20934	10.4925	6.21703	7.14406	6.93491	5.175	7.95416	3.23335	7.72281	6.46852	4.72354	5.21462	6.58886	5.39666	5.26953
PREDICTED: tRNA-splicing ligase RtcB homolog	Camelus bactrianus	XP_010968780	RTCB	55 kDa						x		4.29402		2.8492	4.60418	4.75291	4.9698		1.68674	3.06691	3.21751	3.42564	5.26348	4.37915	4.45078	4.32331	5.1244	5.50377	3.18926	5.79057	4.03911	4.87033	4.07478	5.3908	5.85106	3.95889	5.57346
retrotransposon Gag-like protein 8	Bos taurus	NP_001068990	RTL8C	13 kDa								0.105757		0.120382	0.0386333	0.162425	0.101586		0	0	0.481529	0	0	0.154533	0	0	0.451246	0	0	0.33994	0.183365	0	0	0.162916	0.194297	0	0.150718
PREDICTED: UPF0568 protein C14orf166 homolog	Capra hircus	XP_017909833	RTRAF	28 kDa			x			x		2.48744		2.20058	2.47811	2.74449	2.5266		1.25452	2.03481	3.55461	1.95838	2.95957	2.18225	1.77802	2.99259	1.80941	2.59234	2.85048	2.37875	3.68695	3.14901	2.26083	2.94138	2.25479	2.15866	3.01732
ruvB-like 2	Ovis aries	XP_004015415	RUVBL2	51 kDa				x		x		2.98898		3.27717	3.12452	3.08311	2.47113		2.86797	3.76696	2.78438	3.68936	2.83898	2.77056	3.48991	3.39863	3.09732	2.27278	3.17828	2.82816	3.77045	3.35168	2.48965	2.33654	2.63286	2.4935	2.40311
protein S100-A11	Ovis aries	XP_004002557	S100A11	11 kDa			x	x		x		7.5368		8.46882	6.64487	8.51475	6.51878		4.94015	8.09472	10.7254	10.115	5.70519	7.30453	6.20855	7.3612	10.7987	7.10512	9.25139	6.69114	9.19986	8.04229	4.83331	10.0345	6.22233	5.82467	5.67912
protein S100-A13	Ovis aries	XP_004022956	S100A13	11 kDa			x					1.74441		1.78268	1.43978	1.97906	1.77613		1.27447	1.31155	2.09674	2.44798	1.15256	1.87904	1.0623	1.66522	1.96187	1.29675	2.86088	2.55422	1.10648	2.09416	2.44289	1.78647	1.88179	1.26084	1.50866
protein S100-A16	Ovis aries	XP_004002579	S100A16	12 kDa			x	x				0.900627		0.760751	0.832606	1.02723	0.981922		0.822863	0.438278	0.802672	0.979192	0.493504	1.09405	1.24385	0.499014	0.904703	0.811184	0.95419	1.53298	0.915833	1.04449	1.13911	1.14123	1.13259	0.897822	0.598847
protein S100-A2	Bos taurus	NP_001029539	S100A2	11 kDa			x					1.44047		1.36356	1.3128	1.60919	1.47631		2.0277	1.13989	1.13271	1.15393	0.844387	1.03427	1.56435	1.8082	1.17544	1.39246	1.42189	1.794	2.2918	1.57954	1.66075	1.84381	1.21279	1.4283	1.2359
Serum amyloid A protein	Ovis aries	KAG5196290	SAA1	22 kDa			x					1.26608		1.33988	1.13217	0.950558	1.64169		1.25452	0.876556	2.57352	0.654941	0.659054	0.939521	1.60124	1.32886	1.35705	1.61666	0.156452	0	2.57318	0	3.40985	1.13802	1.31549	1.44179	0.90329
SUMO-activating enzyme subunit 1 isoform X1	Ovis aries	XP_004015383	SAE1	38 kDa			x			x		5.60448		5.01418	5.72465	6.80144	4.87767		3.68265	5.06266	5.81477	5.49662	5.75819	5.73917	6.81173	4.58949	5.72983	5.01366	6.03804	8.16857	7.29142	8.56711	2.45158	4.62207	5.31376	5.87332	6.12759
PREDICTED: SAP domain-containing ribonucleoprotein	Bos mutus	XP_005905947	SARNP	31 kDa						x		2.95459		3.89004	2.41281	3.12308	2.39242		4.19578	2.92001	3.87538	4.56897	2.96102	1.88551	2.14623	2.65847	2.72197	2.91854	3.50047	2.04398	4.41489	3.13865	3.58564	2.60187	2.26519	1.08794	2.42148
serine--tRNA ligase, cytoplasmic	Ovis aries	XP_004002322	SARS1	59 kDa						x		7.94895		6.64006	7.61593	9.24036	8.29946		4.76152	9.85961	5.9762	5.9629	7.72423	9.772	8.96928	3.9982	6.92484	9.54267	11.9852	8.41711	7.72656	10.8459	6.92746	7.01295	8.44996	9.6935	9.41344
squamous cell carcinoma antigen recognized by T-cells 3 isoform X1	Bubalus bubalis	XP_025123234	SART3	111 kDa								0.631624		0.778203	0.947121	0.554693	0.246478		1.10417	0.875633	0.969191	0.163816	0.329163	0.837374	1.95513	0.666821	0	1.02399	0	0.682798	0.920854	0.700518	0	0.37934	0	0	0.853051
ribosome maturation protein SBDS	Ovis aries	XP_004020997	SBDS	29 kDa			x					0.813895		1.00483	0.61122	1.00211	0.637422		0.555225	0.876728	1.6638	0.923568	0.658408	0.833469	0.11775	0.835251	0.803429	1.13175	1.0086	0.851907	1.28541	0.931559	0.759408	0.707862	0.560431	0.657524	0.501884
PREDICTED: myotubularin-related protein 13 isoform X1	Capra hircus	XP_017915016	SBF2	212 kDa								0.329145		0.185032	0.83904	0.122129	0.17038		0.431659	0.144653	0	0.163816	0.491567	0.939216	1.42636	0.499014	0	0	0	0	0.554124	0.178649	0	0.489159	0	0.362739	0
Secretagogin	Ovis aries	KAG5197267	SCGN	32 kDa			x			x		3.93375		1.60084	4.87649	4.77336	4.48432		4.46979	0	1.93357	0	1.31485	10.8688	5.88763	1.43467	6.9466	1.05377	0.903491	13.0971	4.63264	2.00656	0.243915	10.7731	8.15173	0.0906148	3.16226
adseverin	Ovis aries	XP_004007805	SCIN	81 kDa				x		x		5.1656		4.48678	5.84407	4.30982	6.02173		2.50904	6.70793	4.81336	3.91677	3.61452	5.94558	8.17471	5.64149	3.01682	7.77539	4.44257	3.40224	4.4139	2.808	6.18571	7.18131	3.37499	4.68034	8.68631
PREDICTED: secernin-1 isoform X1	Capra hircus	XP_017902591	SCRN1	41 kDa			x					0.30901		0.244798	0.165603	0.564784	0.260853		0	0	0	0.979192	0	0	0	0.662412	0.304925	1.61724	0	0	1.10924	0.357298	0.326906	0	0	0.362459	0.614899
Secernin-2	Ovis aries	XP_027830442	SCRN2	47 kDa								0.460723		0.543984	0.573423	0.627413	0.0980709		0.195602	1.16638	0.325891	0.488067	0.329163	0.781755	0.179966	1.00281	0.456282	0.162516	0.633547	0.33919	1.46946	0.703484	0	0.159703	0	0.176927	0.153725
Secernin-3	Ovis aries	KAG5213724	SCRN3	48 kDa			x					0.754369		0.587841	0.686004	0.851827	0.891805		0.274102	0.782311	0.750347	0.544604	0.439369	1.0445	0.591613	0.66854	0.40583	0.534884	0.741556	0.909897	1.22747	1.29132	0.540662	0.867291	1.01066	0.840374	1.20004
syntenin-1 isoform X1	Ovis aries	XP_004011741	SDCBP	32 kDa			x	x				0.33748		0.120821	0.672004	0.119448	0.437646		0	0	0.157344	0.325941	0	0.784988	1.06802	0.835002	0	0	0	0.171804	0.366234	0.178649	0.164665	0.489159	0.566297	0.362739	0.60537
SEC14-like protein 3	Ovis aries	XP_027812569	SEC14L3	46 kDa				x				0.522662		0.398223	0.74206	0.153016	0.797347		0	0.289307	0.163799	1.13979	0	0	2.13286	0.835376	0	0	0	0	0.918095	0	0	0.804941	0.383396	0.539666	2.25873
Protein transport protein sec16	Ovis aries	KAG5210991	SEC16	249 kDa		x				x		9.80362		9.73463	8.90349	10.0974	10.479		6.94624	10.6693	10.5501	10.7729	6.09074	9.14376	10.017	10.3625	8.59696	13.665	12.8893	9.14796	9.68968	6.59527	11.431	11.7665	10.1365	9.70482	9.35614
PREDICTED: protein transport protein Sec16A isoform X1	Capra hircus	XP_017911609	SEC16A	248 kDa						x		4.04854		4.09321	3.56251	4.10059	4.43786		2.79035	3.9396	5.07276	4.57013	3.12343	4.13062	3.61009	3.38588	3.46704	3.94101	5.90577	4.03219	3.80533	3.45219	4.92826	4.9392	4.82694	3.23799	4.2569
vesicle-trafficking protein SEC22b precursor	Bos taurus	NP_001069811	SEC22B	29 kDa								0.18076		0.150236	0.168365	0.208336	0.196104		0.132365	0.204353	0.140477	0.12375	0.338819	0.0977575	0.133105	0.103777	0.132146	0.141707	0.217691	0.280294	0.277393	0.200784	0.244819	0.142654	0.190148	0.253189	0.149712
Protein transport protein SEC23	Ovis aries	KAG5201489	SEC23	86 kDa						x		8.49731		8.37298	8.8563	7.71582	9.04413		8.98186	11.2784	8.17623	5.05543	11.1834	7.46722	11.3315	5.44311	10.6097	5.82748	8.92159	7.56136	4.48045	8.8943	9.27782	4.65949	9.70454	10.5024	11.0764
SEC23-interacting protein isoform X3	Ovis aries	XP_011958416	SEC23IP	112 kDa				x				0.575424		0.520001	0.61194	0.467905	0.701848		0.418086	0.579091	0.683918	0.398908	0.647318	0.69719	0.743436	0.359815	0.659933	0.536056	0.649545	0.4267	0.187425	0.347773	0.702595	0.805113	0.91122	0.630719	0.459595
protein transport protein Sec24B isoform X1	Ovis aries	XP_027826619	SEC24B	136 kDa								0.887854		0.334185	1.12669	0.729321	1.36122		0.61944	0.0424158	0.316922	0.357964	0.427963	0.763235	2.35433	0.961229	0.773886	0.323053	0.650536	0.579416	1.21858	0.830462	0.322034	2.97995	1.07363	1.00609	1.4244
PREDICTED: protein transport protein Sec24C isoform X1	Bos indicus	XP_019809507	SEC24C	120 kDa						x		3.25902		2.24769	3.34	2.97616	4.47222		2.75212	2.77576	1.44768	2.01519	3.78216	3.4977	4.08778	1.99237	3.16421	2.15908	3.28171	3.06377	2.45285	3.73537	3.84569	4.34705	5.21134	3.83271	5.12433
Protein transport protein Sec24D	Ovis aries	KAG5207417	SEC24D	117 kDa								0.736052		0.57782	0.588702	0.563232	1.21445		0.980049	0.685875	0.536252	0.109103	1.20355	0.210152	0.829235	0.111872	0.20181	0.106635	0.848761	0.679881	0.611733	0.93057	1.29919	0.765381	1.62446	1.08507	1.29817
PREDICTED: protein transport protein Sec31A isoform X4	Capra hircus	XP_017905146	SEC31A	132 kDa			x	x		x		10.2997		9.68839	10.6734	10.1425	10.6944		10.1356	11.6978	7.53619	9.38406	15.669	9.73179	10.9189	6.37371	11.3698	8.26698	12.5099	9.51755	9.80286	9.38785	12.2374	11.0663	9.47331	9.36962	11.3252
protein transport protein Sec61 subunit beta	Bos taurus	NP_001068760	SEC61B	10 kDa								0.435952		0.232062	0.330843	0.856505	0.324397		0	0.289307	0.314688	0.324251	0.987008	0	0	0.336362	0.302715	0	0.95419	1.02199	1.46946	1.39068	1.62199	0	0	0	0
Methanethiol oxidase	Ovis aries	KAG5215260	SELENBP1	53 kDa				x		x		21.9511		23.6192	23.1336	21.6332	19.4183		26.4233	21.0879	18.6848	28.281	23.0834	23.636	23.4618	22.3533	19.6906	18.2448	22.4784	19.8688	24.4685	25.0485	20.0308	17.556	17.7194	20.1575	21.6279
selenoprotein H	Ovis aries	XP_027835606	SELENOH	13 kDa								1.41601		1.05535	1.37238	1.82257	1.41375		0.411152	0.728101	1.44971	1.63244	0.824604	1.56058	1.77548	1.32886	1.05606	1.61666	1.41919	2.55205	2.02458	2.26688	2.27448	0.811778	2.06469	0.716592	1.20121
septin-11 isoform X1	Equus caballus	XP_005608745	SEPTIN11	50 kDa						x		3.08663		3.37047	3.28523	2.92821	2.76264		3.15419	3.55846	3.3892	3.38001	3.04245	2.97444	3.98965	3.13436	2.86498	3.5981	2.2818	2.59479	3.48207	2.74751	2.77007	2.88488	2.98375	2.70614	2.46835
PREDICTED: septin-2	Capra hircus	XP_017895343	SEPTIN2	41 kDa						x		27.678		29.8427	27.7819	27.8805	25.2068		36.3823	30.8433	27.6679	24.4774	29.0658	29.1252	26.3257	26.6111	24.6269	25.5781	26.6417	27.2427	32.3857	30.8081	24.7208	25.2097	28.3396	24.3473	23.4169
septin-5 isoform X3	Ovis aries	XP_027812728	SEPTIN5	44 kDa								0.147085		0.0997469	0.214249	0.15646	0.117886		0.0782406	0.0593821	0	0.261365	0	0.37698	0.213286	0.266728	0.180941	0.129221	0.128257	0.137143	0.294996	0.068201	0.131247	0.0638812	0.153359	0	0.240945
septin-8 isoform X1	Ovis aries	XP_014951408	SEPTIN8	56 kDa						x		5.4619		5.3341	6.07698	5.16581	5.27069		4.99855	6.13959	4.93679	5.26146	6.6793	6.8159	5.39841	5.41433	5.56735	4.28792	4.20741	5.06253	5.78296	6.08669	5.66615	4.66388	5.50637	5.23773	5.27934
septin-9 isoform X1	Ovis aries	XP_027829957	SEPTIN9	65 kDa						x		8.85024		9.65708	10.4021	8.87408	6.46771		6.64203	10.478	9.39481	12.1134	6.92661	12.6501	12.3218	9.70987	8.36789	7.50219	9.0518	6.95844	8.90907	12.4551	8.02825	7.62038	4.03733	5.15577	7.49685
Serpin B5	Ovis aries	KAG5195801	SERPINB5	44 kDa			x			x		1.96848		2.8842	2.07077	1.84352	1.07543		2.69246	4.01415	2.15421	2.67599	1.9086	1.7501	2.15051	2.47387	1.92491	3.02423	1.907	0.713933	1.61987	1.87117	0.293325	1.09087	1.01406	1.06347	1.91544
antithrombin-III precursor	Ovis aries	NP_001009393	SERPINC1	52 kDa		x				x		5.2816		5.77397	4.87781	6.33358	4.14103		6.27373	6.12726	5.14704	5.54784	6.91002	4.69761	4.25745	3.64618	6.94277	2.91341	6.98014	10.5503	3.30565	7.30917	2.26831	4.55851	2.60819	4.67174	6.59837
actin-histidine N-methyltransferase isoform X2	Ovis aries	XP_027813181	SETD3	67 kDa								0.0974181		0.0507716	0.137799	0.0103126	0.190789		0	0.0966076	0.106479	0	0.3286	0.103998	0.118598	0	0	0	0	0	0.0618759	0	0.0548884	0.380411	0.127799	0.240298	0.150548
small glutamine-rich tetratricopeptide repeat-containing protein alpha isoform X1	Ovis aries	XP_012033497	SGTA	34 kDa			x			x		2.74442		2.53372	2.58126	3.03622	2.8265		3.1061	2.48501	2.25883	2.28493	2.71367	2.82164	2.04495	2.74476	3.09078	3.39869	3.33882	2.63904	3.03499	2.71498	2.67998	3.42411	2.82889	2.78908	2.41045
SH3 domain-binding glutamic acid-rich-like protein isoform X2	Ovis aries	XP_004022270	SH3BGRL	13 kDa			x			x		6.28899		7.06102	4.94095	7.8089	5.3451		7.13704	5.26487	10.9459	4.89628	3.62468	6.57848	3.91916	5.64149	7.55385	7.12928	8.59448	9.87344	8.454	5.24835	3.57573	6.8764	5.27437	6.47655	4.52246
PREDICTED: SH3 domain-binding protein 1	Capra hircus	XP_017904223	SH3BP1	75 kDa								0.446005		0.923936	0.349239	0.227743	0.283101		1.25452	1.46174	0.327597	0.651882	0	0	1.06134	0.335615	0	0	0.637903	0	0.371255	0.357298	0	0	0.388593	0.725478	0.301436
endophilin-A2	Camelus ferus	EQB77621	SH3GL1	57 kDa						x		2.81783		1.8552	3.45323	2.39248	3.57041		0.82342	2.05105	1.60876	2.93758	2.63138	1.87904	4.62884	4.67365	4.22645	2.91341	1.27048	2.38025	1.46494	2.09934	4.55139	2.93495	3.76358	3.59185	3.01029
Endophilin-B1 (SH3 domain-containing GRB2-like protein B1)	Muntiacus muntjak	KAB0365779	SH3GLB1	47 kDa						x		2.43989		1.55577	2.67654	2.66716	2.86011		3.37236	0.587249	0.956974	1.3065	1.97789	1.87843	3.20439	3.64543	1.80154	2.91224	3.18419	3.40224	2.94444	1.75833	2.27074	3.90685	2.65378	3.96403	1.50514
PREDICTED: endophilin-B2 isoform X2	Bos indicus	XP_019826550	SH3GLB2	44 kDa								1.02312		0.325055	1.24728	0.634052	1.88608		0	0	0.975967	0.324251	1.64292	0.945378	1.06643	1.33439	0.302715	0.651232	0.316287	0	1.84171	0.692371	0.985567	1.94296	2.27558	1.80481	2.42148
PREDICTED: SH3 and multiple ankyrin repeat domains protein 2	Bison bison bison	XP_010836116	SHANK2	209 kDa								0.777848		0.921384	0.844159	0.553964	0.791884		0.863319	0.876556	0.96647	0.979192	0.655909	0.939521	1.78121	0	0.607639	0.971137	0.641285	0	1.10372	0	0.975659	1.30415	0	1.07073	0.608885
PREDICTED: sedoheptulokinase	Capra hircus	XP_005693467	SHPK	54 kDa						x		3.48612		2.74509	3.80537	2.69073	4.70328		2.11784	2.35454	2.27003	4.23796	3.62468	0.939521	4.98559	5.67168	0.904703	2.91854	0.962901	2.39192	4.41037	4.55598	4.55887	4.58586	4.92097	6.11185	3.33883
NAD-dependent protein deacylase sirtuin-5, mitochondrial isoform X1	Odocoileus virginianus texanus	XP_020759337	SIRT5	34 kDa								0.737751		1.07533	1.01972	0.637006	0.218947		0.626703	0.438278	2.09503	1.14132	1.31496	1.41221	0.179966	1.17174	1.05716	0.971137	1.42524	0	0.368496	0	0	0.492372	0	0	0.602363
Helicase SKI2W	Ovis aries	KAG5197027	SKIC2	138 kDa						x		1.6765		0.71122	1.98418	1.02088	2.98971		0.650087	1.27999	0.130356	0.784449	3.02521	1.9392	2.77272	0.199605	0.362127	0	1.32968	0	3.45376	0.979697	3.82981	4.90398	1.72947	2.4438	2.04151
WD repeat-containing protein 61	Bos taurus	NP_001033186	SKIC8	34 kDa			x					0.123338		0.200147	0.161601	0.112122	0.0194819		0.0558862	0.373642	0.230691	0.140367	0.0942546	0.359336	0.0502369	0.142575	0	0.184435	0.134585	0.0971258	0.157675	0.0989102	0	0.0456295	0	0.0517799	0
PREDICTED: sodium-dependent phosphate transport protein 2B	Capra hircus	XP_005681541	SLC34A2	76 kDa			x					0.175971		0.244782	0	0.213062	0.246039		0	0	0.324185	0.654941	0	0	0	0	0	0	0.942097	0.336273	0	0	0.326906	0	0	0	0.90329
choline transporter-like protein 4	Ovis aries	XP_004018982	SLC44A4	79 kDa				x				1.03833		1.07472	1.62325	0.848928	0.606409		0.82342	0.868952	0.324185	2.28231	2.3027	2.50425	0.351658	1.33439	0.605429	0	0.324998	1.37143	0	2.79171	0.646328	0.971892	0.756399	0.363019	0.294405
structural maintenance of chromosomes protein 4	Ovis aries	XP_027814674	SMC4	147 kDa								0.897812		0.852616	1.48286	0.617442	0.638333		0.391203	2.04345	0	0.975812	1.97402	1.87319	1.413	0.671231	0.607639	0	0.629192	1.3641	1.10372	0	0.648753	0.978318	0	0.353853	1.21074
Single-strand selective monofunctional uracil DNA glycosylase	Ovis aries	KAG5211885	SMUG1	35 kDa								0.143718		0	0.0815124	0.493358	0		0	0	0	0	0	0	0	0.32605	0.601988	1.29617	0.324998	0	0.736993	0	0	0	0	0	0
synaptosomal-associated protein 23 isoform X1	Ovis aries	XP_012036677	SNAP23	25 kDa			x	x				0.0589341		0.0452504	0.0274909	0.14185	0.0211452		0.0718503	0	0.0545996	0.0545517	0.109964	0	0	0	0.250747	0	0.424944	0.114286	0.0611217	0	0.0544843	0	0	0	0.0512416
SNARE-associated protein Snapin	Ovis aries	XP_027831252	SNAPIN	15 kDa								0.224994		0.205272	0.400319	0.118645	0.175739		0.0862204	0.175311	0.29819	0.261365	0.297103	0.187904	0.686514	0.429753	0.342388	0.258208	0.0527146	0	0	0.058561	0.120755	0.0532344	0	0.276369	0.428339
gamma-synuclein	Ovis aries	XP_004021591	SNCG	13 kDa			x			x		3.49835		3.54181	3.42099	3.76451	3.26608		4.99702	2.19036	2.74207	4.2378	0.657845	7.35316	2.84669	2.82627	3.31106	4.36814	5.56264	2.38025	2.94494	4.02003	3.73301	4.40886	2.63719	2.69375	2.85758
PREDICTED: beta-1-syntrophin	Capra hircus	XP_017913622	SNTB1	56 kDa								0.785351		1.02283	1.56789	0.550682	0		0	0.877588	1.58635	1.62737	1.31569	1.56351	0.714774	2.6776	1.20963	0	0	1.37143	0.365737	0.357298	0	0	0	0	0
sorting nexin-2 isoform X1	Ovis aries	XP_014951434	SNX2	58 kDa								0.320836		0.293882	0.334051	0.311991	0.343421		0.304765	0.258833	0.263151	0.348777	0.373918	0.348801	0.371621	0.241862	0.274128	0.301871	0.310443	0.2862	0.31764	0.381664	0.332951	0.363779	0.351539	0.327144	0.341691
Sorting nexin	Ovis aries	KAG5199162	SNX33	76 kDa								0.182739		0.0939327	0.127996	0.165519	0.343509		0	0.0482178	0.109199	0.218314	0.0551833	0.103998	0.296868	0.0559359	0.200294	0.161661	0.159032	0.113063	0.184119	0.174945	0.16261	0.488088	0.373732	0.240298	0.452817
PREDICTED: LOW QUALITY PROTEIN: sorting nexin-5	Bos mutus	XP_005911737	SNX5	46 kDa						x		6.76671		7.3941	6.66682	6.46711	6.53882		9.17174	9.05487	5.47464	5.87515	7.24016	5.95205	7.4663	6.00879	7.2332	5.50808	5.09933	4.08212	8.08827	8.79167	5.2052	5.88358	7.59554	6.47599	7.53377
PREDICTED: sorbin and SH3 domain-containing protein 2 isoform X3	Bison bison bison	XP_010834088	SORBS2	79 kDa								0.124193		0.0327614	0.114545	0.14988	0.199584		0	0	0.0655195	0.0655262	0	0.126091	0	0.332088	0.0609849	0.128987	0.0632575	0.135976	0.368342	0.141733	0.0658661	0.394062	0.153359	0.145096	0.239539
Sorbitol dehydrogenase	Ovis aries	P07846	SORD	38 kDa			x			x		2.2198		2.68561	1.88715	2.70456	1.60186		4.628	2.14242	1.68724	2.28478	1.31569	1.98402	2.25284	1.99605	3.11208	1.94857	4.11766	2.04398	2.20745	2.79764	0.975659	1.95664	1.52119	1.44179	2.11403
sortilin isoform X1	Ovis aries	XP_012033225	SORT1	95 kDa		x						0.0633461		0.0570823	0.0512497	0.0604592	0.084593		0.0554497	0.0746343	0.0420205	0.0562249	0.0566085	0.0136923	0.120106	0.014592	0.0649559	0.0557663	0.122884	0.0444343	0	0.074715	0.0282066	0.0829879	0.145678	0.0771557	0.088937
LOW QUALITY PROTEIN: ankyrin repeat domain-containing protein SOWAHA	Bubalus bubalis	XP_006050614	SOWAHA	59 kDa								0.318574		0.362732	0.238647	0.0545067	0.61841		0.195602	0.438278	0.163799	0.653251	0.164341	0.627222	0	0.163025	0.151357	0	0	0	0	0.175683	0.479133	0.329456	0.938297	0.893519	0.451645
PREDICTED: sperm surface protein Sp17	Capra hircus	XP_005699636	SPA17	17 kDa			x			x		2.40866		2.74201	2.93839	1.94421	2.01005		2.7052	1.46277	2.8865	3.91355	3.28898	4.39501	1.23812	2.83143	1.65977	0.811184	1.89967	1.70112	3.32072	2.27281	3.25378	1.46385	0.760593	1.25626	3.31575
sperm-associated antigen 1	Ovis aries	XP_027828978	SPAG1	106 kDa				x		x		3.24236		3.58087	4.26998	1.58767	3.53092		4.19467	5.2431	0.642286	4.24344	5.26372	5.95791	3.19102	2.66728	2.41483	1.29734	1.27919	1.70037	1.09821	1.73611	2.27316	4.26003	2.65378	2.15866	6.30897
PREDICTED: sperm-associated antigen 17	Capra hircus	XP_017902002	SPAG17	254 kDa						x		2.38198		2.61509	1.89834	2.29443	2.72007		2.50904	1.46277	2.89941	3.58914	0.987008	3.1341	2.48452	0.987714	0.914774	3.88455	2.56176	2.38758	3.67691	0.341005	2.27074	3.25436	2.63099	3.94514	1.49913
sperm-associated antigen 6	Bos taurus	NP_001033274	SPAG6	55 kDa								0.119813		0.0927272	0.159031	0.0963804	0.131112		0.274473	0.0964356	0	0	0.219927	0.416196	0	0	0.101642	0.108733	0	0	0.367908	0	0	0.437133	0	0.117951	0.100479
C-Jun-amino-terminal kinase-interacting protein 4 isoform X1	Ovis aries	XP_004012804	SPAG9	146 kDa						x		5.2904		5.35104	5.20184	5.04364	5.56506		5.97447	4.07981	4.8276	6.52229	4.77191	6.26203	7.11496	2.65847	4.98262	4.69141	5.54184	4.42639	6.25335	4.36622	4.69998	5.39401	5.09047	5.56526	7.0756
SPARC-like protein 1	Ovis aries	KAG5207827	SPARCL1	77 kDa		x						0.431115		0.244782	0.747621	0.213767	0.518291		0	0	0.324185	0.654941	0	1.56412	1.42636	0	0	0.325031	0.957573	0	0	0	1.61956	0.971892	0	0	0
PREDICTED: mitochondria-eating protein isoform X1	Bos indicus	XP_019818294	SPATA18	63 kDa						x		7.57504		8.33158	8.69264	6.11314	7.16278		5.15919	9.8495	9.34774	8.96989	11.3421	9.43615	8.16739	5.82489	3.20995	5.8776	6.57334	5.83709	7.91202	7.26887	7.60186	6.89031	6.58367	7.67452	7.06356
Striated muscle preferentially expressed protein kinase	Ovis aries	KAG5214094	SPEG	406 kDa						x		6.75568		7.57173	7.58101	5.98012	5.88988		8.30954	9.64211	6.4601	5.87515	8.22571	6.25465	8.53146	7.31224	5.42822	3.88338	7.93433	6.81615	5.1574	6.66125	5.85395	5.53683	6.40697	5.0342	6.61743
Osteopontin	Ovis aries	KAG5207535	SPP1	29 kDa						x		1.91936		1.15486	2.66212	1.57911	2.28136		0.41171	1.61174	1.12856	1.46742	2.30124	3.28832	1.06643	3.99248	1.20852	2.26474	1.59112	1.70479	1.65283	1.05264	3.25873	2.27926	2.46568	2.33961	1.06354
Sepiapterin reductase	Ovis aries	KAG5211661	SPR	29 kDa			x			x		5.01007		4.24781	5.74812	5.10584	4.9385		2.48854	3.79656	4.99786	5.70828	4.11552	5.16798	6.21863	7.49036	5.88671	5.99131	4.13305	5.28833	5.32896	4.0067	6.19329	5.21783	4.33708	4.12693	4.81738
PREDICTED: spectrin beta chain, non-erythrocytic 1 isoform X2	Capra hircus	XP_017910732	SPTBN1	273 kDa				x		x		18.0014		20.836	19.4036	15.9198	15.8462		15.2704	28.5149	22.7417	16.817	24.0147	14.8892	15.1116	23.599	17.5996	15.6566	12.536	28.446	12.877	8.40329	21.7641	18.442	12.0347	17.8259	9.16405
sequestosome-1	Ovis aries	NP_001156515	SQSTM1	48 kDa								0.128141		0.0409539	0.142662	0.0430779	0.285871		0	0	0	0.163816	0.164581	0.233264	0.0887105	0.0840905	0	0.0812578	0	0.0855269	0.0916826	0	0	0.407495	0.468647	0.176927	0.376286
steroid receptor RNA activator 1	Ovis aries	XP_004008914	SRA1	25 kDa			x					0.0748434		0.0393894	0.0560807	0.171507	0.0323968		0	0.0494851	0.0540308	0.0540418	0.0547805	0	0.0591404	0.110402	0.35333	0.0541719	0.211182	0.170331	0.121912	0.118111	0	0	0	0.0605031	0.101481
Serum response factor	Ovis aries	KAG5196927	SRF	330 kDa						x		3.2664		3.43507	3.92098	2.69723	3.01231		4.11376	3.9407	2.26358	3.42226	4.27792	5.7855	1.95958	3.6609	1.81444	3.2339	1.43031	4.0997	3.67917	1.92587	5.02182	2.44217	1.96415	3.23799	2.39539
signal recognition particle 19 kDa protein isoform X1	Ovis aries	XP_004010221	SRP19	16 kDa						x		1.20957		1.22201	1.02629	2.13583	0.454145		0.82342	1.4638	1.61825	0.982572	0.3311	0	1.77802	1.99605	1.80941	1.94227	1.27919	2.38758	2.93991	2.45664	1.95132	0.319406	0	0	0
Signal recognition particle subunit	Ovis aries	KAG5202880	SRP68	71 kDa								1.69847		1.87959	1.65512	1.45549	1.80367		2.93045	1.90347	0.725521	1.95891	2.5515	2.82003	0.0879145	1.16105	0.600883	0.489008	1.43951	2.385	1.47272	2.34584	1.54582	1.72252	1.79034	2.23824	1.72144
Signal recognition particle subunit SRP72	Ovis aries	KAG5207667	SRP72	129 kDa						x		12.7556		12.7864	14.5604	11.5642	12.1115		13.2888	15.17	10.6088	12.0779	14.8066	15.6569	12.7972	14.9807	12.3609	11.3428	8.88514	13.9612	9.57329	13.2618	13.018	11.7189	13.9133	8.65242	13.2549
Signal recognition particle receptor subunit beta	Ovis aries	KAG5216228	SRPRB	183 kDa		x				x		39.6693		36.8121	37.3602	43.1914	41.3135		45.7928	27.5784	31.1908	42.6863	33.9317	30.5698	53.1671	31.772	60.4716	29.6096	41.1598	44.7853	35.3219	47.8	29.416	43.8139	37.7974	48.5745	46.9656
PREDICTED: LOW QUALITY PROTEIN: serine/arginine-rich splicing factor 2	Bos mutus	XP_005911944	SRSF2	23 kDa								1.00079		1.1196	0.998716	0.713254	1.17158		0.431102	1.46277	1.60534	0.979192	0.990882	0.939521	1.06643	0.998027	0.904703	0.972306	0.95419	0.343608	1.10472	0	0.975659	1.2913	2.26519	0.716872	0.608885
PREDICTED: lupus La protein	Bos mutus	XP_005887651	SSB	47 kDa								1.27983		1.89658	1.47681	0.99037	0.755551		1.8393	2.80194	1.53274	1.41232	1.45227	1.64367	1.48078	1.33052	0.882649	0.756098	0.770373	0.851157	1.16255	1.5194	0.597606	0.763706	1.01343	0.478539	0.924478
protein phosphatase Slingshot homolog 3 isoform X3	Ovis aries	XP_027815100	SSH3	72 kDa								1.23069		0.878827	1.64968	1.16372	1.23055		1.01846	0.877072	0.640579	0.979192	0.327954	0.939827	2.66767	2.66325	1.50559	0.485568	0.791691	0.850934	0.73473	2.61381	1.13416	1.79693	1.69369	1.07933	0.448638
translocon-associated protein subunit delta isoform X1	Bos taurus	XP_005227728	SSR4	19 kDa		x						0.0875666		0.120571	0.0578858	0.0925906	0.0792189		0.164573	0.0579645	0.129066	0.130682	0	0.0309066	0	0.200637	0.120963	0.162237	0.0312905	0.170187	0	0.0708665	0.0975659	0.0978318	0.03782	0.0725478	0.090329
PCTP-like protein	Odocoileus virginianus texanus	XP_020758405	STARD10	33 kDa								1.81333		1.96251	1.94639	1.76852	1.57589		2.0868	2.11906	1.76762	1.87656	1.97341	1.8792	1.68756	2.24537	2.03755	2.2673	2.07172	1.36376	1.56277	1.30801	1.30191	1.79693	1.98204	0.988717	1.80984
stAR-related lipid transfer protein 5 isoform X1	Ovis aries	XP_004017847	STARD5	24 kDa			x					0.444296		0.556439	0.282458	0.466667	0.471621		0.562246	0.584715	0.644314	0.434481	0.329808	0	0.355477	0.444547	0.301568	0.323712	0.636127	0.569235	0.612064	0.357298	0.434996	0.543327	0.255598	0.722609	0.401575
signal transducer and activator of transcription 1-alpha/beta	Ovis aries	NP_001159675	STAT1	87 kDa			x			x		10.2338		9.95022	12.3794	8.67316	9.93264		8.84094	11.8297	9.33711	9.79313	13.9754	13.3105	14.5844	7.64711	6.92594	10.9998	7.92828	11.2426	5.70573	9.23655	14.1222	11.2193	6.78936	7.90917	9.62323
PREDICTED: signal transducer and activator of transcription 2	Capra hircus	XP_017903558	STAT2	98 kDa								1.28611		0.912906	1.31905	1.23637	1.67613		0.863319	1.16689	0.96647	0.654941	1.31423	1.87319	1.42636	0.662412	0.896841	0.651232	0.942097	1.35826	1.47045	2.09934	0.975659	2.26962	1.88699	1.44179	1.80658
STAU1 protein, partial	Bos taurus	AAI49062	STAU1	58 kDa								0.183969		0.162389	0.18642	0.150291	0.236779		0.29266	0.157109	0.0743439	0.125443	0.303509	0.0722239	0.16392	0.206026	0.162036	0.148921	0.0733992	0.18366	0.198014	0.135713	0.200395	0.275957	0.379336	0.166051	0.162155
PREDICTED: stress-induced-phosphoprotein 1	Capra hircus	XP_013831489	STIP1	63 kDa						x		10.548		11.2262	10.72	10.7988	9.44717		11.5264	11.7037	9.76112	11.9135	10.8096	10.4808	12.5015	9.08799	11.0439	8.42603	11.3983	9.48376	11.6979	12.7431	8.1809	9.84688	8.1375	10.7132	10.3573
serine-threonine kinase receptor-associated protein	Bos taurus	NP_001015567	STRAP	38 kDa			x					0.799763		0.94042	0.528765	0.703172	1.0267		1.07366	1.03927	1.02873	0.620029	0.985459	0.575408	0.354586	0.199605	0.72219	0.66345	0.776579	0.611426	0.587784	0.857601	0.912259	1.05885	1.23222	0.881616	1.04854
E3 ubiquitin-protein ligase CHIP isoform X1	Odocoileus virginianus texanus	XP_020742069	STUB1	40 kDa						x		2.39318		2.42302	1.8818	2.16319	3.10471		3.76357	2.03688	1.93294	1.95871	1.31423	2.82442	1.06643	2.3221	2.41704	1.29734	2.22128	2.04981	2.20193	2.79171	2.59764	3.59387	3.37499	3.24716	2.70987
Syntaxin-binding protein 2	Ovis aries	KAG5208808	STXBP2	87 kDa				x		x		2.58697		2.28267	2.79449	1.7459	3.52483		0.822305	4.09901	2.57523	1.63413	4.61411	3.44902	1.78121	1.33364	0.904703	1.61724	1.26709	2.03664	1.84171	2.808	3.89515	2.93495	4.14178	3.95543	2.69682
PREDICTED: activated RNA polymerase II transcriptional coactivator p15	Equus przewalskii	XP_008535379	SUB1	15 kDa			x			x		1.76983		2.15693	1.89163	1.73544	1.29532		1.64573	1.46277	2.58472	2.93452	1.97402	2.5095	1.413	1.67	2.10647	1.94227	2.53419	2.04398	1.10372	0.68201	0.975659	1.31782	1.4756	1.80425	0.90329
protein SGT1 homolog	Ovis aries	XP_027829312	SUGT1	38 kDa			x			x		12.7967		14.9859	11.9549	12.0432	12.2027		14.6437	17.0814	13.5401	14.6785	11.1928	11.895	12.0942	12.6376	13.8884	11.1767	11.9267	9.88361	14.3489	11.0349	10.4115	12.5713	13.0424	12.045	12.9435
synapse-associated protein 1	Ovis aries	XP_004021987	SYAP1	41 kDa			x					0.309954		0.341972	0.330866	0.168733	0.398244		1.05892	0.145169	0.163799	0	0	0.627222	0.533216	0.163025	0.152462	0	0.156452	0	0	0.703484	0.324376	0.489159	0.1891	0.539945	0.448638
Nesprin-1	Ovis aries	KAG5205691	SYNE1	970 kDa						x		4.5876		5.33621	5.57866	3.72751	3.70804		3.95805	7.30537	2.74207	7.33935	7.8929	1.41575	1.42382	11.5822	8.75045	1.61351	4.75886	5.95938	1.28284	0	8.47768	1.46789	2.64858	5.94605	0
Nesprin-2	Ovis aries	KAG5206796	SYNE2	759 kDa						x		2.1353		2.49011	3.28291	2.06293	0.70526		2.92193	3.11703	2.45299	1.46847	6.06088	1.14499	0.351658	5.57413	2.10757	2.63637	1.67113	4.86429	1.09821	0	1.40511	1.34335	0.0609668	0.716872	0
synaptogyrin-2 isoform X1	Ovis aries	XP_027829989	SYNGR2	25 kDa						x		2.98961		2.85545	3.08062	2.99576	3.02662		1.68562	2.92001	2.89941	3.91677	3.28971	2.50303	3.1993	3.33044	3.31389	3.88455	2.23338	1.70187	4.04915	2.79171	2.92698	2.60912	3.76358	2.52168	3.31172
synaptophysin-like protein 1 isoform X1	Ovis aries	XP_027824388	SYPL1	26 kDa				x				0.607754		0.97837	0.483258	0.62112	0.348268		0.391203	0.289307	1.92953	1.30344	0.3311	0.939521	0	0.662412	0.302715	0.651232	0.95419	0.343608	1.47498	0	0	0.325832	0.388593	0.725478	0.301436
transgelin-2	Odocoileus virginianus texanus	XP_020760146	TAGLN2	22 kDa			x	x		x		21.933		21.5066	20.8168	23.7422	21.6664		17.5234	17.8099	26.8577	23.8356	18.5801	20.6656	20.2457	23.776	22.4803	23.8149	21.9144	25.6967	22.2486	26.2982	24.5352	21.0125	23.871	20.1311	18.7822
transaldolase	Ovis aries	XP_027815783	TALDO1	38 kDa			x	x		x		12.4792		13.9333	13.2917	11.9522	10.7395		12.6139	14.7195	14.9661	13.4338	13.9631	13.6222	13.0113	12.5701	13.9974	11.4423	12.011	10.9044	12.6304	10.7275	10.2882	10.0856	11.488	9.56545	12.2702
Tetratricopeptide repeat, ankyrin repeat and coiled-coil containing 1	Ovis aries	KAG5213801	TANC1	208 kDa								0.241015		0.217025	0.406179	0.119656	0.221199		0.235104	0.166552	0.0931117	0.373332	0.422658	0.447728	0.611754	0.142575	0.0435607	0	0	0	0.525272	0.149105	0.232059	0.234808	0.160028	0.0517799	0.427318
threonine--tRNA ligase 1, cytoplasmic	Ovis aries	XP_004017114	TARS1	83 kDa						x		6.23535		6.21396	6.2397	5.93448	6.55327		8.28581	5.66606	5.03507	5.86888	6.83584	6.57379	6.61465	4.93454	5.7175	5.41975	6.4374	4.27783	5.8246	7.92979	5.57155	6.0623	7.32942	6.42476	7.37832
PREDICTED: probable threonine--tRNA ligase 2, cytoplasmic isoform X1	Capra hircus	XP_017921983	TARS3	91 kDa								0.217195		0.114417	0.273431	0.145735	0.335198		0.143701	0.0967796	0	0.217187	0	0.420304	0.2355	0.437921	0.0304925	0.217077	0.126709	0	0.0365737	0.463558	0.32522	0.215079	0.507062	0.0362459	0.592383
TBC1 domain family member 15 isoform X2	Ovis aries	XP_027822940	TBC1D15	77 kDa								0.0476305		0.0399604	0.0133903	0.0395786	0.0975926		0.159842	0	0	0	0	0	0.0276871	0.025874	0.0232857	0.0250024	0	0.0780503	0.0849018	0.0262312	0.12553	0.0757495	0.115261	0.055101	0.116321
PREDICTED: TBC1 domain family member 9B isoform X1	Capra hircus	XP_017907099	TBC1D9B	141 kDa								0.578062		0.364931	0.756006	0.464394	0.726916		0.417802	0.393346	0.214095	0.434481	0.767566	0.834547	1.42191	0	0	0	0.527794	0.568735	1.10372	0.586112	1.08213	0.652212	0.377531	0.719554	0.80315
tubulin-specific chaperone A	Bos taurus	NP_786997	TBCA	13 kDa			x					1.0814		0.991464	0.806359	1.28535	1.24241		0.833116	1.02337	1.12942	0.979957	0.987372	0.783524	0.621927	0.832611	0.980381	1.37545	1.11451	1.27711	1.47134	1.49333	1.30317	1.30275	1.22404	1.25626	1.12585
tubulin-folding cofactor B isoform X1	Ovis aries	XP_004015227	TBCB	27 kDa			x			x		4.31317		5.36542	3.95798	3.85779	4.07148		4.97707	6.13589	6.43502	3.91371	4.93504	3.75809	2.84127	4.29753	4.21294	5.18584	3.16338	2.72236	3.31216	4.55005	4.22954	3.24711	4.53037	3.23911	5.11127
Tubulin-specific chaperone D	Ovis aries	KAG5203003	TBCD	133 kDa						x		14.5657		12.4463	14.3184	13.6239	17.8742		15.6339	14.6952	8.73797	10.7183	18.6405	14.9187	15.1199	8.5945	13.952	11.7674	11.9377	11.2352	13.0684	19.7829	19.185	15.3739	21.9684	14.6434	18.2003
tubulin-specific chaperone E isoform X1	Ovis aries	XP_004021412	TBCE	59 kDa			x					0.473536		0.154234	0.72968	0.217707	0.792522		0	0.289307	0	0.327631	0.659782	1.26091	0	0.998027	0	0.969968	0	0.336273	0	0	1.29266	0	1.1098	0.362459	1.19769
T-complex protein 1 subunit alpha	Ovis aries	XP_004011485	TCP1	60 kDa						x		28.9647		26.7684	28.8565	31.865	28.3688		19.5409	27.3715	30.884	29.2772	31.4184	26.3489	31.5006	26.1581	31.9674	28.7625	30.2962	29.1904	34.6864	36.287	24.8149	26.0594	28.9071	29.9665	32.0961
dynein regulatory complex subunit 5	Ovis aries	XP_004018906	TCTE1	55 kDa				x		x		7.87366		8.14788	8.95189	7.12301	7.27187		9.17286	8.46104	5.49363	9.46397	10.5284	8.1343	7.81668	9.32817	6.64128	6.1416	4.47014	6.13926	9.55773	9.78803	7.45855	6.84098	6.00798	7.90917	8.14265
PREDICTED: telomere length regulation protein TEL2 homolog	Capra hircus	XP_017895958	TELO2	90 kDa								0.13444		0.0810628	0.233264	0.159554	0.0638812		0	0	0	0.324251	0	0.933055	0	0	0.304925	0.652401	0	0	0	0	0	0.319406	0	0	0
serotransferrin	Bubalus bubalis	XP_006051476	TF	78 kDa		x		x		x		8.65691		7.90954	8.5065	8.93148	9.28012		9.80068	5.09042	6.70141	10.0456	6.62564	8.33622	11.905	7.15915	10.1031	6.95359	9.0544	9.03193	8.45478	9.99112	7.30258	9.93242	9.44934	10.081	9.63526
protein TFG isoform X1	Ovis aries	XP_027835314	TFG	43 kDa								0.264984		0.202342	0.271315	0.25811	0.328171		0.131829	0.293699	0.20433	0.179509	0.227506	0.293458	0.292105	0.272189	0.248013	0.221934	0.304721	0.249084	0.201088	0.323818	0.269367	0.285641	0.379196	0.362354	0.344299
transferrin receptor protein 1 isoform X1	Ovis aries	XP_004003050	TFRC	86 kDa								0.900916		0.476784	1.12232	0.389085	1.61547		1.29554	0.29691	0.314688	0	0	0.315533	2.83936	1.33439	0.304925	0	0.95419	0	0.36673	0.708665	0	1.64448	3.78637	1.44179	1.20473
LOW QUALITY PROTEIN: protein-glutamine gamma-glutamyltransferase 2	Camelus ferus	XP_006188686	TGM2	77 kDa				x		x		6.69054		6.49404	6.57257	6.75619	6.93934		8.41789	6.42363	5.24949	5.88515	7.99129	7.5549	5.75878	4.9853	6.28792	6.69034	7.77175	6.32584	6.35874	7.10256	5.38036	5.95134	6.88298	8.2282	8.25384
PREDICTED: thyroid adenoma-associated protein	Capra hircus	XP_013823050	THADA	218 kDa						x		3.13478		2.62252	3.32011	2.54472	4.05175		3.54802	3.20654	1.7773	1.95822	3.78321	4.86123	2.13541	2.5006	2.56779	1.12853	3.18588	2.89933	1.65283	3.83399	5.21137	2.60871	4.56456	2.16297	5.71114
thimet oligopeptidase	Bos taurus	NP_001029163	THOP1	78 kDa								0.272258		0.225454	0.124223	0.269371	0.469986		0.281123	0.243968	0.213526	0.163199	0	0.105076	0.0591404	0.332676	0.099963	0.376175	0.265349	0.341885	0.183954	0.348901	0.542718	0.433646	0.312766	0.361305	0.699495
Thymocyte nuclear protein 1	Ovis aries	KAG5200226	THYN1	25 kDa								0.399785		0.313499	0.363308	0.437589	0.484746		0.501809	0.233379	0.322968	0.195838	0.395578	0.312824	0.213286	0.531544	0.300896	0.581423	0.255838	0.477517	0.589991	0.419868	0.520014	0.52311	0.528677	0.431733	0.420197
triokinase/FMN cyclase isoform X1	Ovis aries	XP_027815719	TKFC	59 kDa						x		10.2162		9.88747	12.2345	9.32565	9.41713		7.91834	9.92382	11.2606	10.4472	11.8417	11.5833	13.8738	11.6392	9.95517	9.38633	8.28352	8.16707	11.7807	8.38107	9.42725	9.78961	10.6171	7.91834	9.33332
transketolase	Ovis aries	XP_004018433	TKT	68 kDa				x		x		42.5338		45.9345	45.2765	39.4498	39.4742		47.2852	44.5798	45.4112	46.4619	50.0314	45.9532	41.9532	43.168	40.9509	33.1706	41.4943	36.1043	37.5929	47.3861	35.5081	37.6274	40.5526	37.9203	45.7629
talin-1 isoform X2	Ovis aries	XP_004004323	TLN1	270 kDa				x		x		34.5456		32.7299	34.312	31.9737	39.1667		32.7205	33.4338	32.5748	32.1902	33.4968	38.9252	30.2337	34.5922	32.6439	37.0742	30.8038	31.9073	32.8645	26.5487	39.8314	38.4474	39.4357	40.53	37.5891
LOW QUALITY PROTEIN: talin-2	Bubalus bubalis	XP_025151496.1	TLN2	271 kDa								1.26508		1.41262	1.31012	1.03566	1.30191		1.26475	1.29311	1.38589	1.70674	1.05948	1.71712	1.47496	0.988916	1.02148	1.12729	1.30311	1.15227	0.990586	0.619229	1.37694	1.18367	1.63946	1.07525	1.23423
tropomodulin-3	Ovis aries	XP_004010655	TMOD3	40 kDa			x					1.71258		1.90616	1.72801	1.43907	1.77707		1.25452	2.48501	2.57997	1.30513	1.80968	1.88228	0.888058	2.33204	1.66087	1.13482	1.43129	1.02199	1.46996	1.91551	1.62441	2.27604	2.06469	1.26084	1.65938
tumor necrosis factor alpha-induced protein 8	Bos taurus	NP_001077180	TNFAIP8	23 kDa			x					1.16283		0.893533	1.35884	1.45274	0.946223		0	0.975526	1.51133	1.08728	1.42718	1.35982	1.54189	1.10646	1.30603	1.61856	0.95419	1.36265	1.96178	1.51323	0.759408	1.1934	1.13259	0.84056	0.805155
tumor necrosis factor alpha-induced protein 8-like protein 1	Ovis aries	XP_012033453	TNFAIP8L1	21 kDa						x		1.81772		1.0462	2.05326	2.22884	1.94257		0	0.29691	2.25713	1.63075	3.29358	2.18811	1.06134	1.67	1.49883	0.971137	0.95419	2.04398	4.41489	3.49001	1.95132	0.978318	2.63099	1.44235	2.70987
transportin-2 isoform X1	Odocoileus virginianus texanus	XP_020742776	TNPO2	100 kDa			x					1.11755		1.64605	0.508553	0.506516	1.80909		1.25452	1.75311	1.94244	1.63413	0.987008	0	0.71159	0.335615	0.599778	0	0	1.02199	0	1.41733	1.62199	1.29772	2.28798	1.44235	2.39539
PREDICTED: tensin-3 isoform X2	Bos indicus	XP_019814459	TNS3	167 kDa						x		2.97706		2.53106	4.16561	2.05335	3.15822		2.51016	1.4562	2.57181	3.58608	1.31811	8.13369	3.55414	3.65649	0.297063	2.91971	1.59209	0.687215	4.04264	2.78135	1.95132	4.90526	2.66618	3.23799	3.03036
Toll-interacting protein	Ovis aries	KAG5196703	TOLLIP	30 kDa			x			x		3.78283		3.52588	4.18867	3.587	3.82979		1.21351	3.49862	5.47123	3.92015	4.27526	4.07301	3.91089	4.49553	3.01117	3.87825	4.45805	4.08795	3.31117	2.77542	4.55139	3.58662	5.08527	3.22883	2.69682
target of Myb protein 1 isoform X2	Bos taurus	XP_024847210	TOM1	56 kDa								0.315377		0.135512	0.172669	0.357938	0.595387		0.216109	0	0	0.325941	0	0.157461	0.533216	0	0.300994	0.485568	0.477095	0.171054	0.36673	0.346186	0.163453	1.79693	0.383396	0.181509	0.451645
TOM1-like protein 1 isoform X2	Ovis aries	XP_014953922	TOM1L1	53 kDa								0.207686		0.0362923	0.420681	0.2083	0.165469		0	0.145169	0	0	0.493504	0.311994	0.709045	0.168181	0	0	0	0.343608	0.551862	0.354332	0.159711	0.322619	0.194297	0	0.150718
mitochondrial import receptor subunit TOM34	Bos taurus	NP_001179938	TOMM34	35 kDa			x					0.256026		0.193057	0.30015	0.31072	0.220176		0.240803	0.208968	0.276134	0.0463216	0.187956	0.179293	0.405624	0.427726	0.214926	0.2782	0.410183	0.243958	0.366951	0.350101	0.418139	0.13976	0.215828	0.15419	0.172963
PREDICTED: quinone oxidoreductase PIG3	Capra hircus	XP_005687012	TP53I3	35 kDa			x					0.239875		0.324226	0.252085	0.321698	0.0614899		0	0	0.642286	0.65462	0	0	0	1.00834	0.607639	0.325031	0.312905	0.343608	0	0.341005	0	0	0	0	0.30745
EKC/KEOPS complex subunit TP53RK	Ovis aries	XP_004014668	TP53RK	28 kDa						x		4.05825		5.30379	4.84907	3.41514	2.66501		5.84039	4.969	4.20298	6.20279	4.27817	3.43084	6.03548	5.6518	3.92374	4.53812	2.55838	4.08645	3.30113	2.08305	4.55887	1.3114	3.78838	2.16727	1.49913
tumor protein D52 isoform X3	Ovis aries	XP_004011807	TPD52	24 kDa						x		3.3786		3.34307	3.41281	3.37859	3.37992		2.48909	2.77155	4.02797	4.08364	3.61814	3.28509	4.0899	2.65809	3.014	3.72145	3.82281	2.72602	3.49503	3.49223	3.74414	3.10471	3.60347	2.69347	3.75384
tumor protein D53 isoform X1	Bubalus bubalis	XP_006049385	TPD52L1	23 kDa						x		3.17432		3.42574	3.70474	3.17498	2.39182		1.88178	3.06898	4.6733	4.0789	1.97208	5.01344	3.18848	4.64495	1.95401	3.3907	3.97321	2.20845	3.86077	3.66273	2.28065	4.0794	1.69889	1.79564	2.1045
PREDICTED: tumor protein D54 isoform X1	Bos mutus	XP_014337964	TPD52L2	29 kDa						x		2.39908		1.77314	1.70798	3.12088	2.9943		1.82194	0.586217	3.05334	1.63107	0.985551	1.24505	1.60283	2.99849	3.77127	3.2339	4.62152	1.86851	3.1278	2.10231	3.25135	2.95225	2.25899	3.05648	3.4524
triosephosphate isomerase	Ovis aries	XP_027823736	TPI1	31 kDa			x	x		x		26.8001		25.7946	27.6179	31.9526	21.8353		22.1137	22.7638	27.9097	30.3913	23.1612	26.9944	26.6749	33.6411	31.5079	34.8891	29.8937	29.5217	31.7131	34.1902	30.9441	22.5116	20.4672	16.6851	18.5684
PREDICTED: tropomyosin alpha-4 chain	Equus przewalskii	XP_008505262	TPM4	33 kDa			x					0.0267381		0.0248505	0.00959947	0.0634769	0.00902544		0.00291285	0.0330872	0.0611904	0.00221156	0	0.0294172	0	0.00898066	0.0122556	0.0325961	0.319352	0.00921687	0.00744096	0	0	0.0154559	0.00247163	0	0.0271996
Thiopurine S-methyltransferase	Ovis aries	KAG5197300	TPMT	32 kDa			x					1.40966		0.757048	1.59197	1.99869	1.29093		0.431102	0	1.61484	0.982252	0.989425	0.939521	1.78121	2.65772	0.605429	4.20562	1.89629	2.04398	2.20745	1.03338	2.27822	0.325832	1.87659	1.07073	0.90329
tripeptidyl-peptidase 2 isoform X2	Ovis aries	XP_014953746	TPP2	138 kDa			x			x		5.66294		3.75571	6.7183	5.25406	6.92369		5.41041	4.0869	1.60876	3.91677	10.5371	6.26758	6.73879	3.3297	5.43043	3.89084	3.82353	6.4682	7.36132	4.55005	7.78788	4.57218	10.2513	5.39666	6.6104
tubulin polymerization-promoting protein isoform X2	Ovis aries	XP_027836005	TPPP	24 kDa								0.2866		0.333163	0.33205	0.286557	0.194632		0.143701	0	0.427053	0.761898	0.109075	0.313174	0.352719	0.553231	0.70142	0.429958	0.108333	0.114536	0.245995	0.119099	0.32522	0.330664	0	0.121006	0.19627
PREDICTED: tubulin polymerization-promoting protein family member 3	Capra hircus	XP_005692195	TPPP3	19 kDa				x		x		26.8974		28.7891	26.7066	30.5722	21.5219		26.1699	22.6486	32.5599	33.778	23.5241	28.1776	24.548	30.5767	30.9169	31.5614	30.8238	29.2971	30.7259	30.1083	25.0452	24.6401	19.037	20.4987	18.3883
nucleoprotein TPR	Bos taurus	NP_001192552	TPR	267 kDa								0.369569		0.414163	0.639179	0.159497	0.265437		0.313909	0.365951	0.160571	0.816222	0.494108	0.704641	0.444029	0.913936	0	0.162808	0	0.256956	0.2748	0.262417	0.245786	0.572429	0.283148	0	0.225822
tumor protein p63-regulated gene 1-like protein	Ovis aries	XP_014954749	TPRG1L	30 kDa			x					0.437653		0.690061	0.333403	0.36	0.367147		1.09715	0.487935	0.957864	0.217294	0.109075	0.418351	0.473758	0.332427	0.504114	0.432446	0.741556	0	0.245664	0.236222	0.109777	0.432575	0.373398	0.719368	0.200618
EKC/KEOPS complex subunit TPRKB	Ovis aries	XP_004006126	TPRKB	20 kDa			x					0.957771		0.937358	1.09184	0.942524	0.859362		1.25452	0.876556	0.96647	0.651882	0	0.623989	1.42127	2.3221	0.904703	0.971137	0.95419	1.3641	1.10372	0.357298	0.656236	0.978318	0.3782	1.07933	1.20473
tumor necrosis factor receptor type 1-associated DEATH domain protein	Ovis aries	XP_027833841	TRADD	34 kDa								0.148395		0.286524	0.0808401	0.15988	0.0663352		0.52946	0.293109	0.241618	0.0819078	0.164581	0.0772665	0	0.0815124	0.226176	0.162808	0.398869	0.171429	0	0	0.164059	0	0	0.0907547	0.0768624
TPR and ankyrin repeat-containing protein 1 isoform X1	Ovis aries	XP_014957729	TRANK1	341 kDa						x		1.96157		2.47278	1.66043	2.32982	1.38323		1.21407	2.19468	3.21885	3.26352	2.13642	1.09436	1.41968	1.99127	2.25562	4.53205	2.39588	4.42864	0.36673	0	1.46349	1.79372	1.50459	2.15436	0
trafficking protein particle complex subunit 8 isoform X1	Ovis aries	XP_011958813	TRAPPC8	161 kDa			x					0.830168		0.536068	0.829647	0.374429	1.58053		0.411152	0.434476	0.321143	0.977502	0.987008	0.784988	0.71159	0.835002	0.452351	0	0.158144	0.171804	1.10698	0.357298	2.92698	1.46748	2.05949	0.535363	0.913328
E3 ubiquitin-protein ligase TRIM21	Ovis aries	XP_004016313	TRIM21	53 kDa								0.541637		0.238908	0.501327	0.721623	0.704689		0	0.19794	0.104896	0.652795	0	0.731525	0.829235	0.444547	0.603135	0.754059	0.744459	0.564845	0.613572	1.04967	0.86669	0.652212	0.499465	0.60179	0.90329
E3 ubiquitin/ISG15 ligase TRIM25	Ovis aries	XP_014953928	TRIM25	71 kDa						x		5.25185		4.25475	5.29956	5.61046	5.84264		5.42924	4.77647	2.89637	3.91693	4.76949	5.95236	4.98209	5.4943	5.73548	8.9045	4.92305	4.94405	4.59451	4.56116	5.70041	6.35264	5.27337	5.5733	6.3135
TPA: tripartite motif-containing 28	Bos taurus	DAA19313	TRIM28	83 kDa								0.214159		0.190825	0.28097	0.159773	0.225066		0.465779	0.16268	0.0535238	0.0813177	0.246893	0.162374	0.351226	0.363386	0.206538	0.154408	0.0531586	0.227636	0.116667	0.200232	0.236208	0.37817	0.0827406	0.141804	0.286409
E3 ubiquitin-protein ligase TRIM47 isoform X1	Ovis aries	XP_027829895	TRIM47	70 kDa						x		4.20444		2.8614	4.86039	3.93758	5.1584		2.54894	4.38226	2.71796	1.79642	5.42734	4.85598	5.33471	3.82355	4.07067	3.07966	2.86257	3.58279	4.96449	5.06527	4.8696	4.54846	5.45727	4.14498	6.77167
TRIO and F-actin-binding protein isoform X1	Odocoileus virginianus texanus	XP_020752155	TRIOBP	231 kDa								0.470948		0.30762	0.500352	0.532322	0.543498		0	0.583447	0.647034	0	0.985071	0.157766	0.359932	0.49864	0.299889	0.485568	0.158144	1.53223	0.36673	0.351366	0.487829	1.30415	0.744	0.181509	0
thyroid receptor-interacting protein 11 isoform X1	Ovis aries	XP_004018001	TRIP11	227 kDa								0.864622		0.914327	1.76728	0.452293	0.324586		0.843927	0.880358	1.44496	0.488067	1.48051	2.8218	1.7688	0.998027	0.299889	0.162516	0.318951	1.02199	0.73473	0.175683	0.487829	0.489159	0.194297	0	0.451645
PREDICTED: multifunctional methyltransferase subunit TRM112-like protein isoform X1	Bos mutus	XP_005894152	TRMT112	21 kDa								0.947179		0.949486	0.940467	0.962129	0.936634		1.45012	0.728101	0.96647	0.653251	0.327954	1.56382	0.709045	1.16105	1.05323	1.45356	0.797738	0.853852	0.735227	0.879167	0.815947	1.30094	0.760593	0.902405	0.90329
TSC22 domain family protein 4 isoform X1	Ovis aries	XP_011959936	TSC22D4	42 kDa								1.31495		0.61777	1.62017	1.51644	1.50543		0.431659	0.731387	0	1.30803	0.490839	1.72481	1.77548	2.48954	1.95794	1.62237	1.2775	1.18938	1.65558	1.39586	2.27944	1.62718	1.1336	0.539666	1.94726
tumor susceptibility gene 101 protein	Bos taurus	NP_001091464	TSG101	44 kDa								0.269622		0.162342	0.198789	0.368128	0.349229		0.0864434	0.17379	0.193294	0.195838	0.328583	0.124798	0.142318	0.199456	0.360309	0.259701	0.253419	0.545638	0.441291	0.348408	0.259016	0.453759	0.528677	0.143374	0.361316
GDP-L-fucose synthase	Ovis aries	KAG5204707	TSTA3	36 kDa			x					0.877471		1.01993	0.85614	0.844452	0.789366		1.36258	1.09569	0.805899	0.815537	0.576279	0.939521	1.24433	0.66443	0.528582	0.728352	0.634393	1.02199	1.10372	1.04967	0.973788	0.9749	1.03545	0.360588	0.602109
PREDICTED: thiosulfate sulfurtransferase/rhodanese-like domain-containing protein 1	Bison bison bison	XP_010831949	TSTD1	13 kDa			x			x		2.70532		2.51584	2.87403	2.72429	2.7071		2.05744	2.33604	3.22189	2.44798	2.30778	2.81826	3.55414	2.81596	1.80265	2.42213	1.59378	3.56962	2.94494	4.01264	2.92445	1.62356	3.76458	2.51654	2.70635
Tetratricopeptide repeat protein 12	Ovis aries	KAG5199447	TTC12	87 kDa						x		3.04185		3.05491	3.06641	2.82138	3.22471		2.72404	3.80365	1.44971	4.24223	2.46752	3.60386	3.37353	2.82074	1.95573	1.62039	2.71047	2.04323	4.22926	4.36918	2.44531	2.92128	3.19728	3.05676	4.5029
Tetratricopeptide repeat protein 21A	Ovis aries	KAG5197473	TTC21A	149 kDa						x		2.0867		2.08981	3.66888	1.36983	1.2183		2.51016	2.92761	0.96647	1.955	4.27672	3.44902	4.61739	2.33242	1.20963	1.61724	0	0.679881	3.31117	1.40104	0.975659	1.63723	0	1.07017	2.40843
PREDICTED: tetratricopeptide repeat protein 21B	Bos indicus	XP_019827243	TTC21B	151 kDa								0.268079		0.571548	0.0839038	0.111943	0.30492		0.82342	1.46277	0	0	0	0	0	0.335615	0.304925	0	0	0	0.36673	0	0.326906	0	0	0	1.19769
Tetratricopeptide repeat protein 27	Ovis aries	KAG5211633	TTC27	633 kDa						x		7.77079		7.67386	7.22725	7.65608	8.52599		6.8643	7.02912	8.99559	7.80643	7.58511	6.64336	7.59367	7.08684	8.99581	10.2485	7.48075	8.99336	4.85725	5.36077	9.14519	7.34821	8.49644	10.2491	7.39103
Tetratricopeptide repeat protein 37	Ovis aries	KAG5209544	TTC37	175 kDa						x		2.53174		1.8721	2.99371	1.68976	3.5714		3.26153	1.95597	0.968785	1.30212	4.21063	3.1312	3.33926	1.29376	1.2326	1.29349	0.986884	1.73446	2.87404	2.01707	4.71314	4.06815	3.7268	2.58867	2.76022
tetratricopeptide repeat protein 38 isoform X2	Ovis aries	XP_027824016	TTC38	52 kDa						x		4.89777		5.43456	5.00618	5.22942	3.92092		2.70369	6.48226	6.5904	5.96188	4.44662	4.39477	5.51085	5.67248	3.85742	4.73493	4.80904	5.02041	7.36128	5.59343	4.6623	3.54959	3.40398	3.78627	4.20248
tetratricopeptide repeat protein 9C	Ovis aries	XP_011957441	TTC9C	20 kDa								1.26964		1.66798	0.996091	1.20207	1.21242		1.25564	0.876556	2.58472	1.955	0	1.25505	1.06962	1.65969	1.81727	0.644936	1.90838	1.02349	1.10372	0.714597	0.646328	1.94939	0.754394	1.79564	0.916335
Tubulin--tyrosine ligase-like protein 12	Ovis aries	KAG5212786	TTLL12	75 kDa						x		10.5216		11.0178	11.7572	9.06585	10.2454		10.0269	12.0039	10.9767	11.0636	8.94378	12.5497	13.6195	11.916	10.3082	10.7055	8.69834	6.70154	8.48713	9.49439	9.95979	9.72591	9.4311	10.533	11.577
transthyretin precursor	Ovis aries	NP_001009800	TTR	16 kDa		x				x		2.91826		3.17478	3.26059	2.94093	2.29674		3.33023	3.21692	3.5417	2.61027	1.64533	3.1341	4.27082	3.99211	3.01117	2.25588	2.54628	4.42273	3.31018	2.09934	0.985567	3.91327	1.89939	1.07933	3.60613
tubulin alpha 1a	Homo sapiens	AAD33872	TUBA1A	36 kDa			x	x		x		3.10563		3.08214	2.92683	3.36131	3.05222		3.2106	2.9982	3.2446	2.87517	2.95757	2.73523	3.19815	2.81639	3.60854	3.10084	3.44325	3.115	3.26295	3.63728	2.57569	3.08322	3.11344	3.07554	3.41321
LOW QUALITY PROTEIN: tubulin alpha-1B chain	Camelus dromedarius	XP_031318497	TUBA1B	49 kDa				x		x		5.00336		4.76755	4.64032	5.39466	5.21092		5.06669	5.46346	4.20268	4.33737	4.44023	4.68886	4.97897	4.45321	5.07394	5.06628	5.48651	4.87435	6.44636	5.42052	5.75514	4.86321	5.3384	5.37437	4.7235
tubulin alpha-1B chain	Camelus ferus	EPY73516	TUBA1B	42 kDa				x				1.25529		1.25153	1.25375	1.34176	1.17414		1.2284	1.35887	1.21259	1.20626	1.21799	1.26125	1.33938	1.19636	1.37862	1.384	1.28687	1.29214	1.24719	1.46175	1.10506	1.1325	1.20877	1.13129	1.29308
tubulin alpha-8 chain	Bos mutus	ELR57107	TUBA8	36 kDa			x	x		x		2.0658		2.00234	2.14486	2.18332	1.93269		1.93885	1.94401	1.86282	2.26367	2.0406	2.01484	2.59978	1.92421	2.40478	1.92565	2.37967	1.95639	2.13899	2.29442	1.79245	1.84284	2.023	1.96076	2.04438
PREDICTED: tubulin beta chain	Bos indicus	XP_019841374	TUBB	48 kDa				x		x		15.1585		16.0051	14.3562	15.2799	14.993		19.2637	16.723	14.7907	13.2429	13.9698	13.1165	15.7419	14.5969	15.7812	13.6667	16.3047	15.0911	13.6699	17.1656	12.7743	13.3732	15.3917	15.7941	17.6319
class IVb beta tubulin	Homo sapiens	AAN87335	TUBB4B	50 kDa				x		x		23.5206		24.284	22.3067	23.9073	23.5843		26.6015	25.9593	23.585	20.9903	21.2696	18.6958	26.3891	22.8723	22.6022	18.7826	24.8883	21.784	28.0881	27.2986	20.6999	23.2832	23.7196	24.6394	25.5794
PREDICTED: tubulin beta-6 chain	Camelus bactrianus	XP_010956422	TUBB6	50 kDa				x		x		9.21731		9.91089	8.63012	9.05223	9.27599		10.3169	9.84148	10.4557	9.02954	7.66393	6.88973	10.5	9.46678	9.82133	7.62126	9.91565	8.22022	8.66285	10.0721	8.31548	9.40104	9.62443	9.77842	9.26057
PREDICTED: twinfilin-1, partial	Bison bison bison	XP_010859072	TWF1	44 kDa						x		7.44905		8.18811	7.41716	7.07583	7.11511		7.3536	9.11397	8.53238	7.75248	7.89816	6.62062	6.58445	8.56543	7.54089	8.1858	6.99691	5.84905	7.07946	6.80284	5.75137	6.89932	7.98412	6.62491	8.31582
PREDICTED: twinfilin-2	Capra hircus	XP_017922427	TWF2	40 kDa								0.430828		0.728628	0.320437	0.343432	0.330814		1.64573	0.289307	0.327597	0.651882	0.3311	0.624599	0	0.32605	0	0.650063	0	0.672546	0.737986	0	0	0.97107	0.388593	0	0.294405
alpha-taxilin isoform X1	Ovis aries	XP_004005079	TXLNA	63 kDa						x		1.79533		1.69736	1.83306	1.56926	2.08165		2.11784	1.75968	1.28116	1.63075	2.96102	1.24859	2.12459	0.998027	1.20742	0.971137	1.58676	1.7092	1.84171	2.09934	2.28065	2.28247	1.89939	2.15922	1.7865
thioredoxin	Ovis aries	NP_001009421	TXN	12 kDa			x	x		x		11.7557		10.3681	10.4095	14.6836	11.5616		10.5083	8.63076	12.3827	9.95083	8.71584	10.4948	12.0907	10.3365	11.7758	12.1506	12.5687	17.8848	16.9427	16.7792	10.8796	12.5612	11.4818	12.0455	10.84
Thioredoxin domain-containing protein	Ovis aries	KAG5214693	TXNDC	23 kDa			x			x		14.1359		13.3636	12.2424	15.9991	14.9386		11.6941	12.364	14.4163	14.9799	10.8522	13.3048	11.0509	13.7616	13.6116	15.8888	17.2162	15.5093	15.9907	17.7777	14.5674	15.8907	14.0229	15.2086	15.0035
thioredoxin domain-containing protein 17	Odocoileus virginianus texanus	XP_020738514	TXNDC17	14 kDa			x			x		1.76534		1.42815	1.92659	2.12642	1.58021		1.25452	0.579645	1.92003	1.95838	1.97402	1.24859	2.48771	1.99605	2.10647	2.2673	2.86595	3.06447	0.371255	2.08305	1.94141	2.28247	1.87659	0	1.80057
UDP-N-acetylhexosamine pyrophosphorylase-like protein 1	Ovis aries	KAG5210926	UAP1L1	56 kDa						x		4.21385		6.19274	4.30206	3.59936	2.76125		9.99628	5.99349	2.74036	6.04082	3.12197	5.16151	4.10167	4.82307	3.61316	3.06765	2.55136	2.56081	3.85652	5.94665	2.60502	2.77846	2.66618	1.97313	3.78344
SUMO-activating enzyme subunit 2	Ovis aries	XP_014956038	UBA2	71 kDa								1.30645		1.56579	1.12766	1.31441	1.21795		1.44957	1.895	1.7756	1.14301	0.821458	1.09405	1.5971	0.998027	0.452351	0.645521	0.796046	1.70112	1.84072	2.45071	1.13911	1.14486	1.88799	0.716592	1.20121
Ubiquitin-like modifier-activating enzyme 6	Ovis aries	KAG5207686	UBA6	224 kDa						x		5.96343		5.56229	7.00084	4.27072	7.01989		4.70851	8.76549	4.25871	4.51644	8.93721	7.19236	8.75285	3.12092	3.91813	3.17487	4.99245	2.89099	5.46202	5.18583	7.0055	5.21017	8.01903	6.534	8.33074
PREDICTED: polyubiquitin-C	Capra hircus	XP_005691399	UBC	78 kDa				x		x		5.87559		5.68993	5.95283	6.89493	4.96464		4.42793	4.97527	7.09681	6.25972	5.26851	6.57814	6.13847	5.82621	6.71194	6.9087	7.0378	7.6759	6.4302	6.60507	6.474	5.01704	4.46154	4.58954	4.28108
ubiquitin-conjugating enzyme E2 D3	Bos taurus	NP_001068603	UBE2D3	17 kDa			x			x		2.71567		2.29508	2.40548	3.38154	2.78061		1.64573	2.03481	3.22018	2.27958	2.30124	2.18811	2.12968	3.0029	4.22301	2.92087	2.23338	4.08062	3.6779	3.15344	2.28065	2.94138	3.03198	3.2466	2.40242
PREDICTED: (E3-independent) E2 ubiquitin-conjugating enzyme isoform X2	Capra hircus	XP_017919234	UBE2O	138 kDa						x		2.50071		2.59442	2.19891	1.78632	3.42318		3.37716	1.71106	2.19088	3.09858	1.20871	4.12436	2.12979	1.33279	1.6648	1.02275	2.34429	0.908452	2.38772	2.38993	1.94141	3.25771	3.23354	3.54379	5.13945
ubiquitin-protein ligase E3A	Bos taurus	NP_001091932	UBE3A	100 kDa								0.804246		0.548127	0.579154	1.11239	0.977319		0.483746	0.974173	0.217261	0.517328	0.191246	0.519218	1.27348	0.332676	0.301568	0.649133	1.50838	1.1091	1.31975	1.78638	1.2749	1.02492	1.0642	0.539666	0.982912
PREDICTED: LOW QUALITY PROTEIN: ubiquitin conjugation factor E4 B	Bos indicus	XP_019831911	UBE4B	152 kDa								0.913706		0.587103	1.02337	0.5038	1.54055		0.82342	0.876556	0.324185	0.324251	0.327226	0.945378	2.48452	0.336362	0.599778	0.644936	0	0.679881	1.09821	0	0	2.9422	0	1.44179	3.31875
PREDICTED: ubiquitin-like protein 4A isoform X1	Capra hircus	XP_017899838	UBL4A	22 kDa						x		5.74601		5.15272	7.0078	5.13711	5.68642		2.42813	2.91897	7.75417	7.50961	7.24016	8.14016	5.68382	6.96706	9.05268	2.91224	4.44595	5.11428	4.04915	5.24835	7.15652	5.20375	4.11899	6.84761	5.10526
E3 ubiquitin-protein ligase UBR1	Ovis aries	XP_004010538	UBR1	201 kDa			x			x		3.09893		2.18008	3.39779	2.55254	4.26531		2.90025	2.9048	1.28116	1.63413	3.95191	4.70407	4.60911	0.32605	0.899051	0.96601	3.19628	3.40807	4.04816	2.79764	5.18538	3.58744	4.92936	2.51308	5.11127
E3 ubiquitin-protein ligase UBR2	Bos taurus	NP_001179567	UBR2	201 kDa								0.0589416		0.0195955	0.090728	0.0319597	0.0934832		0.0783821	0	0	0	0.0893759	0.11404	0.128917	0.0305784	0	0.0290823	0	0.0623378	0.100338	0	0.206431	0.0599011	0.102963	0.098121	0
E3 ubiquitin-protein ligase UBR3 isoform X4	Ovis aries	XP_027820688	UBR3	213 kDa			x					0.356989		0.413835	0.489002	0.287879	0.237241		0.418174	0.584371	0	0.652795	0.439369	0.52117	0.886784	0.108683	0.400589	0.323712	0.426396	0.340663	0.122243	0.113668	0.32522	0.217495	0	0.541007	0.102483
UBX domain-containing protein 6 isoform X1	Ovis aries	XP_014951370	UBXN6	50 kDa								1.28804		0.710995	1.63245	1.50379	1.30491		0.822305	0.880358	0	1.14132	1.31448	1.09405	1.95703	2.16424	0.603709	1.61724	1.74757	2.21136	1.10599	1.73686	1.14285	1.46748	0.932097	0.720895	2.26123
ubiquitin carboxyl-terminal hydrolase isozyme L3	Ovis aries	XP_011960567	UCHL3	26 kDa			x					0.401133		0.200818	0.307283	0.501488	0.594944		0.313631	0	0.244845	0.244798	0.411333	0.23488	0	0.582917	0.452351	0.242784	0.639594	0.596521	0.642165	0.43551	0.325641	0.89686	0.660847	0.716592	0.374783
ubiquitin-fold modifier-conjugating enzyme 1	Ovis aries	XP_012040218	UFC1	19 kDa			x					0.0273989		0.0291659	0.0227785	0.0300798	0.0275713		0.0272722	0.0190331	0.0278513	0.0425071	0.0286862	0.0476949	0.00764474	0.00708803	0.032877	0.0422233	0.0207433	0.0148743	0.023994	0.0457668	0.0283693	0.0352947	0.0248911	0.0232645	0.0260368
ubiquitin recognition factor in ER-associated degradation protein 1 isoform X2	Ovis aries	XP_027812722	UFD1	38 kDa								0.403423		0.379068	0.533375	0.279732	0.421518		0.337125	0.466345	0.386588	0.326215	0.461023	0.563713	0.709554	0.399211	0.302468	0.258208	0.255838	0.0687215	0.441489	0.351667	0.260998	0.391327	0.455517	0.57694	0.422806
ubiquitin-fold modifier 1	Bos taurus	NP_001039779	UFM1	9 kDa								0.125476		0.12752	0.152875	0.113122	0.108386		0.117432	0.175509	0.113938	0.103203	0.0924392	0.165444	0.164697	0.188919	0.0856536	0.113703	0.0676503	0.144539	0.130868	0.136319	0.126638	0.137731	0.0947779	0.076193	0.106591
LOW QUALITY PROTEIN: UDP-glucose 6-dehydrogenase-like	Bubalus bubalis	XP_025145590.1	UGDH	55 kDa						x		2.37732		2.29541	2.22093	2.25445	2.73849		2.07794	3.20931	1.93294	1.96144	2.96102	2.81856	1.76975	1.33439	2.40918	1.94227	2.53757	2.72236	1.47498	2.44035	3.90021	2.28247	2.26519	2.52168	2.72291
Uridine 5'-monophosphate synthase	Ovis aries	KAG5215856	UMPS	52 kDa						x		2.17676		1.04337	1.92678	2.71964	3.01724		1.25452	2.91897	0	0	0.657365	2.19397	3.19611	1.65969	2.70625	5.17442	1.26709	1.02349	4.41489	1.73168	2.91707	1.64448	1.88699	3.23799	5.39966
PREDICTED: LOW QUALITY PROTEIN: protein unc-45 homolog A	Bos mutus	XP_005895227	UNC45A	103 kDa						x		2.0644		2.02551	1.9772	2.10428	2.15059		0	2.92001	2.89941	2.28264	1.9716	2.18811	1.77293	1.97618	3.30381	2.26218	2.21257	2.72536	0.736993	1.38474	3.23649	1.92929	1.1098	1.7876	2.68979
PREDICTED: regulator of nonsense transcripts 1, partial	Equus przewalskii	XP_008539246	UPF1	112 kDa						x		11.4027		11.4305	13.6252	7.67073	12.8842		9.25377	16.3729	9.64838	10.4472	18.4211	14.4077	16.6915	4.98057	7.23197	7.11274	5.40352	6.80731	11.7742	7.69463	12.6761	15.2935	10.5591	11.138	14.7541
PREDICTED: uroplakin-3b-like protein	Capra hircus	XP_005697860	UPK3BL2	34 kDa								0.607395		0.443898	1.20082	0.587747	0.197113		0.82342	0.29691	0	0.655262	0.658325	0	2.48452	1.66044	0.902493	0.644936	0.962901	1.01615	0	0	0.985567	0	0	0	0
general vesicular transport factor p115 isoform X1	Ovis aries	XP_012035568	USO1	109 kDa						x		7.74419		6.93693	7.59828	7.52502	8.91653		9.19539	8.55896	5.4283	4.56508	10.8268	6.31617	8.68159	4.56859	6.05834	5.88336	9.7106	7.92492	6.59349	8.97939	9.43858	8.70771	8.35646	10.8008	7.27907
ubiquitin carboxyl-terminal hydrolase 10	Ovis aries	XP_027833492	USP10	86 kDa						x		2.127		2.55048	2.32203	1.34098	2.29452		2.07683	2.62206	3.87197	1.63107	2.96102	1.24859	1.42127	3.65724	0.904703	1.29104	0.324998	3.41541	0	2.1097	0.646328	5.19814	2.64339	1.78704	1.19769
PREDICTED: ubiquitin carboxyl-terminal hydrolase 14	Capra hircus	XP_017894972	USP14	56 kDa			x			x		1.96097		2.20822	2.44039	1.68207	1.5132		0.787452	2.98789	1.47808	3.57947	2.94333	2.8528	2.53012	1.43532	1.28938	1.54926	1.85534	1.5663	1.67346	2.15867	2.06524	1.11796	1.34636	1.39636	1.64006
ubiquitin carboxyl-terminal hydrolase 15 isoform X1	Ovis aries	XP_004006556	USP15	113 kDa						x		1.75112		1.57557	1.75176	1.5615	2.11566		0.878165	1.81159	1.39071	2.22181	1.44726	2.03222	1.59952	1.92805	2.80851	1.84693	0.893157	1.46338	0.918802	1.43825	2.47083	1.49701	2.22593	1.9764	2.40814
ubiquitin carboxyl-terminal hydrolase 19 isoform X3	Ovis aries	XP_027813455	USP19	150 kDa								0.649367		0.355717	0.802594	0.593839	0.845317		0.231722	0.461896	0.165278	0.563973	0.50862	0.854214	1.32415	0.52339	0.428518	0.235201	0.9495	0.18568	0.949264	0.814873	1.24153	1.11716	0.709524	0.412314	0.746062
PREDICTED: ubiquitin carboxyl-terminal hydrolase 4 isoform X1	Capra hircus	XP_017922121	USP4	109 kDa						x		1.59507		1.384	1.56241	1.32199	2.1119		2.08703	1.58732	0.915462	0.946161	1.4177	1.80641	2.30197	0.72357	0.789439	1.62865	0.928723	0.919968	2.08766	1.5775	2.6572	2.33466	1.77316	1.81829	1.97617
Ubiquitin carboxyl-terminal hydrolase 47	Cervus elaphus hippelaphus	OWK00991	USP47	124 kDa								1.4687		1.60063	1.49384	0.909235	1.87111		1.78905	1.36196	1.51019	1.7413	1.42348	1.82578	1.95205	0.774035	0.803798	0.540789	1.16505	0.909397	1.10038	0.936001	1.1911	1.9518	2.26792	2.03766	1.90706
ubiquitin carboxyl-terminal hydrolase 7 isoform X2	Ovis aries	XP_004020811	USP7	117 kDa								0.783584		1.14581	0.833784	0.407128	0.747616		2.07794	0.877588	0	1.62769	0.327226	0.939521	1.06962	0.998774	0	0.63981	0	0	0.736993	1.06596	0.329331	0.33308	0.365801	0	2.70987
ubiquitin carboxyl-terminal hydrolase 8	Ovis aries	XP_004010666	USP8	124 kDa								1.73028		1.53469	1.81304	1.67119	1.90221		1.45012	1.61123	1.44496	1.63244	1.64921	2.50626	1.59965	1.49704	2.10929	1.77976	1.90669	1.19304	1.47498	1.56339	1.79282	1.95985	1.31449	2.33587	2.10802
probable ubiquitin carboxyl-terminal hydrolase FAF-X isoform X1	Ovis aries	XP_011961902	USP9X	293 kDa						x		33.7998		35.2392	29.1079	34.3715	36.4805		38.923	32.6758	35.5457	33.8122	33.3576	36.0768	22.2215	24.7757	31.0782	42.1646	37.2105	43.384	32.7695	19.622	46.4865	30.2753	36.4542	37.6584	31.528
Utrophin	Ovis aries	KAG5205657	UTRN	155 kDa						x		2.10872		2.353	1.97545	1.9229	2.18352		1.79127	3.09248	2.42279	2.10547	2.15781	2.38946	1.177	2.17753	2.23505	2.3069	1.87904	2.65912	1.52163	0.935663	2.08717	1.75975	2.24624	2.87588	1.94856
vesicle-associated membrane protein 2	Bos taurus	NP_776908	VAMP2	13 kDa			x					0.178867		0.162304	0.130289	0.176421	0.246454		0.177858	0.0730463	0.159792	0.238521	0.0822507	0.130343	0.11844	0.190122	0.100618	0.159675	0.182026	0.141697	0.270776	0.203731	0.156356	0.317787	0.273397	0.266667	0.218061
vesicle-associated membrane protein 3	Bos taurus	NP_001039380	VAMP3	12 kDa			x					0.860412		0.740097	1.09308	1.0968	0.511673		0.566295	0.2177	1.28462	0.891773	0.905646	0.912098	1.36643	1.18815	1.00532	0.968296	0.815573	1.16369	1.3745	1.2534	1.13201	0.426398	0.273397	0.508493	0.218061
PREDICTED: valine--tRNA ligase isoform X3	Capra hircus	XP_017894116	VARS1	140 kDa						x		6.46388		6.26813	7.11464	5.22253	7.25022		7.42412	5.9839	4.80736	6.85716	8.37182	7.78044	7.84569	4.4606	4.97758	4.22878	5.08853	4.82687	6.13099	6.08245	7.2037	8.02126	7.0707	5.60467	8.35078
LOW QUALITY PROTEIN: vasodilator-stimulated phosphoprotein-like	Odocoileus virginianus texanus	XP_020725756	VASP	41 kDa				x				0.736289		0.606939	0.503003	1.0929	0.742313		0.842812	0.388621	0.325322	0.871002	1.42606	0.418148	0	0.167808	0.50223	0.86621	0.684246	0.795139	1.90158	1.80801	0.806813	0.759889	0.194297	0.964529	0.986036
PREDICTED: LOW QUALITY PROTEIN: vasodilator-stimulated phosphoprotein	Equus przewalskii	XP_008540952	VASP	60 kDa				x				0.765818		0.525112	0.588426	0.683657	1.26608		0.842812	0.388621	0.325322	0.543692	1.09737	0.733681	0.354842	0.167808	0.50223	0.214979	0.684246	0.795139	0.797857	1.10749	0.976432	1.57167	0.95489	1.68112	1.14628
LOW QUALITY PROTEIN: synaptic vesicle membrane protein VAT-1 homolog	Bos indicus x Bos taurus	XP_027372785	VAT1	43 kDa				x		x		8.91068		7.19679	8.60168	9.78168	10.0625		6.66381	8.18591	6.7558	7.18166	8.88307	9.71075	7.81987	7.99304	8.44725	10.35	9.22028	9.18473	9.93704	11.5508	10.0859	9.13794	11.6937	10.0678	9.3273
prefoldin subunit 3	Ovis aries	XP_004022293	VBP1	22 kDa			x					0.759134		0.469379	0.463877	1.06806	1.03522		0.418174	0.487591	0.536252	0.435501	0.439369	0.626348	0.236561	0.553231	1.20889	1.18651	0.852792	1.24812	0.98148	0.93057	0.97485	1.29987	1.00306	1.20034	0.697984
vinculin	Bos taurus	NP_001178299	VCL	124 kDa				x		x		5.25855		4.42972	5.36096	5.0379	6.20563		5.02651	4.96699	3.22306	4.50232	5.59172	6.01491	6.11434	3.72287	5.18428	4.40175	4.25792	4.77077	5.15339	6.4593	6.44036	5.59926	6.56448	6.39822	6.02581
valosin containing protein	Homo sapiens	BAG35235	VCP	89 kDa				x		x		45.934		43.5922	43.1716	45.7657	51.2066		40.9779	45.4206	42.876	45.0942	51.4857	40.8043	42.3156	38.0808	45.9923	38.0825	50.7542	44.9683	40.8311	53.9659	44.5341	41.1847	53.6623	58.3812	58.2709
deubiquitinating protein VCPIP1	Ovis aries	XP_004011763	VCPIP1	134 kDa								0.69625		0.438701	1.15664	0.392784	0.796877		0.216109	0.728101	0.157344	0.653251	0.492296	2.03974	1.59551	0.499014	0	0	0	0.168137	1.65558	0.532982	0.163453	1.95985	0	0.362459	1.49862
Vacuolar protein sorting-associated protein 13C	Ovis aries	KAG5206628	VPS13C	403 kDa			x			x		25.1049		27.3435	23.7809	25.8146	23.4806		26.4014	20.3613	28.3702	34.2409	22.1258	24.3665	19.705	28.9265	29.7342	33.6945	29.9472	26.9246	20.7827	13.8043	24.5166	22.2229	18.3473	28.7867	23.5295
vacuolar protein-sorting-associated protein 25	Ovis aries	XP_004012993	VPS25	21 kDa			x					1.59092		1.58812	1.35079	1.91905	1.50572		1.38492	1.94598	1.93408	1.08749	1.09528	1.66909	1.42021	1.21858	1.7085	1.50983	2.64881	1.81735	1.83869	1.9911	1.1944	1.41545	1.76919	1.43911	1.71045
vacuolar protein sorting-associated protein 26A isoform X2	Ovis aries	XP_027817936	VPS26A	38 kDa			x			x		2.889		2.01291	2.75868	3.42235	3.36208		1.21462	2.6307	2.57523	1.63107	2.96102	1.87904	3.19102	3.00365	3.02468	2.60097	2.22128	3.39057	4.41589	4.88069	3.25631	2.60912	3.78637	3.23799	3.92061
PREDICTED: vacuolar protein sorting-associated protein 35	Bos indicus	XP_019835019	VPS35	91 kDa						x		20.6306		17.3727	21.0526	21.6773	22.4197		24.0642	17.5225	12.8917	15.0125	19.4081	16.9049	25.6058	22.2915	19.0078	21.0491	17.8012	21.1255	21.7012	29.3789	19.5008	20.5712	21.1391	24.09	26.7973
syndetin	Ovis aries	XP_004007766	VPS50	111 kDa								1.10982		0.977065	1.74724	0.86694	0.848034		0.431102	0.876556	0.96647	1.63413	0.655909	2.18811	2.48452	1.66044	0.297063	0.3262	0.324998	1.02199	1.84072	1.39068	0.975659	0.978318	0.3782	0.716313	1.19168
Vacuolar protein sorting-associated protein 51 homolog	Ovis aries	KAG5196534	VPS51	86 kDa						x		3.46884		3.24225	3.31478	3.33473	3.98361		5.03915	3.06414	2.25408	2.61164	3.78321	2.97017	2.84445	3.66128	3.32175	3.88455	2.85652	3.7451	1.65558	4.54487	3.57826	3.42049	4.53657	3.41464	4.96809
vacuolar protein sorting-associated protein VTA1 homolog isoform X1	Ovis aries	XP_004011432	VTA1	34 kDa			x					0.283503		0.224847	0.334702	0.319202	0.25526		0.251016	0.292001	0.160534	0.195838	0.296102	0.282503	0.427082	0.333119	0.331831	0.290711	0.475886	0.203814	0.368342	0.244628	0.325631	0.13114	0.226519	0.322022	0.270987
WD repeat and FYVE domain-containing protein 3 isoform X3	Ovis aries	XP_027826953	WDFY3	396 kDa								0.709252		0.872945	0.541682	0.931745	0.490637		0.418174	0.584371	1.07567	1.41357	0.328197	0.834344	0.118281	0.885906	1.20439	2.15306	0.740428	1.24812	0.244487	0	0.759408	0.867565	0.129531	0.598548	0.0981349
WD repeat- and FYVE domain-containing protein 4	Ovis aries	KAG5194783	WDFY4	354 kDa						x		1.7025		2.40173	1.74574	1.032	1.63054		2.03804	2.05002	2.90891	2.60995	0.662199	1.87904	1.77293	2.66878	0.607639	2.5935	1.58	0.678381	0.732468	0	1.30499	3.91327	0	1.44235	1.4921
WD repeat-containing protein 1	Bubalus bubalis	XP_025145483	WDR1	66 kDa			x			x		12.8178		14.1215	13.9042	12.2386	11.0067		12.0613	16.0117	15.341	13.0719	14.6737	16.21	13.0147	11.7184	12.4441	11.5219	10.8025	11.7206	12.3592	14.5831	10.0517	8.89833	11.2877	11.5276	13.2684
WD repeat-containing protein 35 isoform X2	Ovis aries	XP_004005755	WDR35	132 kDa						x		3.07894		2.74438	3.39408	2.40382	3.77347		4.41133	3.63999	1.12856	1.79763	4.60467	3.13764	2.48961	3.34442	2.26458	1.62552	0.95419	1.3641	3.49029	4.72427	4.55017	2.91444	3.80816	2.33559	5.25898
WD repeat-containing protein 54 isoform X1	Bos taurus	XP_005212491	WDR54	36 kDa				x				0.523426		0.640452	0.625745	0.453535	0.373971		0.84684	0.35939	0.632508	0.723068	0.538103	0.501037	0.698491	0.765348	0.502804	0.636854	0.370778	0.204692	0.564152	0.44193	0.323972	0.567411	0.353144	0.275166	0.350164
WD repeat-containing protein 6	Ovis aries	XP_011955471	WDR6	122 kDa								0.248672		0.193794	0.359534	0.0834589	0.357903		0.313631	0.219139	0.0786721	0.163735	0.164946	0.23488	0.623199	0.41511	0.15191	0	0	0.0840683	0.0916826	0.173093	0.321293	0.08327	0.846345	0.0884633	0.450141
WD repeat-containing protein 7 isoform X3	Ovis aries	XP_027816563	WDR7	163 kDa								0.220239		0.196094	0.291934	0.137403	0.255523		0.313631	0.144911	0.162946	0.16289	0.246752	0.312147	0.443233	0.165603	0.149944	0.0815501	0.238548	0.0855269	0.0916826	0.177166	0.0817264	0.24458	0.380297	0.269833	0.301181
methylosome protein 50	Ovis aries	XP_004023267	WDR77	37 kDa			x			x		1.61974		1.28154	1.05127	2.42026	1.7259		2.1184	0.586733	1.60534	0.815698	0.492776	2.1878	0.531624	0.992871	1.36098	1.78232	2.69741	1.86634	3.31117	3.50334	2.10729	1.14165	1.4994	1.61039	2.27076
WD repeat-containing protein 81 isoform X1	Ovis aries	XP_027830945	WDR81	212 kDa								1.15075		1.37005	1.44377	1.36132	0.427876		1.03897	1.02501	1.61996	1.79626	1.15062	2.19458	1.59965	0.830219	1.0611	1.94286	1.43733	1.52932	2.02684	0.170503	0	1.14807	0	0.539666	0.451645
PREDICTED: WAS/WASL-interacting protein family member 2	Bos mutus	XP_005898093	WIPF2	46 kDa								0.422165		0.317518	0.505139	0.445221	0.420781		0.313631	0.146554	0.32029	0.489596	0.411698	0.236344	0.623995	0.74852	0.378085	0.567118	0.316774	0.425467	0.459048	0.524835	0.569556	0.326037	0.563698	0.269833	0.374783
serine/threonine-protein kinase WNK1 isoform X13	Ovis aries	XP_027823825	WNK1	250 kDa								1.00269		1.13824	1.01017	0.970456	0.891895		1.2174	0.834414	0.853235	1.64791	0.547259	1.28026	1.07989	1.13326	0.902293	1.30815	1.10385	0.6757	1.24553	0.587203	0.755962	0.952309	0.724709	0.98424	1.04226
serine/threonine-protein kinase WNK2 isoform X1	Ovis aries	XP_027819994	WNK2	229 kDa								0.259791		0.381209	0.245272	0.21945	0.193232		0.129663	0.0674274	0.373654	0.954092	0.177131	0.221761	0.281736	0.300461	0.261605	0.337598	0.3893	0.0791787	0.141245	0.107772	0.225728	0.176132	0.204137	0.221195	0.138968
xaa-Pro aminopeptidase 1 isoform X2	Ovis aries	XP_014958898	XPNPEP1	75 kDa						x		9.7326		9.54343	7.96555	9.85624	11.5652		12.403	8.77823	8.82578	8.1667	9.53575	7.63274	7.92563	6.76808	6.23987	12.1891	8.68573	11.8087	7.72238	12.4918	10.407	9.26506	13.531	12.0053	12.6176
exportin-T	Bos taurus	NP_001193005	XPOT	110 kDa								0.475886		1.14313	0.331677	0.0595497	0.36919		3.33135	0.586217	0	0.654941	0.328683	0	0	0.998027	0	0	0	0	0	0.357298	0	0	0	0.353853	1.4921
5'-3' exoribonuclease 1 isoform X1	Ovis aries	XP_004003922	XRN1	197 kDa								0.0240514		0.0246048	0.0633038	0	0.00829689		0.0345328	0.0116135	0	0.0522729	0.0527826	0.0874999	0.0995082	0.0134246	0	0	0	0	0	0	0	0.0263565	0.015128	0	0
transcriptional coactivator YAP1 isoform X1	Ovis aries	XP_014956206	YAP1	55 kDa								0.0255752		0.0241865	0.0351549	0.0250821	0.0178772		0.0516011	0.00520896	0.0169556	0.0229804	0.0173839	0.0329764	0.0375638	0.0526956	0.031606	0.0283522	0.0222891	0.0179296	0.0193636	0.030952	0	0.0346796	0	0.0125767	0.0421299
PREDICTED: tyrosine--tRNA ligase, cytoplasmic	Capra hircus	XP_017913407	YARS1	59 kDa			x			x		6.93188		7.10635	7.85642	6.42235	6.34242		5.88308	7.30485	6.75068	8.48679	7.56036	7.1957	8.52827	8.14134	6.62716	6.79854	6.69311	4.93672	6.62311	6.85544	6.82718	5.38635	7.38565	5.02073	7.09216
Y box binding protein-1	Homo sapiens	AAA61308	YBX1	35 kDa				x		x		3.64534		3.19985	3.35115	4.179	3.85136		3.1095	4.15491	3.21522	2.31976	3.24775	2.92727	3.3637	3.86587	3.97008	3.62057	3.46685	4.82365	4.59895	4.59388	3.41066	3.81828	3.88699	4.43975	3.70114
Y-box-binding protein 3 isoform X1	Ovis aries	XP_004023365.4	YBX3	40 kDa						x		2.0096		1.72004	1.86799	2.23192	2.21845		1.71533	1.87892	1.37368	1.91223	2.42508	1.99098	1.58886	1.46704	2.53262	2.16614	1.96206	2.09833	2.20863	2.42372	1.94222	1.88034	1.88475	2.82319	2.56173
synaptobrevin homolog YKT6	Ovis aries	XP_004008034	YKT6	22 kDa			x					0.840381		0.692631	0.45173	1.10445	1.11271		1.03841	0.438278	0.640579	0.653251	0.329891	0.469761	0.177421	0.829846	0.452351	0.805473	0.949835	1.35751	1.83619	1.22535	0.812206	0.489159	1.50459	1.25196	1.50565
PREDICTED: 14-3-3 protein eta	Capra hircus	XP_017916410	YWHAH	28 kDa			x	x		x		16.1586		16.6208	13.3005	19.8285	14.8847		12.1344	17.3916	21.1522	15.8048	9.56017	11.5966	16.3606	15.6846	15.4112	20.2865	20.7076	19.6738	23.1416	19.7503	16.3024	15.2589	15.514	15.442	11.9064
PREDICTED: 14-3-3 protein theta	Bos indicus	XP_019826278	YWHAQ	27 kDa				x		x		12.5907		12.6749	12.6552	15.0702	9.96232		11.9375	11.1469	13.835	13.7801	13.3974	13.1389	10.7288	13.3558	14.6587	14.4214	15.3409	13.7089	17.936	14.3554	11.3722	9.63984	7.26614	11.1012	10.4322
zinc finger C2HC domain-containing protein 1A	Ovis aries	XP_004011803	ZC2HC1A	35 kDa			x					0.363301		0.312846	0.284088	0.3147	0.541571		0	0.434476	0	0.816906	0.329163	0.627222	0.179966	0	0.152462	0.485568	0	0.171054	0.549103	0.530015	0.328118	0.818615	0.566297	0.539666	0.45516
Palmitoyltransferase	Ovis aries	KAG5214270	ZDHHC	87 kDa						x		4.12552		3.68369	2.7073	5.6884	4.4227		3.27794	2.04255	4.06264	5.35165	2.81206	1.75807	3.03878	3.22028	4.7655	5.13943	6.06636	5.20067	7.69602	5.26241	2.00317	3.09103	6.29934	6.45485	4.26509
Palmitoyltransferase ZDHHC6	Ovis aries	KAG5205716	ZDHHC6	139 kDa						x		1.93536		1.78456	1.89831	1.98249	2.07609		0.864434	1.75311	2.56232	1.95838	1.97402	1.87904	1.41809	2.3221	2.10647	2.2673	1.90838	2.04398	1.46946	2.09934	1.95132	1.95664	1.89939	2.15866	2.41445
PREDICTED: E3 ubiquitin-protein ligase ZNRF2	Capra hircus	XP_017902595	ZNRF2	24 kDa			x					0.0571906		0	0	0.0495105	0.179252		0	0	0	0	0	0	0	0	0.297063	0	0	0	0	0	0	0	0	0	0.896259
Zinc finger ZZ-type and EF-hand domain-containing protein 1	Ovis aries	KAG5203596	ZZEF1	332 kDa						x		3.5047		4.11668	2.95935	3.50168	3.44108		3.39766	3.6067	4.56581	4.89655	3.12673	2.66285	3.49839	2.54941	3.76787	4.69258	4.66552	3.68711	2.38973	1.80727	4.00783	3.25958	2.82562	3.90278	3.20958
Transglutaminase-like domain-containing protein	Ovis aries	KAG5201866		77 kDa						x		41.5789		43.2494	41.5997	41.2595	40.207		41.3199	50.8662	45.9131	34.8982	52.2723	46.6859	37.5266	29.9139	37.0485	37.6715	53.6513	37.1492	41.0613	40.9751	32.0451	33.0463	39.7162	48.5752	47.6522
Tankyrase 1-binding protein C-terminal domain-containing protein	Ovis aries	KAG5200155		184 kDa						x		38.6841		41.9715	39.5522	39.0817	34.1312		36.9551	35.9059	40.8385	54.1863	35.8387	45.1035	38.3928	38.8737	38.2789	47.9147	42.5666	38.8254	36.448	30.4567	34.4675	37.1423	30.0671	32.3289	36.6502
Myosin motor domain-containing protein	Muntiacus muntjak	KAB0348689		232 kDa						x		35.1631		34.4813	32.6976	34.575	38.8986		31.9417	40.6868	39.5067	25.7899	36.6977	35.4388	27.9126	30.7414	31.9062	36.5151	29.7457	40.2683	39.0582	29.9565	45.9448	49.7487	36.3026	42.602	19.895
Serpin domain-containing protein	Ovis aries	KAG5197389		42 kDa						x		32.3694		33.1985	31.7667	34.1313	30.3813		33.4061	33.3228	37.3454	28.7199	32.7529	33.6451	28.2821	32.3867	32.7354	34.3934	45.7141	25.3918	36.2352	30.3178	21.1533	39.4939	24.8757	38.1533	28.2303
Annexin	Ovis aries	KAG5213414		40 kDa						x		25.4705		28.2674	23.5911	27.7419	22.2815		27.2773	25.279	29.175	31.3384	22.5881	21.3712	24.2049	26.2004	28.7346	31.1366	29.7789	20.6168	31.6732	24.5111	19.3847	22.7073	19.4547	22.5781	27.2825
Staphylococcal nuclease domain-containing protein	Ovis aries	KAG5210496		102 kDa						x		29.1973		27.7185	27.2662	28.3552	33.4492		30.9308	30.986	24.4772	24.4798	43.1176	23.8088	24.5082	17.6304	33.186	27.4964	28.0347	29.9798	22.4467	28.9876	32.484	28.0727	35.4078	34.5553	36.7264
AAA+ ATPase domain-containing protein	Ovis aries	KAG5203445		510 kDa						x		24.3941		27.653	23.889	24.5859	21.4487		26.684	25.178	24.6926	34.0572	29.8384	20.0375	19.8425	25.8376	26.1392	27.9947	22.9377	25.5184	25.9793	18.9461	30.8686	18.304	16.8098	25.8596	15.4015
UBR-type domain-containing protein	Ovis aries	KAG5214391		584 kDa						x		22.4104		23.3137	19.5964	22.8687	23.863		25.9579	19.9753	22.2351	25.0867	23.7884	20.9648	12.0423	21.5901	26.7449	27.4233	25.0482	24.2702	16.9291	16.7963	24.4923	23.003	25.0988	26.3174	20.4034
AAA+ ATPase domain-containing protein	Ovis aries	KAG5199277		527 kDa						x		18.3179		22.1774	16.5801	17.6377	16.8762		20.7503	18.1442	18.8163	30.9989	18.0482	13.3491	12.8715	22.0516	22.6472	21.0436	16.7608	21.1037	15.7685	8.5023	20.6246	14.2782	16.3666	20.5911	12.5206
ELK domain-containing protein	Ovis aries	KAG5210120		433 kDa						x		17.7886		21.9968	16.7865	16.8114	15.5595		22.7069	15.9229	23.0156	26.3419	17.5387	18.5893	11.9726	19.0452	17.8673	20.9117	19.9393	17.6739	16.5464	7.92991	15.5782	13.9162	13.3282	20.3476	14.6277
IF rod domain-containing protein	Ovis aries	KAG5203179		95 kDa						x		18.7695		20.8082	22.2439	16.7117	15.3142		26.2289	26.9003	21.1872	8.91634	32.5336	20.4719	15.19	20.7799	21.2164	10.9586	12.2182	21.2891	19.4526	15.1354	17.8692	19.4009	26.5152	7.41897	5.36704
Nucleoside diphosphate kinase-like domain-containing protein	Ovis aries	KAG5216203		47 kDa						x		18.3324		20.4475	15.7231	20.7155	16.4435		19.6413	21.6277	19.6278	20.8934	16.1194	15.6505	13.842	17.2807	18.9852	20.0637	20.6498	18.409	21.3566	24.8288	17.8789	16.9106	15.0811	17.614	14.733
E1 ubiquitin-activating enzyme	Ovis aries	KAG5193672		120 kDa						x		21.2245		20.2876	20.1577	20.8861	23.5664		22.781	21.0319	18.2411	19.0964	23.0847	22.8808	19.3125	15.353	21.2772	19.4871	22.2791	21.262	17.2599	23.7514	24.7942	22.5274	21.4005	24.1894	24.9206
AAA+ ATPase domain-containing protein	Ovis aries	KAG5199363		488 kDa						x		18.1161		19.084	16.9457	18.7018	17.7328		15.5574	16.5689	18.532	25.6778	19.6467	15.4035	13.0723	19.6603	22.4973	23.8318	18.649	25.5603	14.5563	7.116	22.7466	15.5277	16.2318	20.9903	13.1677
Na(+)/H(+) exchange regulatory cofactor NHE-RF	Ovis aries	KAG5202835		40 kDa						x		20.6291		17.0665	20.6377	24.1444	20.6678		17.2142	13.7346	15.7748	21.5426	22.7065	20.3539	19.1741	20.316	24.1243	21.6821	24.4873	23.1636	21.6922	29.717	20.5285	20.5383	21.5773	20.5084	20.1869
Ig-like domain-containing protein	Ovis aries	KAG5198435		44 kDa			x			x		13.5306		16.2701	12.7585	13.2395	11.8542		19.1697	18.0983	15.8911	11.9215	11.1817	13.9529	14.9011	10.9982	20.0583	7.9308	12.0804	9.71539	9.92622	19.7258	6.03722	9.94329	8.11005	20.2948	14.8857
Calponin-homology (CH) domain-containing protein	Ovis aries	KAG5197633		278 kDa						x		14.8049		16.1938	14.8958	15.129	13.001		18.1529	14.3186	16.1914	16.1122	17.7965	15.7599	10.694	15.3328	15.7733	15.7947	15.7861	17.4881	14.1131	11.8189	17.0981	10.9817	13.0186	13.4835	10.4231
IF rod domain-containing protein	Ovis aries	KAG5211921		54 kDa						x		17.7657		15.7702	20.5772	18.0625	16.6528		23.0028	16.8124	14.6958	8.56996	32.3967	16.4488	15.4882	17.9751	18.8681	13.0604	11.1579	22.3923	23.5978	19.2986	19.1155	19.2628	20.0951	12.1123	12.6785
TOG domain-containing protein	Ovis aries	KAG5200029		229 kDa						x		11.5515		13.4713	11.7576	10.8179	10.1593		12.1773	12.1397	13.7918	15.7763	11.6177	16.1776	12.7494	6.48583	8.71327	12.2908	10.7123	11.8118	13.1229	8.25628	9.04792	10.2836	10.7524	8.86949	11.8429
Microtubule-associated protein	Ovis aries	KAG5197780		121 kDa						x		14.9083		13.457	14.5357	16.6813	14.959		15.343	11.51	12.1254	14.8498	11.0356	14.6043	14.4088	18.0939	16.5015	20.2482	19.8151	14.0143	16.9829	12.5257	13.0524	13.3331	17.6639	15.0358	15.7099
Calcineurin-binding protein cabin-1 MEF2-binding domain-containing protein	Ovis aries	KAG5198937		251 kDa						x		11.7796		13.2703	10.8013	12.3765	10.6703		10.0794	12.8656	16.4273	13.709	8.22329	12.5176	8.16643	14.2977	11.4754	14.2483	12.7469	12.9437	9.56225	13.2825	10.7248	11.7125	10.9477	9.72203	10.2447
Ig-like domain-containing protein	Ovis aries	KAG5198925		49 kDa		x				x		12.6045		13.1631	12.7826	14.7834	9.6891		8.52565	10.9301	19.8045	13.3919	14.4709	15.2086	10.8293	10.6217	18.8372	14.5647	15.0985	14.6251	9.19127	16.3834	5.03305	10.7474	8.84266	11.5053	12.3171
Cytosolic fatty-acid binding proteins domain-containing protein	Ovis aries	KAG5204964		15 kDa			x			x		14.1714		12.6668	13.1742	16.7084	14.1359		16.1743	11.1633	12.207	11.1226	10.6396	12.3912	11.9999	17.6662	15.9312	20.9663	15.205	15.6701	18.2275	14.2504	18.5786	10.5125	18.7986	12.6214	10.1687
HECT-type E3 ubiquitin transferase	Ovis aries	KAG5193585		503 kDa						x		13.2105		12.4802	12.1124	14.0962	14.1531		14.0931	11.6568	11.9069	12.2639	11.8406	12.2172	10.309	14.083	15.6136	15.5049	14.4815	14.7502	12.9273	11.2998	14.444	11.9807	12.4031	16.6262	15.3115
IF rod domain-containing protein	Ovis aries	KAG5211937		52 kDa						x		11.6908		12.3736	14.013	9.83988	10.5368		18.5354	16.3529	10.7794	3.8265	25.9555	10.1688	9.1645	10.7633	10.6116	5.83395	6.18385	14.9854	11.335	10.0895	14.6604	9.54609	17.9877	6.30074	4.18911
IQ motif containing GTPase activating protein 2	Muntiacus reevesi	KAB0375103		173 kDa						x		13.3426		12.2192	14.3455	13.1029	13.7027		13.6894	12.5118	10.5109	12.1645	15.3504	16.2122	13.3265	12.4929	11.2269	12.4007	14.4838	14.2841	14.3684	11.8533	14.838	12.5102	13.0452	13.7682	14.3519
Leucine-rich repeats (LRRs), ribonuclease inhibitor (RI)-like subfamily	Cervus hanglu yarkandensis	KAF4010069		50 kDa						x		10.1494		11.7653	9.93913	11.6451	7.24805		12.896	13.4392	11.2558	9.47025	11.6759	8.92576	11.0176	8.1373	13.1053	11.969	10.1771	10.2155	12.509	11.8948	6.18207	6.85547	7.73905	7.19688	8.26677
TOG domain-containing protein	Muntiacus reevesi	KAB0370091		292 kDa						x		11.2702		11.7622	10.2229	11.1458	11.9501		11.9558	12.5948	9.64627	12.8519	10.1011	11.0924	8.80288	10.8951	11.8992	13.1319	9.99078	12.1969	10.0811	9.57494	13.1534	11.6541	11.7515	12.0851	11.1063
AAA+ ATPase domain-containing protein	Ovis aries	KAG5211424		485 kDa						x		10.707		11.2226	10.5197	12.1359	8.94959		6.14035	9.3576	11.5656	17.827	10.4251	8.35621	8.45158	14.846	13.6121	18.1516	15.234	10.7252	11.581	3.51149	10.085	7.99122	3.65718	18.6339	4.3807
Ig-like domain-containing protein	Ovis aries	KAG5198433		119 kDa			x			x		11.4851		11.1285	11.8941	12.4197	10.4982		10.1908	13.5854	11.4369	9.3008	10.8583	11.597	15.649	9.47206	15.3856	9.38773	10.9679	9.36311	13.8066	15.6071	8.45402	10.4357	9.44934	12.5924	11.5594
FERM domain-containing protein	Ovis aries	KAG5205725		87 kDa						x		11.376		10.7629	11.2743	11.8218	11.6452		9.26983	11.1171	11.1525	11.5123	11.0111	10.6096	11.7772	11.6994	9.95897	11.8386	12.4588	13.2848	10.7832	12.6063	9.85323	11.4701	10.9369	11.6069	14.3588
Alpha-1,4 glucan phosphorylase	Ovis aries	KAG5201529		96 kDa						x		12.9257		10.6776	11.4463	13.2797	16.2992		12.0152	12.909	6.40419	11.382	11.2468	12.5379	15.6217	6.37891	10.8338	15.6567	14.7194	11.6076	9.74453	17.1162	16.4829	17.0564	12.7801	16.5119	18.6646
Alpha crystallin domain containg protein	Cervus hanglu yarkandensis	KAF4015844		22 kDa						x		9.22835		10.0336	8.7527	9.31041	8.81666		9.52806	9.6378	12.0697	8.89899	7.15714	9.93346	8.52764	9.39257	9.73341	9.4673	6.83917	8.51768	9.93199	11.3729	11.1514	9.61524	7.06731	7.90473	8.34465
Aldehyde dehydrogenase domain-containing protein	Ovis aries	KAG5215555		79 kDa						x		9.4528		9.78296	10.1811	9.56141	8.28573		8.89341	8.67951	9.19457	12.3643	10.968	10.1315	11.5926	8.03228	10.1392	8.81243	8.81163	8.30932	9.39003	11.9058	8.41566	8.22672	8.88496	7.56048	8.34085
Serpin domain-containing protein	Ovis aries	KAG5198332		46 kDa		x				x		10.0575		9.38323	9.78236	10.6454	10.4191		8.7903	11.5696	8.80111	8.37188	6.69971	10.6666	11.1143	10.6488	11.3184	6.66864	10.4158	10.0404	11.8154	13.6136	4.96687	10.8231	10.5766	14.1659	11.5631
non-specific serine/threonine protein kinase	Ovis aries	KAG5196005		142 kDa						x		8.82306		9.11421	8.23524	9.68172	8.26107		8.76059	7.7421	8.69482	11.2593	8.88211	8.00411	6.57347	9.48126	9.1877	12.621	10.3145	9.70672	10.3108	5.94962	8.77223	7.82976	8.85405	8.62548	7.22382
WD40 domain contaning protein	Cervus hanglu yarkandensis	KAF4013155		115 kDa						x		8.20307		8.83949	9.09715	7.54998	7.32567		6.73553	10.0375	9.42538	9.15957	9.79651	10.8803	8.16491	7.54687	7.61697	6.61661	7.28389	7.51719	7.70832	8.55688	6.58326	6.52227	7.88091	6.97724	8.66467
Translation elongation factor IF5A C-terminal domain-containing protein	Muntiacus muntjak	KAB0357583		20 kDa			x			x		7.8028		8.63895	7.24027	8.2067	7.12529		6.27261	8.17831	10.9649	9.14004	5.25839	6.26173	7.45993	9.98102	8.14232	7.77773	7.30852	9.1964	7.71955	9.09566	7.78545	8.14513	7.52716	4.32649	7.84224
SEA domain-containing protein	Ovis aries	KAG5208714		554 kDa						x		7.45477		8.48192	5.66559	8.87782	6.79376		7.83854	7.59209	8.04986	10.4472	4.9365	5.63652	6.76361	5.32575	8.75561	12.6185	13.3432	9.53417	5.51508	3.50038	9.77134	5.54408	7.91776	8.63465	2.10098
Peptidase M1 leukotriene A4 hydrolase/aminopeptidase C-terminal domain-containing protein	Ovis aries	KAG5202661		72 kDa						x		8.57439		8.26052	10.096	7.5783	8.36279		7.53118	8.21673	8.53494	8.75924	9.79066	9.30722	12.5993	8.68672	8.97733	6.10107	6.51139	6.8174	7.14632	9.91629	9.06413	7.62528	9.21177	7.61009	8.30268
PH domain-containing protein	Ovis aries	KAG5211104		84 kDa						x		8.93529		8.15309	8.25339	9.43544	9.89926		9.9877	8.04722	6.90993	7.66751	8.33442	7.97371	8.28429	8.42115	6.78465	8.67444	10.1275	9.49617	8.46454	13.0653	9.82596	8.13012	9.57884	10.261	11.7004
tRNA-binding domain-containing protein	Ovis aries	KAG5207464		34 kDa			x			x		7.79952		8.10235	6.95456	9.24688	6.8943		6.95935	8.91764	7.61193	8.92049	6.36142	5.01428	9.12466	7.31787	9.90136	9.27543	7.30594	11.0723	8.83113	9.09516	10.3534	4.92915	7.80689	5.45124	5.93083
Protein disulfide-isomerase	Ovis aries	KAG5198282		57 kDa		x				x		7.13615		7.73403	8.44861	5.39114	6.9708		4.32382	10.0821	8.54681	7.98342	9.66261	7.73656	7.68422	8.71105	8.86344	4.17652	3.67074	5.6541	5.26349	4.71857	9.31248	6.77408	8.06124	4.46438	6.24184
RNA helicase	Ovis aries	KAG5199500		58 kDa						x		6.29344		7.21006	7.37489	4.74192	5.84687		5.44919	11.3921	5.79615	6.20279	5.92351	5.31574	9.61444	8.64588	5.43264	5.17676	4.12966	4.42273	4.41942	4.87033	4.86596	6.52882	4.90657	5.40526	7.52775
Chloride intracellular channel protein	Ovis aries	KAG5215579		43 kDa						x		5.34966		7.16174	4.94225	4.61713	4.6775		5.22954	7.29796	6.51573	9.60371	5.554	6.27703	5.72079	2.21718	2.32282	5.44902	4.62241	4.6043	7.19074	3.51349	5.46535	2.48751	5.3412	3.76277	6.33069
Lipocalin/cytosolic fatty-acid binding domain-containing protein	Muntiacus muntjak	KAB0361666		12 kDa			x			x		7.1838		6.93696	6.63242	8.93255	6.23325		8.51844	6.50769	7.66552	5.05618	4.55239	7.15128	5.3363	9.48973	8.79272	11.5476	8.65107	10.3953	8.09095	6.11764	8.49991	5.05692	8.43555	4.50152	4.67235
HMG box domain-containing protein	Muntiacus reevesi	KAB0354190		24 kDa						x		6.9252		6.93041	7.16957	7.02112	6.57973		7.81851	5.99349	6.8914	7.01823	6.55396	7.09707	6.45741	8.56982	6.71109	7.60458	6.35607	7.49944	7.56768	6.38784	6.31595	7.46309	6.91453	6.47521	5.72987
RAVE complex protein Rav1 C-terminal domain-containing protein	Ovis aries	KAG5209022		360 kDa			x			x		5.96933		6.90202	5.59285	6.37263	5.0098		5.4177	5.06323	8.177	8.95014	5.64726	5.56415	5.80555	5.35447	6.71014	7.93408	7.47215	5.36493	5.85604	4.89846	4.72904	4.92136	5.4742	5.81363	4.11078
Ubiquitin carboxyl-terminal hydrolase	Ovis aries	KAG5212588		93 kDa						x		8.43523		6.89213	8.82184	8.30573	9.72123		7.56702	7.01071	4.9063	8.08448	9.61054	9.02375	8.99697	7.65612	5.27898	7.66189	8.07358	9.74359	7.66473	11.4116	10.3091	10.0293	8.80097	8.90526	10.5615
Annexin	Ovis aries	KAG5194733		54 kDa						x		5.43198		6.6817	5.76051	4.95893	4.32677		6.51539	5.85679	5.88292	8.47171	4.6536	6.84784	4.98424	6.55637	4.35455	4.98336	4.90079	2.04583	7.59426	5.8748	3.43358	6.54091	3.26639	4.26296	4.13001
FERM domain-containing protein	Ovis aries	KAG5193554		77 kDa						x		6.22672		6.44777	6.25888	6.15663	6.0436		4.85047	6.92775	6.99248	7.02037	6.18237	6.38777	6.25888	6.20652	6.15598	4.93251	7.05242	6.66472	4.49299	7.64117	6.19185	6.01428	5.45812	5.75011	6.80362
MAGE domain-containing protein	Ovis aries	KAG5193576		80 kDa						x		7.14833		6.40552	7.41803	6.99646	7.77329		7.13593	6.18258	7.07998	5.22359	6.6079	8.17614	7.49921	7.3889	5.7732	5.49549	6.67595	7.18392	7.73174	9.11844	7.22629	6.19693	7.25051	8.69715	9.49557
C3H1-type domain-containing protein	Camelus ferus	EQB77766		96 kDa						x		6.20172		6.38564	6.92427	5.85482	5.64217		4.80309	8.62471	6.23911	5.87564	8.87895	7.97684	5.68223	5.15906	5.27575	5.0182	3.98531	5.6136	7.7238	7.51226	6.01862	5.69612	6.20747	5.94549	4.34316
RNA polymerase I-associated factor PAF67	Cervus hanglu yarkandensis	KAF4022949		69 kDa						x		6.73864		6.34973	7.10971	6.38581	7.1093		6.4477	7.44467	6.11655	5.38999	7.56521	6.74674	7.47743	6.64945	7.83347	5.66057	6.80724	7.143	4.41539	6.45519	5.68565	8.93681	6.38417	6.28615	8.25373
Serine/threonine-protein phosphatase	Ovis aries	KAG5200924		57 kDa						x		6.86975		6.31316	8.46312	6.38384	6.3189		5.88029	6.70033	4.84185	7.83016	8.22379	9.08676	9.22968	7.31224	5.12771	5.83941	5.72514	6.1246	9.92346	5.5627	7.48585	4.24635	6.02877	7.21007	6.62345
Protein inturned (Inturned planar cell polarity effector homolog)	Ovis aries	KAG5198547		224 kDa						x		7.8733		6.27687	7.71353	7.88673	9.61607		6.62504	5.81508	4.60247	8.06488	8.54343	8.54928	8.89196	4.86944	5.10263	6.40513	6.67001	6.47655	11.702	10.964	9.79873	9.9109	8.30128	9.22925	10.8402
Uncharacterized protein	Ovis aries	KAG5197827		35 kDa			x			x		6.45873		6.14702	6.85789	7.10171	5.72829		3.29034	6.42623	8.34482	6.52672	9.20788	6.57665	5.67873	5.96828	7.8261	7.75767	10.484	5.79866	5.88535	4.85846	6.4928	4.89077	6.03916	4.31788	6.90083
immunoglobulin kappa light chain constant region, partial	Ovis aries	AAU45094		12 kDa						x		4.69676		5.99377	3.16343	7.01525	2.61459		12.5042	7.59209	3.87879	0	0.984591	3.12763	3.55286	4.98864	9.95517	2.26452	4.46676	6.13193	7.3739	11.8992	0.329331	5.22467	1.14499	3.97152	2.40242
AP-3 complex subunit beta	Ovis aries	KAG5206200		146 kDa						x		9.01552		5.94475	10.8975	7.11432	12.1055		7.66289	6.71502	4.18057	5.22053	14.3104	12.0528	11.9114	5.31544	7.223	5.17302	6.98352	6.80889	8.10311	8.39439	12.0323	13.5134	10.7265	10.4271	13.8282
Ribonucleoside-diphosphate reductase	Ovis aries	KAG5199842		165 kDa		x				x		6.3164		5.60974	6.19897	5.39505	8.06184		6.23271	5.9788	4.67501	5.55243	4.60128	5.02192	8.18648	6.98619	5.2701	3.88455	5.73047	5.7884	2.93991	8.75687	7.31127	3.91327	6.21787	9.33347	13.5333
chitinase	Ovis aries	KAG5215092		104 kDa		x				x		5.74059		5.40373	5.13844	5.32545	7.09474		3.97863	7.81572	5.5103	4.31027	6.94862	5.30939	4.74097	3.55477	5.46324	4.46704	7.18417	6.78138	3.03872	5.01817	9.63492	6.40113	6.94403	6.1663	6.32733
20S proteasome protein	Cervus hanglu yarkandensis	KAF4021525		138 kDa			x			x		5.53042		5.15165	5.29589	6.47946	5.19467		4.21263	4.71138	5.63028	6.0523	5.11381	4.85183	5.2202	5.99773	7.99864	5.99717	5.61292	6.30007	7.17194	5.79603	5.36612	4.77618	4.76046	6.33443	4.73615
beta-actin, partial	Ovis aries	AAF79925		25 kDa			x			x		4.71482		5.14553	5.09314	4.57797	4.04265		4.96597	5.86379	5.66151	4.09086	7.02397	3.96703	4.93917	4.44238	4.9223	4.01597	4.90328	4.58497	4.5422	4.49912	3.65551	4.02244	3.84729	4.45042	4.2376
IF rod domain-containing protein	Ovis aries	KAG5215418		233 kDa						x		4.35432		5.14253	2.6884	6.02657	3.55979		1.78426	5.69987	9.3054	3.78061	2.50084	2.65817	2.84303	2.75156	4.23321	5.66547	5.02638	8.17737	8.40356	4.65345	3.33677	3.73648	2.94103	4.77311	3.01156
non-specific serine/threonine protein kinase	Ovis aries	KAG5198389		194 kDa						x		5.61264		5.14041	6.51861	5.29824	5.49331		6.07883	6.12771	1.66031	6.69477	5.59806	8.81365	7.28028	4.38244	3.97325	5.13059	4.87315	6.6968	5.52187	5.59378	5.03173	5.59006	6.05776	5.75481	5.0322
PDZ domain-containing protein	Ovis aries	KAG5198419		428 kDa						x		4.81087		4.93178	4.56848	5.0347	4.70853		3.80458	2.91897	5.82464	7.17892	7.24016	3.44902	1.41809	6.16666	4.22866	11.0127	6.8428	3.58213	3.49227	1.04967	8.61758	2.93537	7.95095	2.52056	1.51819
ubiquitin/ribosomal fusion protein	Bubalus bubalis	AAX44930		15 kDa						x		4.6502		4.46704	4.48012	5.6589	3.99474		3.54093	3.46374	5.92669	4.93682	4.05565	4.59711	4.64847	4.61925	5.70586	6.00131	5.91225	5.35494	5.49497	5.48408	5.14336	3.51902	4.54545	3.89818	2.86771
Sushi domain-containing protein	Ovis aries	KAG5202146		140 kDa		x				x		5.57719		4.45282	5.70918	4.08934	8.0574		4.58587	6.73074	2.89941	3.59526	7.23532	7.52264	6.40877	1.67	3.30602	2.58721	5.71305	6.47554	3.31117	3.14308	10.0835	8.15238	9.76117	7.18369	5.10628
Apolipoprotein A-I-binding protein, partial	Bos mutus	ELR54284		33 kDa		x				x		4.1889		4.43796	3.7235	4.35135	4.2428		5.44919	3.21692	4.19348	4.89226	2.6338	3.75809	2.48452	6.01761	4.52916	5.49432	4.13305	4.08795	3.30764	4.55598	4.22448	5.21824	3.78838	4.67118	3.31172
Sulfurtransferase	Muntiacus reevesi	KAB0387662		35 kDa			x			x		4.32643		4.29367	5.78855	4.02559	3.19789		2.81933	4.79731	3.91084	5.6472	5.4476	4.79321	7.11018	5.80321	3.10363	6.19316	3.54856	3.44983	4.04364	3.81473	3.89273	3.26079	3.42057	1.7962	3.61917
Serpin domain-containing protein	Ovis aries	KAG5198325		147 kDa						x		4.61895		4.21226	5.45548	3.91049	4.89756		4.54597	3.22349	4.18057	4.89902	4.93358	6.25465	5.32707	5.30662	5.42601	2.26847	4.12966	4.43156	4.0582	3.14901	1.63189	5.86909	4.90857	5.76828	6.30998
Histidine kinase/HSP90-like ATPase domain-containing protein	Muntiacus muntjak	KAB0349459		80 kDa						x		4.07277		4.20193	4.21626	3.76061	4.11228		5.40869	3.78631	3.65615	3.95656	4.28551	4.24428	4.95624	3.37899	3.66489	2.84846	4.01983	3.81929	3.36443	4.84675	3.13609	3.85496	4.64171	3.8519	5.07674
Anaphase-promoting complex subunit 4 WD40 domain-containing protein	Ovis aries	KAG5209443		168 kDa			x			x		5.2407		4.19559	5.9683	4.32924	6.46969		5.44807	6.14903	2.25104	2.9342	7.56642	6.91036	6.3935	3.0029	4.22866	3.23331	3.83224	6.13343	3.68342	4.8644	10.0958	7.18131	7.17376	2.50391	5.39365
Uncharacterized protein	Ovis aries	KAG5216141		37 kDa			x			x		5.486		4.18974	4.70105	6.40099	6.65222		3.29145	4.37292	3.87404	5.22053	4.93504	3.89968	4.96904	5.00045	6.63784	7.62056	5.73723	5.78532	7.36032	5.26464	8.31291	4.24717	8.11005	5.2014	7.38957
NADP-dependent oxidoreductase domain-containing protein	Ovis aries	KAG5214388		37 kDa						x		3.7325		4.0186	3.49665	4.51073	2.90401		3.56759	3.89548	4.88651	3.72481	2.02686	3.28853	4.23467	4.43653	5.93131	5.55511	4.85724	3.31721	3.49245	3.91105	3.22308	2.61133	2.89692	2.72601	3.06271
Histidine kinase/HSP90-like ATPase domain-containing protein	Muntiacus reevesi	KAB0386304		79 kDa						x		3.97574		3.8854	3.76613	4.14275	4.10868		4.21601	3.74095	3.42296	4.16168	3.90828	3.62636	3.82801	3.70185	4.5414	3.4489	5.20848	3.62465	3.64694	4.38614	3.33359	3.38274	4.65332	4.09184	5.0819
Ubiquitin-like domain-containing protein	Ovis aries	KAG5206309		48 kDa						x		4.06708		3.88095	3.07044	5.30502	4.01192		2.51016	3.94347	4.83235	4.2378	2.96417	2.97633	2.67595	3.66531	4.51958	5.01761	4.46071	6.46887	6.80217	4.56116	4.3843	4.57177	1.89939	3.77738	5.42677
Rap-GAP domain-containing protein	Ovis aries	KAG5194938		199 kDa						x		3.8309		3.85199	5.17015	3.60299	2.69849		5.0081	2.05659	3.22701	5.11626	1.31811	9.61086	5.08679	4.66483	3.3161	3.23331	4.5102	2.4431	5.26666	2.84855	1.30499	4.61282	1.21842	2.9452	3.41103
DUF3730 domain-containing protein	Ovis aries	KAG5213427		202 kDa						x		3.98787		3.82916	4.91646	3.02239	4.18348		5.44919	4.36757	2.88991	2.60995	6.24686	4.697	6.39032	2.33167	1.80941	2.58091	3.16338	3.40224	3.68242	3.49595	4.86838	4.55851	4.88578	3.60045	3.00427
C-terminal domain of human glyoxalase domain-containing protein 4	Cervus hanglu yarkandensis	KAF4012179		153 kDa			x			x		3.21415		3.58449	3.85264	3.31349	2.10599		3.80458	1.8428	4.93871	3.75188	4.1164	3.23553	3.78019	4.27841	4.21462	5.44513	3.76695	1.75252	1.95943	2.74229	2.16838	2.87153	1.94416	2.09931	1.44655
thioredoxin-disulfide reductase	Ovis aries	KAG5212317		102 kDa						x		4.55948		3.55617	4.49777	5.65571	4.52825		2.86922	2.92226	3.7055	4.72772	2.62799	4.37359	5.33216	5.65733	4.52744	5.99248	4.9274	5.27733	7.91997	5.28964	3.25267	2.59545	4.90657	6.81581	5.07075
Thioredoxin domain-containing protein	Ovis aries	KAG5196041		79 kDa			x			x		4.23115		3.46017	4.50285	3.17866	5.78291		2.03581	4.96346	2.26662	4.57477	3.61935	4.06068	5.66727	4.66409	2.10991	2.58721	2.85048	3.39207	2.20193	5.93036	6.81728	5.21824	5.24119	6.83901	4.79883
DNA polymerase III subunits gamma and tau	Cervus hanglu yarkandensis	KAF4024287		271 kDa						x		2.49861		3.35788	2.8656	2.29579	1.47518		3.38155	2.7392	3.81738	3.4934	1.23745	5.13282	2.9679	2.12422	2.11	2.87	2.63535	0.974863	3.02721	2.15731	0.839526	1.86195	1.08344	0.729572	2.86141
Uncharacterized protein	Ovis aries	KAG5215834		437 kDa						x		2.64487		3.33622	3.83746	2.38813	1.01768		2.03693	3.528	3.8598	3.92015	2.62993	1.25505	1.78121	9.68367	5.11543	3.22819	2.52886	2.72386	0.732468	0	1.95374	0.978318	1.13259	0.716313	0.30745
MHC class I molecule, partial	Ovis aries	SPC50559		40 kDa		x				x		4.06873		3.3266	6.18798	3.35481	3.40553		2.50793	3.49308	3.71562	3.58978	7.6189	7.34492	2.13286	7.65523	3.00896	4.44852	2.86257	4.39377	2.20745	3.20761	2.19523	5.38858	3.83224	3.05419	2.55739
CS domain-containing protein	Muntiacus reevesi	KAB0382538		32 kDa						x		4.35727		3.3084	4.6832	4.2326	5.20487		2.6735	3.24174	3.56505	3.75332	5.0077	5.25756	4.10763	4.35989	3.95111	4.01165	3.88606	4.25826	3.16913	6.11937	4.24878	5.62469	5.66565	5.45676	5.02848
AAA+ ATPase domain-containing protein	Muntiacus reevesi	KAB0367687		508 kDa						x		2.61831		3.27449	2.96841	2.43195	1.79841		1.24151	3.47027	3.18536	5.20081	3.32511	3.35576	1.35879	3.834	4.92818	3.52193	1.94648	1.75755	2.11656	0.320979	2.14301	1.72442	2.08642	1.75126	1.28692
Uncharacterized protein	Ovis aries	KAG5215510		15 kDa		x				x		2.96094		3.09968	2.97409	3.34042	2.42955		2.09733	2.04674	5.48243	2.77223	1.648	2.19427	3.91407	4.14004	2.10536	2.75229	2.87297	4.59161	4.04866	3.67163	2.92202	2.60187	3.02058	1.80023	1.80306
Class II aldolase/adducin N-terminal domain-containing protein	Ovis aries	KAG5207907		84 kDa						x		3.63543		3.08059	3.00453	3.87151	4.58507		2.90025	2.62206	3.86247	2.93758	1.64533	3.12763	4.26064	2.98452	3.90801	5.17442	2.23338	4.43006	3.31117	4.17203	3.90021	4.89884	4.89617	5.0342	4.19595
metallo-dependent hydrolase	Cervus hanglu yarkandensis	KAF4023218		39 kDa			x			x		3.11274		3.01373	3.01659	3.37218	3.04847		3.37236	3.50068	1.92003	3.26183	0.987008	2.50364	3.91089	4.66483	4.22645	2.59467	3.17547	3.40957	3.6779	3.14901	2.92698	3.26079	3.39778	1.44179	4.21501
PH domain-containing protein	Ovis aries	KAG5199604		70 kDa						x		3.10841		2.85514	2.39933	3.38964	3.78952		2.94126	2.62967	2.25713	3.59252	2.96102	2.50303	2.13795	1.99531	1.50669	2.58721	2.86257	5.44621	4.78615	3.14901	4.8882	3.59387	3.42057	4.3351	2.70987
2'-5' oligoadenylate synthase	Ovis aries	KAG5198745		237 kDa						x		2.20966		2.80797	1.89203	1.34967	2.78897		7.63574	1.24441	0.96647	1.38527	0.987008	0.862255	2.30822	3.41065	1.88988	1.21264	0.796892	1.95587	1.10372	1.13899	7.81209	1.78969	2.45119	0.988577	0.90329
Enoyl reductase (ER) domain-containing protein	Muntiacus muntjak	KAB0365695		35 kDa			x			x		2.80014		2.75013	2.80244	2.90867	2.7393		2.23753	2.79747	3.09324	2.8723	2.72251	2.75593	2.55918	3.17215	2.83557	2.99985	2.46603	2.31456	3.50482	3.33117	3.4034	2.78606	3.3392	1.31757	2.85027
Serpin domain-containing protein	Ovis aries	KAG5197386		42 kDa						x		2.15219		2.74528	1.79287	2.41555	1.65505		4.19746	1.75691	3.39385	1.6329	1.48156	1.40723	2.84	1.4427	1.65694	2.64531	3.82885	1.53079	3.12672	1.70472	1.29714	1.35403	1.14399	2.87632	1.60379
TPA: GL12416-like	Bos taurus	DAA33613		55 kDa			x			x		2.83354		2.69741	2.54955	3.23596	2.85125		2.8275	2.72394	2.75028	2.48791	2.49022	2.33033	2.78381	2.59385	3.13366	2.53454	3.15267	3.4812	4.11371	2.99996	2.28433	2.74734	2.97225	3.1753	3.07704
L-asparaginase, partial	Bos mutus	ELR46655		34 kDa			x			x		2.72454		2.66643	2.41279	2.97274	2.8462		2.49463	3.31554	2.78705	2.06851	2.30285	2.29544	2.60662	2.44623	1.51234	1.72652	2.9709	3.85744	4.04647	3.72278	2.27573	2.59303	3.90004	2.0346	3.42759
Ig gamma-3 chain C region, partial	Bos mutus	ELR44850		33 kDa			x			x		2.76353		2.64082	3.58742	2.55308	2.27281		2.70409	3.65468	2.24459	1.95991	3.29358	3.60386	4.63075	2.82149	5.57957	0.813163	2.06483	2.37875	2.02408	2.4581	0.812206	3.11517	0.94869	3.79169	2.69632
rcNSEP1, partial	Homo sapiens	ABB92460		35 kDa						x		2.91145		2.58118	2.5586	3.54804	2.95798		2.64814	3.14926	2.65067	1.87664	2.63113	2.34588	2.84382	2.41356	3.39429	3.07622	2.77527	4.25388	3.86303	3.92553	2.43793	2.92672	3.31773	3.77093	2.33659
C3H1-type domain-containing protein	Ovis aries	KAG5211585		263 kDa						x		2.87718		2.57642	2.8414	2.48789	3.60301		3.98023	2.91724	1.7773	1.63091	3.12343	3.60618	2.13541	2.5006	2.56779	1.12853	3.18588	2.89933	1.65283	3.49298	4.55513	2.93454	3.78738	2.52598	4.21201
Non-specific serine/threonine protein kinase	Ovis aries	KAG5199473		178 kDa						x		2.21568		2.36889	1.99125	2.09859	2.404		5.44919	1.75311	1.29407	0.979192	1.97402	2.18811	2.13286	1.67	1.80941	1.94227	3.50047	1.35826	2.57418	1.40697	1.95132	2.93495	2.26519	2.15866	2.70987
Enoyl reductase (ER) domain-containing protein	Ovis aries	KAG5200276		48 kDa			x			x		2.7649		2.36068	2.79771	3.40321	2.49801		3.33135	3.51383	0.96647	1.63107	3.61935	3.44255	2.13286	1.99605	3.61881	2.58721	5.09062	2.71652	2.20745	4.19868	1.95132	1.95664	2.64339	3.22883	2.70987
Serpin domain-containing protein	Ovis aries	KAG5198334		46 kDa		x				x		3.5526		2.34148	3.74789	4.53702	3.58403		1.25452	3.07072	1.6135	3.42717	2.30197	3.64801	5.54884	3.49272	8.63291	2.59036	2.38548	3.06597	3.90323	6.64421	2.27569	2.77525	2.83148	3.86841	6.1693
TROVE domain-containing protein	Ovis aries	KAG5202157		71 kDa						x		2.97568		2.33762	2.54907	2.74559	4.27045		1.54229	2.72829	2.6869	2.39297	2.96312	3.76394	2.30816	1.16105	2.57029	1.56695	2.81711	2.38169	2.95463	4.18289	2.81639	2.99475	3.75665	5.87573	5.90875
GRIP domain-containing protein	Ovis aries	KAG5211489		217 kDa						x		3.14301		2.30718	4.28464	2.921	3.05923		2.46915	2.04345	1.448	3.26811	4.77216	3.60648	4.26	4.49994	2.11605	3.23844	1.58507	3.74435	4.04739	2.79468	4.71726	2.77484	3.76358	1.80481	2.23565
Ribosome receptor lysine/proline rich domain-containing protein	Ovis aries	KAG5201477		164 kDa						x		2.52926		2.29962	2.05874	2.63977	3.1189		1.67367	3.26536	2.79204	1.46742	3.85796	0.984136	1.49817	1.8947	2.43474	1.96454	3.12356	4.39778	1.65332	2.26466	2.15616	5.0287	3.79791	2.00308	2.60866
EF-hand domain-containing protein	Muntiacus muntjak	KAB0352252		28 kDa			x			x		2.27728		2.25662	2.33469	2.2005	2.31732		3.33279	1.53693	2.10066	2.05609	1.48226	2.36506	2.73959	2.75186	1.79725	1.75108	2.10466	1.84039	3.25974	2.4499	1.73538	2.77985	2.53574	2.21561	2.32002
PDZ GRASP-type domain-containing protein	Ovis aries	KAG5213745		47 kDa						x		2.37024		2.19896	2.65095	2.52447	2.10659		2.48854	1.60517	1.76439	2.93774	1.31617	3.14056	2.66354	3.48353	2.10536	4.37128	2.23241	1.19304	3.31294	1.9318	1.78291	2.60187	2.08748	1.79592	2.26475
peptidylprolyl isomerase	Ovis aries	KAG5212932		130 kDa						x		2.41244		2.1415	3.68989	2.22979	1.58859		1.68562	2.34693	1.59585	2.93758	3.29212	3.1341	5.33853	2.99483	1.20742	0.971137	1.89967	1.70037	5.15387	2.44628	2.28065	2.92771	1.15539	0.362459	1.21675
WD40 domain contaning protein	Cervus hanglu yarkandensis	KAF4016576		130 kDa						x		2.02162		1.95104	2.06674	1.60104	2.46765		2.72459	2.4807	1.12856	1.47032	2.63307	2.19104	1.77802	1.66485	1.6648	0.975453	0.95419	1.3641	1.65509	2.99259	2.60634	1.9498	2.64238	1.98174	3.158
Putative WW-binding domain-containing protein	Ovis aries	KAG5195684		104 kDa						x		2.7026		1.81854	2.73104	3.35335	2.90746		1.29554	1.75968	1.93294	2.28602	2.30124	3.76394	3.1993	1.65969	2.10868	2.91971	4.76757	2.38758	4.78162	3.15494	2.93688	5.19732	0.365801	1.7962	4.2411
MPN domain-containing protein	Ovis aries	KAG5211677		92 kDa						x		1.82525		1.79361	1.54153	1.87454	2.09134		1.86338	1.94864	2.00558	1.35683	1.58606	1.47921	1.6334	1.46745	1.5758	2.18397	2.39841	2.03867	1.52009	1.53033	1.96288	2.89976	1.87936	1.94729	1.7674
RNA recognition motif containig protein	Cervus hanglu yarkandensis	KAF4020644		77 kDa						x		2.11841		1.66822	2.39863	2.12381	2.28298		0.735036	2.62284	2.33903	0.975973	1.72412	1.33156	1.95958	4.57925	2.63081	0.89215	1.58943	2.8123	1.92787	2.89029	2.43975	1.05957	2.06779	2.60715	3.24064
Lipid-binding serum glycoprotein N-terminal domain-containing protein	Ovis aries	KAG5201797		140 kDa		x				x		1.50489		1.49027	1.2319	0.921082	2.3763		3.33246	2.62864	0	0	3.94658	0.309066	0	0.671978	0.904703	0.319905	0.324998	0.343608	2.94091	0.692371	3.25873	0.319406	4.93137	2.16727	1.20473
[truncated: 129 more rows]
