# Supplementary material for: Oral exposure to bisphenol S is associated with alterations in the oviduct proteome of an ovine model, with aggravated effects in overfed females
Source: BMC Genomics. 2024 Jun 12;25:589. doi: 10.1186/s12864-024-10510-z (PMC11167748; doi:10.1186/s12864-024-10510-z)
Supplement: Supplementary file 3 — Additional file 3: Table S2 [file 12864_2024_10510_MOESM3_ESM.xlsx]

## Sheet: List after global ANOVA
List of differantially abundant proteins according to the diet and the dose of bisphenol S after global ANOVA analysis
									Predicted secretory pathways				Mean quantitative value (Normalized Weighted Spectra) in each condition					Quantitative value (Normalized Weighted Spectra) in under-fed ewes								Quantitative value (Normalized Weighted Spectra) in over-fed ewes
Protein Name (179)	Species	Accession Number	Gene symbol	Gene symbol in human	Molecular Weight	p-value ANOVA globale	Cluster heatmap		Proteins with a signal peptide	Proteins unconventionnally secreted	Identified in human and bovine oviduct extracellular vesicles		Mean quantitative value in UF0	Mean quantitative value in UF50	Mean quantitative value in 0F0	Mean quantitative value in 0F50		UF0-1	UF0-2	UF0-3	UF0-4	UF50-1	UF50-2	UF50-3	UF50-4	0F0-1	0F0-2	0F0-3	0F0-4	0F0-5	0F0-6	0F50-1	0F50-2	0F50-3	0F50-4	0F50-5
alanine--tRNA ligase, cytoplasmic	Ovis aries	XP_004014952	AARS1	AARS1	107 kDa	0.0407478	Cluster 1 (over-fed > under-fed)						4.87313	4.71039	5.66709	8.17717		2.76483	5.90498	4.84662	5.97608	6.03857	5.758	4.5253	2.51968	5.07266	4.09592	7.96554	5.19886	3.20035	8.4692	9.22229	5.26284	6.82832	8.55737	11.015
PREDICTED: acetyl-CoA acetyltransferase, cytosolic	Capra hircus	XP_017908921	ACAT2	ACAT2	41 kDa	3.01368e-05	Cluster 2 (under-fed > over-fed)						11.5072	9.73806	6.67129	6.85927		11.2907	14.3142	11.2803	9.14374	9.54673	9.39521	11.0376	8.97268	7.23541	5.19214	5.71643	7.15392	7.36584	7.36398	6.82961	5.22467	6.78517	6.12158	9.33535
cytoplasmic aconitate hydratase	Ovis aries	XP_014948746	ACO1	ACO1	98 kDa	0.0143099	Cluster 2 (under-fed > over-fed)						17.3262	17.3635	14.6085	14.0361		20.1421	17.0528	14.947	17.1632	19.0298	16.3509	18.2157	15.8575	13.0454	14.297	15.3981	14.1145	13.1354	17.6605	12.5708	15.4426	11.0522	11.7972	19.3177
acyl-coenzyme A thioesterase 11 isoform X1	Ovis aries	XP_027826366	ACOT11	ACOT11	67 kDa	0.00552557	Cluster 1 (over-fed > under-fed)						2.06392	1.99521	2.58352	2.64619		2.22127	2.14208	1.93294	1.9594	1.97353	1.88099	2.0184	2.10793	2.41516	2.15935	2.4344	2.38658	3.18742	2.91822	2.92859	2.17172	3.39711	1.91684	2.8167
PREDICTED: beta-actin-like protein 2 isoform X1	Bos indicus	XP_019838715	ACTBL2	ACTBL2	42 kDa	0.0213004	Cluster 2 (under-fed > over-fed)				x		3.46878	3.70205	2.83992	2.98216		4.35609	3.57445	3.54182	2.40274	4.24838	3.40158	3.71908	3.43917	2.85516	3.79411	2.80675	2.27197	2.43176	2.87978	3.24484	3.29085	3.49812	2.58113	2.29584
Adenylosuccinate synthetase isozyme 2 (AMPSase 2)	Ovis aries	KAG5202241	ADSS2	ADSS2	67 kDa	0.0332347	Cluster 2 (under-fed > over-fed)						11.776	11.5915	9.47281	9.81278		11.918	13.4447	10.9717	10.7696	9.37804	8.29793	14.387	14.3032	10.2527	8.41776	7.96626	10.0473	7.72507	12.4278	9.90507	10.422	10.5436	9.15738	9.03591
adenosylhomocysteinase	Ovis aries	XP_004014555	AHCY	AHCY	48 kDa	0.0287354	Cluster 2 (under-fed > over-fed)				x		33.7201	28.9631	27.6053	29.3047		34.4788	37.8284	32.8739	29.6992	31.418	28.3619	28.9778	27.0947	28.9607	25.2519	27.1569	27.933	24.6604	31.6687	26.495	29.2007	28.3098	28.9559	33.5619
neuroblast differentiation-associated protein AHNAK isoform X1	Ovis aries	XP_027815717	AHNAK	AHNAK	635 kDa	0.00196193	Cluster 2 (under-fed > over-fed)				x		13.5636	11.4986	7.42259	5.89211		16.9541	8.23634	13.6504	15.4137	8.96787	16.63	7.06903	13.3273	8.74445	13.0443	6.00717	5.58561	6.86411	4.28995	6.99406	8.42548	5.90848	5.66902	2.46351
Aldehyde dehydrogenase 7 family, member A1	Bos taurus	AAI05407	ALDH7A1	ALDH7A1	55 kDa	0.0337812	Cluster 2 (under-fed > over-fed)						7.18254	6.8276	5.68343	5.50007		5.50505	10.4276	5.91028	6.88726	8.02691	7.60738	5.78982	5.8863	4.7678	6.0179	6.1767	4.76417	4.96626	7.40774	5.64931	5.08725	5.24547	5.46926	6.04904
fructose-bisphosphate aldolase A	Bos taurus	NP_001095385	ALDOA	ALDOA	39 kDa	0.00243691	Cluster 2 (under-fed > over-fed)				x		22.4733	19.4549	19.1805	16.3163		20.8482	23.5419	21.8266	23.6765	19.8537	17.8305	20.9099	19.2253	18.7033	18.3245	16.5345	16.7774	23.2875	21.4559	16.9399	14.8551	16.8561	15.8581	17.0725
annexin A3	Ovis aries	XP_014952061	ANXA3	ANXA3	36 kDa	0.023426	Cluster 2 (under-fed > over-fed)			x	x		34.9779	26.5759	26.6192	25.3237		35.5022	31.5149	33.1535	39.741	23.3066	27.2632	23.703	32.0308	28.2469	28.7559	26.9554	23.5139	27.1869	25.0561	24.1585	28.6428	21.0905	19.0845	33.6422
annexin A4	Ovis aries	XP_004005861	ANXA4	ANXA4	36 kDa	0.027561	Cluster 2 (under-fed > over-fed)				x		22.5413	19.7861	19.3008	17.365		22.613	20.495	23.8969	23.1605	18.26	21.3515	17.4627	22.0703	19.4502	21.6934	20.4083	13.5773	21.3366	19.339	18.6136	20.2277	17.7801	14.1522	16.0516
annexin A5 isoform X2	Ovis aries	XP_012034784	ANXA5	ANXA5	36 kDa	0.0318486	Cluster 2 (under-fed > over-fed)			x	x		21.481	19.1048	18.9675	15.5616		23.2049	19.8613	22.4507	20.4071	15.3007	19.8205	19.3584	21.9398	21.4194	22.0344	18.9624	11.9385	19.9095	19.5408	15.9529	16.5154	15.0639	13.7148	16.5607
annexin A8	Bos taurus	NP_776666	ANXA8	ANXA8	37 kDa	0.00506756	Cluster 2 (under-fed > over-fed)			x	x		17.4653	14.9983	15.0265	11.719		16.1234	16.9766	18.7572	18.0041	14.5073	16.4442	12.2811	16.7607	16.1234	16.0399	15.8582	11.248	16.8198	14.0695	11.3541	10.9746	11.1415	10.7126	14.4122
PREDICTED: LOW QUALITY PROTEIN: actin-related protein 2/3 complex subunit 2	Bos mutus	XP_014331847	ARPC2	ARPC2	34 kDa	0.000909854	Cluster 2 (under-fed > over-fed)			x			7.09092	7.93727	4.55533	2.84423		2.09789	8.75467	10.0035	7.5076	9.54988	8.76708	7.29015	6.14199	4.50386	4.87084	4.777	3.0623	6.25511	3.86285	1.94515	5.05813	1.3103	3.05704	2.85055
PREDICTED: N-acetylserotonin O-methyltransferase-like protein ≤	Capra hircus	XP_017899932	ASMTL	ASMTL	66 kDa	0.000216929	Cluster 2 (under-fed > over-fed)						3.76953	3.59726	1.00175	2.20536		5.01809	2.92555	3.86588	3.26859	3.61693	2.18811	3.91916	4.66483	1.51013	0.644936	0.95419	0	2.20292	0.698304	1.96123	2.59545	1.12019	1.44235	3.90756
V-type proton ATPase catalytic subunit A	Bos taurus	P31404	ATP6V1A	ATP6V1A	68 kDa	0.00412122	Cluster 2 (under-fed > over-fed)						2.26499	2.30583	1.94803	1.86629		2.24393	2.24082	2.32676	2.24845	2.23003	2.36724	2.40821	2.21784	1.80941	1.76157	1.59091	2.12163	1.83814	2.56652	1.73477	1.66763	1.93221	1.75843	2.23841
ATPase H+ transporting V1 subunit F	Camelus ferus	EPY81113	ATP6V1F	ATP6V1F	24 kDa	0.0411382	Cluster 1 (over-fed > under-fed)						0.713892	0.507799	2.43681	0.560583		1.08309	0.132827	1.43669	0.202954	0.829926	0.451228	0.562328	0.187713	2.01341	3.79428	0.53212	3.56809	3.86441	0.848575	0.277393	0.444979	0.512655	0.886447	0.681438
basal cell adhesion molecule	Ovis aries	XP_027834256	BCAM	BCAM	68 kDa	0.00346852	Cluster 2 (under-fed > over-fed)		x				4.32384	4.12317	2.86152	1.86798		3.29145	5.25173	4.83235	3.91983	2.62993	5.95266	4.60911	3.301	1.50448	1.94227	3.16676	3.41107	2.93991	4.20461	3.24882	2.91485	1.13259	1.44179	0.601854
biliverdin reductase A	Ovis aries	XP_004008040	BLVRA	BLVRA	34 kDa	0.0498573	Cluster 2 (under-fed > over-fed)			x			3.3567	3.03095	2.86957	2.51206		3.74487	3.68096	2.45229	3.54868	2.50049	2.46172	3.46146	3.70012	2.87465	2.97999	3.11702	2.06649	3.28558	2.89371	2.25508	2.49321	2.44115	3.02231	2.34855
carbonic anhydrase 2	Ovis aries	XP_027829052	CA2	CA2	29 kDa	0.0234138	Cluster 2 (under-fed > over-fed)			x			17.7341	17.135	15.0691	10.77		22.2397	12.5682	18.1849	17.9438	10.5337	18.8487	19.2034	19.9543	16.4258	21.0368	13.7838	11.9203	13.2346	14.0134	10.4128	14.1352	11.3715	5.38749	12.5432
calcyclin-binding protein	Ovis aries	XP_004013866	CACYBP	CACYBP	26 kDa	0.0196323	Cluster 1 (over-fed > under-fed)			x			5.25736	4.77092	6.61154	6.37806		4.39194	4.7203	7.07239	4.84479	4.65944	6.05753	3.31598	5.05073	8.14437	7.22718	6.13259	5.39067	6.93129	5.84311	4.71942	6.72902	4.89791	8.08934	7.45459
Adenylyl cyclase-associated protein	Muntiacus reevesi	KAB0379178	CAP	CAP	46 kDa	0.0300589	Cluster 1 (over-fed > under-fed)			x			4.79588	5.05481	5.83295	5.45889		4.20772	5.39997	5.0536	4.52222	5.11769	5.38297	5.06556	4.65303	4.84745	5.55585	5.17638	5.7538	6.16883	7.49538	5.02565	5.08958	5.726	5.18054	6.27266
PREDICTED: F-actin-uncapping protein LRRC16A isoform X1	Bos indicus	XP_019841453	CARMIL1	CARMIL1	157 kDa	0.0316371	Cluster 1 (over-fed > under-fed)						5.09859	5.20431	5.75915	6.55117		5.86736	5.93745	3.92465	4.66489	4.85948	5.48509	6.31074	4.16192	4.8848	4.63546	6.42548	5.14913	6.85982	6.60021	5.70062	7.24311	6.60907	6.27083	6.9322
carbonyl reductase	Ovis aries	KAG5216361	CBR	CBR	276 kDa	0.00726796	Cluster 2 (under-fed > over-fed)						2.16532	2.65386	1.82696	1.56526		1.94268	1.19889	2.24704	3.27267	1.90615	2.57448	2.91601	3.21879	2.10488	2.06503	1.89637	1.64341	1.53573	1.71631	1.8556	1.51253	1.4484	1.46472	1.54506
cell cycle and apoptosis regulator protein 2 isoform X4	Ovis aries	XP_027820136	CCAR2	CCAR2	102 kDa	0.00206796	Cluster 2 (under-fed > over-fed)						3.13405	4.78749	1.37781	2.85422		3.37069	3.65796	2.40802	3.09954	4.11285	5.79166	6.57188	2.67356	1.50952	2.26533	0.639594	1.53373	1.10146	1.21721	2.10729	5.04001	2.63719	1.62302	2.86359
hsp90 co-chaperone Cdc37 isoform X2	Ovis aries	XP_004008567	CDC37	CDC37	45 kDa	0.0254527	Cluster 1 (over-fed > under-fed)						11.4243	10.2762	14.5097	12.6313		11.5999	14.3228	10.3036	9.47105	7.89074	9.71599	13.517	9.98102	12.3744	10.6597	15.8962	16.0082	13.2583	18.8615	12.3641	9.4501	13.2025	13.9958	14.1442
chloride intracellular channel 1	Homo sapiens	EAX03505	CLIC1	CLIC1	21 kDa	0.0241964	Cluster 2 (under-fed > over-fed)			x	x		3.94762	3.42331	2.92851	2.51113		5.08462	2.57053	4.55577	3.57954	3.327	4.3188	2.42659	3.62086	3.73594	3.69958	2.57285	2.69259	3.05393	1.81619	1.70047	2.13536	3.04975	2.37889	3.29116
PREDICTED: clustered mitochondria protein homolog isoform X1	Capra hircus	XP_017919904	CLUH	CLUH	151 kDa	0.00226199	Cluster 1 (over-fed > under-fed)						1.33405	1.93194	2.1832	3.80864		2.31288	2.0457	0.325891	0.651722	1.81234	1.7242	3.19834	0.992871	1.96187	0.811184	2.38717	2.55572	2.76207	2.62121	3.57077	3.74311	3.75738	3.59615	4.37577
carboxymethylenebutenolidase homolog	Ovis aries	XP_004017134	CMBL	CMBL	28 kDa	0.0394884	Cluster 1 (over-fed > under-fed)			x			12.3736	12.8294	13.6189	15.2796		9.49072	10.5453	14.7733	14.685	12.8264	14.4692	10.5757	13.4463	12.4664	14.5829	13.0828	14.0572	13.6139	13.9102	12.7445	15.8769	15.2977	16.7585	15.7205
PREDICTED: cytosolic non-specific dipeptidase	Capra hircus	XP_017895176	CNDP2	CNDP2	53 kDa	0.028451	Cluster 1 (over-fed > under-fed)			x	x		20.2998	20.1717	24.0889	22.6208		17.5283	22.8146	23.2033	17.6531	21.3832	16.5154	23.2981	19.4899	22.6239	19.1678	25.433	24.2275	23.6566	29.4244	21.6456	21.1219	21.925	24.0183	24.3934
conserved oligomeric Golgi complex subunit 1	Ovis aries	XP_027829815	COG1	COG1	108 kDa	0.0365195	Cluster 1 (over-fed > under-fed)						2.12809	2.4624	3.13556	3.60864		1.68562	2.92555	1.94585	1.95533	3.28971	2.81856	1.42955	2.31179	2.41139	3.23844	5.09257	2.72236	2.57318	2.77542	5.18781	3.26803	4.54277	3.23799	1.80658
PREDICTED: conserved oligomeric Golgi complex subunit 3	Capra hircus	XP_017912253	COG3	COG3	94 kDa	0.0191607	Cluster 1 (over-fed > under-fed)						0.565396	1.83277	1.91485	2.18412		0.108054	0.516049	0.327597	1.30988	2.22222	2.19003	1.41443	1.5044	1.95652	0.810015	1.90656	2.89779	1.28885	2.62936	2.9295	2.27242	1.60074	2.98177	1.13614
COMM domain-containing protein 9	Ovis aries	XP_027835434	COMMD9	COMMD9	22 kDa	0.0390115	Cluster 1 (over-fed > under-fed)			x			0.995403	1.34574	1.93275	2.15206		0.432217	0.29691	0.96647	2.28602	0.659782	0.939521	1.77802	2.00562	0.904703	1.62237	1.58338	1.70037	4.04364	1.74204	2.59522	2.27604	2.26519	1.80425	1.81962
Coronin	Ovis aries	KAG5195006	CORO1A	CORO1A	100 kDa	0.0270591	Cluster 1 (over-fed > under-fed)						0.784172	1.77951	2.08974	2.64046		0	0.876556	0.629377	1.63075	1.97208	1.10345	3.38085	0.661665	0.904703	2.4304	1.27919	2.03814	2.39081	3.4952	2.75857	2.10547	2.45948	1.81397	4.0648
serine/threonine-protein phosphatase CPPED1 isoform X1	Ovis aries	XP_004020829	CPPED1	CPPED1	36 kDa	0.045755	Cluster 2 (under-fed > over-fed)			x			2.67437	2.31494	1.73435	1.70016		1.64461	3.21588	2.89941	2.93758	1.31423	2.81856	2.13286	2.99408	2.41704	3.23331	1.59209	0.684216	0.731475	1.74797	1.63189	1.95664	2.26519	1.44235	1.20473
ACD_alphaB-crystallin_HspB5	Cervus hanglu yarkandensis	KAF4008872	CRYAB	CRYAB	20 kDa	0.00348552	Cluster 2 (under-fed > over-fed)						8.74926	8.2845	6.11645	5.09326		7.44733	8.75692	9.97939	8.81337	6.58037	10.9523	4.96268	10.6427	7.22755	6.14043	2.53757	6.11876	6.99161	7.68276	5.52705	4.87792	4.83819	5.40526	4.81789
cystathionine gamma-lyase	Ovis aries	XP_004002126	CTH	CTH	44 kDa	0.0107746	Cluster 1 (over-fed > under-fed)						1.09975	1.70917	2.38144	1.85971		0.561875	1.56209	0.748072	1.52696	0.987008	2.19283	1.77314	1.88368	2.70551	2.5834	2.96059	1.36849	2.5787	2.09193	1.3033	1.63026	2.52012	1.43911	2.40575
acyl-CoA-binding protein	Ovis aries	XP_004004799	DBI	DBI	10 kDa	0.0375046	Cluster 1 (over-fed > under-fed)			x			10.2902	11.0285	13.1227	11.5395		11.7617	6.72211	11.9028	10.7742	8.89082	11.9041	11.016	12.3031	12.3688	11.6576	12.7087	13.2828	14.7051	14.0134	11.3861	11.7535	10.5839	14.0319	9.9422
LOW QUALITY PROTEIN: dynactin subunit 1	Bubalus bubalis	XP_006068003	DCTN1	DCTN1	142 kDa	0.00377818	Cluster 1 (over-fed > under-fed)						9.11439	8.90411	11.331	13.4517		10.2768	10.7387	8.50367	6.93844	8.31973	9.32203	8.98638	8.98828	9.5772	10.4397	13.1343	11.1692	11.6606	12.0047	19.4462	12.4057	10.8716	11.965	12.57
probable ATP-dependent RNA helicase DDX31 isoform X1	Ovis aries	XP_027822037	DDX31	DDX31	81 kDa	8.80015e-05	Cluster 2 (under-fed > over-fed)						2.53823	2.41126	1.01974	1.18423		2.7318	3.25442	1.88151	2.28519	3.23614	2.35291	1.78184	2.27414	1.10029	0.919138	0.216665	1.7004	0.48982	1.69211	1.29798	1.68107	1.39372	0.598548	0.949844
dnaJ homolog subfamily A member 2	Bos taurus	NP_001035581	DNAJA2	DNAJA2	46 kDa	0.0144295	Cluster 2 (under-fed > over-fed)						6.22717	3.67435	3.53625	2.47599		2.94015	9.64315	6.77479	5.55058	3.28971	3.44255	4.97032	2.99483	2.70846	2.90828	2.55305	3.40074	4.41489	5.23206	2.93688	1.61713	2.64339	2.15922	3.02333
protein DPCD	Ovis aries	XP_011958209	DPCD	DPCD	23 kDa	0.0085946	Cluster 2 (under-fed > over-fed)			x			2.99257	3.7986	2.46127	2.4025		2.50904	2.33379	3.21069	3.91677	4.60782	4.06715	3.1993	3.32013	2.41704	3.55835	2.53757	2.71652	1.10372	2.43441	3.2464	1.95021	2.25479	2.15866	2.40242
cytoplasmic dynein 1 heavy chain 1	Ovis aries	XP_027813216	DYNC1H1	DYNC1H1	532 kDa	0.0128071	Cluster 1 (over-fed > under-fed)				x		60.8769	54.6272	68.023	72.1599		58.7687	52.5402	67.3431	64.8557	58.9195	54.3507	47.8825	57.3563	73.7533	85.5161	66.7902	72.8988	57.4215	51.7578	88.4132	65.6155	69.0777	70.1022	67.5907
PREDICTED: cytoplasmic dynein 1 light intermediate chain 1	Capra hircus	XP_017893844	DYNC1LI1	DYNC1LI1	56 kDa	0.00306628	Cluster 1 (over-fed > under-fed)				x		9.30003	10.6685	12.4645	13.2822		10.8596	8.48282	8.39645	9.46123	9.86329	12.2079	9.961	10.6419	10.2724	11.3298	10.8124	11.5855	13.9817	16.8051	12.9955	11.4341	13.9693	12.9514	15.0605
TPA: enhancer of mRNA decapping 4	Bos taurus	DAA20280	EDC4	EDC4	163 kDa	0.0352397	Cluster 2 (under-fed > over-fed)						2.60555	2.4217	1.75029	1.68428		2.31699	2.00201	2.85851	3.2447	1.28439	2.67576	3.73172	1.99495	1.65704	1.44437	1.47513	0.886012	2.48247	2.55671	0.975659	2.0404	1.57611	1.18365	2.64557
eukaryotic translation elongation factor 1 epsilon-1 isoform X1	Ovis aries	XP_004019189	EEF1E1	EEF1E1	20 kDa	0.0222024	Cluster 2 (under-fed > over-fed)			x			9.05893	9.39722	8.44447	7.00244		10.4673	7.59312	9.35951	8.81579	7.56738	9.08029	9.96291	10.9783	9.04703	10.0387	7.31385	7.49603	6.98907	9.7821	6.82213	6.8474	8.31675	6.11409	6.91184
translation initiation factor eIF-2B subunit epsilon isoform X1	Ovis aries	XP_027813601	EIF2B5	EIF2B5	81 kDa	0.0272268	Cluster 2 (under-fed > over-fed)						3.93826	4.33841	2.27566	4.03829		5.40929	3.20931	4.19348	2.94096	4.27672	4.06715	5.68891	3.32088	2.11212	2.58838	1.27919	2.37875	1.47045	3.82509	3.90263	2.94138	4.89617	3.95487	4.49637
echinoderm microtubule-associated protein-like 2 isoform X3	Ovis aries	XP_027834291	EML2	EML2	92 kDa	0.00411909	Cluster 2 (under-fed > over-fed)						1.87389	2.49103	1.29354	1.37711		1.60103	2.33622	1.32874	2.22956	2.7945	3.23429	1.83769	2.09761	1.10238	1.72632	1.64013	1.35926	0.368496	1.56463	1.41029	1.13681	1.06576	0.959853	2.31281
alpha enolase	Bos taurus	AAD33073	ENO1	ENO1	47 kDa	0.0133442	Cluster 2 (under-fed > over-fed)			x	x		46.2817	40.8835	39.541	38.042		50.5696	47.3389	45.5102	41.7079	42.9879	36.352	44.5713	39.6226	36.7832	36.6565	37.1356	37.1266	44.3262	45.2178	35.4682	35.8744	40.2359	36.7036	41.928
bifunctional glutamate/proline--tRNA ligase isoform X2	Ovis aries	XP_004013652	EPRS1	EPRS1	170 kDa	0.0227424	Cluster 1 (over-fed > under-fed)						35.7494	41.6912	44.3613	48.8132		31.1061	46.7534	34.0224	31.1155	47.6748	44.5357	41.0519	33.5023	39.4723	33.1934	46.2568	50.6557	45.9826	50.6069	57.3999	46.888	51.0322	44.1265	44.6192
exocyst complex component 4 isoform X1	Ovis aries	XP_027824613	EXOC4	EXOC4	110 kDa	0.0197922	Cluster 2 (under-fed > over-fed)						1.85883	2.54679	1.27423	2.19066		2.27243	1.75311	1.45141	1.95838	2.63501	2.3485	3.37576	1.82787	1.35705	1.13424	1.42693	0.850934	1.65608	1.22017	1.94758	2.28609	1.87559	1.97743	2.8666
Protein NOXP20	Ovis aries	KAG5207588	FAM114A1	FAM114A1	62 kDa	0.00812746	Cluster 1 (over-fed > under-fed)						2.93041	4.16071	5.3329	5.86037		3.37236	3.79347	1.61825	2.93758	2.95957	3.75162	4.61548	5.31618	4.83409	4.86198	6.04143	5.10994	5.88535	5.26464	2.60998	6.23034	4.53037	9.00628	6.92488
PREDICTED: constitutive coactivator of PPAR-gamma-like protein 1 isoform X1	Capra hircus	XP_005684232	FAM120A	FAM120A	122 kDa	0.00519681	Cluster 1 (over-fed > under-fed)						6.54735	10.652	9.05646	16.5935		8.78165	7.01245	3.86247	6.53283	13.1559	10.3412	12.7775	6.33334	7.86098	6.79049	8.24529	9.53567	10.3022	11.6041	15.5905	22.161	15.8127	14.0405	15.363
PREDICTED: phenylalanine--tRNA ligase alpha subunit	Capra hircus	XP_013820552	FARSA	FARSA	61 kDa	0.00355348	Cluster 2 (under-fed > over-fed)						9.09306	10.1459	7.14141	7.9956		8.17378	10.3763	8.35773	9.46445	11.5164	9.55267	8.35244	11.1619	7.83236	5.98048	5.88667	6.63709	8.65045	7.86141	5.3735	8.94364	8.84886	7.90973	8.90226
fatty acid synthase	Ovis aries	XP_027830105	FASN	FASN	274 kDa	0.0122003	Cluster 1 (over-fed > under-fed)				x		81.5084	65.2918	81.3446	96.5648		75.8138	89.262	91.9576	69	73.2072	61.9244	54.7269	71.3087	87.9909	83.4814	86.3587	94.802	61.1909	74.2436	107.897	75.8821	97.7968	102.712	98.5361
glucose-6-phosphate 1-dehydrogenase isoform X3	Ovis aries	XP_027818566	G6PD	G6PD	66 kDa	0.00357106	Cluster 1 (over-fed > under-fed)						6.56726	6.89486	7.47384	8.64639		7.176	6.45028	5.79174	6.85102	6.27627	7.12937	6.90866	7.26515	7.89448	6.0897	7.66895	7.15464	7.20354	8.83176	7.30868	8.67017	10.018	8.65998	8.57515
guanidinoacetate N-methyltransferase	Ovis aries	XP_014951506	GAMT	GAMT	27 kDa	0.0273788	Cluster 1 (over-fed > under-fed)			x			1.5648	1.71401	2.59176	1.80085		1.36058	1.04433	2.25211	1.60219	1.34977	1.47461	2.4112	1.62047	2.94746	2.88681	3.11613	1.84336	2.50547	2.25133	2.63311	1.72864	1.36967	1.11827	2.15455
Trifunctional purine biosynthetic protein adenosine-3	Ovis aries	KAG5215589	GART	GART	113 kDa	0.0321405	Cluster 1 (over-fed > under-fed)						3.94179	3.57704	4.10951	5.52988		4.78203	4.66828	3.04859	3.26827	2.96223	2.50596	5.50989	3.33007	3.76845	4.04194	3.49781	4.09746	3.49453	5.75689	5.53453	5.23151	4.91377	6.11727	5.85233
Vitamin D-binding protein (Gc-globulin) (Group-specific component)	Ovis aries	KAG5207728	GC	GC	53 kDa	0.00220948	Cluster 2 (under-fed > over-fed)		x				1.17601	2.36162	0.952257	0.360451		1.05836	0.876556	1.29882	1.47032	1.31617	1.56674	3.73251	2.83106	1.50559	0.486153	1.43298	0.33994	0.366234	1.58265	0.491571	0.492783	0	0.362739	0.45516
ARF GTPase-activating protein GIT1 isoform X4	Ovis aries	XP_014954037	GIT1	GIT1	85 kDa	0.034478	Cluster 2 (under-fed > over-fed)						1.72136	2.26714	1.37499	1.39955		1.03841	1.45949	1.9394	2.44814	1.64606	3.13056	2.13286	2.15908	1.36098	1.29675	0.797738	0.850185	2.20745	1.73686	1.30378	1.95985	1.69369	1.43805	0.602363
glutaredoxin-3 isoform X1	Ovis aries	XP_027816469	GLRX3	GLRX3	37 kDa	0.00132925	Cluster 2 (under-fed > over-fed)			x			1.89038	2.11928	1.05749	0.686642		0.822863	2.04293	2.40972	2.28602	1.80774	2.50657	2.4928	1.67	1.96187	1.13109	1.11064	0.510994	1.28935	0.341005	0	1.45059	0	1.07933	0.90329
Glucosamine 6-phosphate N-acetyltransferase	Camelus dromedarius	KAB1277329	GNPNAT1	GNPNAT1	28 kDa	0.0137073	Cluster 1 (over-fed > under-fed)			x			2.41133	1.99144	2.78972	2.83204		1.88234	1.60517	3.2236	2.9342	1.648	1.87904	1.77548	2.66325	2.85871	2.75346	3.03112	2.89491	2.57594	2.62417	2.76726	3.42733	3.04338	2.51682	2.40543
golgin subfamily A member 4 isoform X4	Ovis aries	XP_027813813	GOLGA4	GOLGA4	262 kDa	0.0182336	Cluster 2 (under-fed > over-fed)						5.72384	3.44742	2.98576	3.28598		6.27261	5.26037	5.48755	5.87483	3.94416	3.43731	1.41809	4.99014	3.31168	4.84822	3.49853	3.73701	1.46946	1.04967	4.53157	2.28247	3.77598	2.52112	3.31875
aspartate aminotransferase, cytoplasmic	Ovis aries	XP_004020149	GOT1	GOT1	46 kDa	0.0262445	Cluster 2 (under-fed > over-fed)						14.0134	15.8075	11.2061	12.6537		17.5245	15.1842	9.95966	13.3851	13.821	12.5358	19.9169	16.9561	12.972	11.3298	11.1495	8.86162	11.0362	11.8874	10.7472	11.7261	17.7225	12.2259	10.8465
glycerol-3-phosphate dehydrogenase 1-like protein	Ovis aries	XP_004018251	GPD1L	GPD1L	38 kDa	0.00694344	Cluster 2 (under-fed > over-fed)			x			2.22748	1.76954	1.4927	0.894983		1.8031	2.14427	3.22043	1.74211	1.20645	1.66674	1.54358	2.66141	1.20701	1.94398	1.90435	0.907453	1.59387	1.39956	1.08213	0.321548	0.750929	0.716686	1.60362
Glutathione reductase	Ovis aries	KAG5194416	GSR	GSR	88 kDa	0.000945292	Cluster 2 (under-fed > over-fed)						1.8137	2.64358	0.976188	1.04009		0.634283	2.67973	2.14375	1.79704	3.8354	3.02912	1.60188	2.10793	0.754493	0.972456	1.16134	1.36121	0.49199	1.11564	1.13453	1.14137	1.48666	0.541287	0.896598
glutathione S-transferase Mu 1-like isoform X2	Ovis aries	XP_012033469	LOC101108705	GSTM1	25 kDa	0.000571565	Cluster 2 (under-fed > over-fed)			x			4.3216	3.86527	3.3615	3.21202		4.41698	3.98087	4.22174	4.6668	3.20656	3.45803	4.24605	4.55046	3.64702	3.28861	3.42202	2.70045	3.4072	3.70372	3.40342	3.2772	3.22311	2.78759	3.36877
E3 ubiquitin-protein ligase HECTD1 isoform X2	Ovis aries	XP_011954164	HECTD1	HECTD1	289 kDa	0.0472742	Cluster 2 (under-fed > over-fed)						2.50716	1.89681	1.75221	1.79924		2.96769	1.91937	2.29763	2.84397	1.22171	2.50589	1.72533	2.13432	2.11096	2.08101	1.99875	1.31399	1.26334	1.74522	1.62409	2.14318	1.77979	1.38632	2.0628
histidine triad nucleotide-binding protein 1	Ovis aries	XP_012033548	HINT1	HINT1	14 kDa	0.0212699	Cluster 2 (under-fed > over-fed)			x			6.95765	6.88301	5.52022	4.83017		4.97707	7.47424	8.52494	6.85435	6.58208	8.5976	5.68191	6.67045	5.1255	4.53578	4.2895	6.13926	8.64062	4.39066	5.51461	6.52157	4.51797	3.97152	3.62519
heat shock 70 kDa protein 6	Bos taurus	XP_002685896	HSPA6	HSPA6	71 kDa	0.0299997	Cluster 1 (over-fed > under-fed)				x		2.64158	2.59426	2.88647	3.32797		2.80929	2.50419	2.24871	3.00413	2.42168	2.69084	2.94158	2.32293	2.32411	2.31973	2.6858	2.71384	3.60416	3.67117	3.72733	3.14474	3.2067	3.44656	3.11452
Intraflagellar transport protein 122 homolog	Ovis aries	KAG5197844	IFT122	IFT122	135 kDa	0.0295704	Cluster 2 (under-fed > over-fed)						4.49758	7.08495	2.65694	4.94511		3.37236	5.83138	2.25713	6.52945	10.1973	8.44861	6.03738	3.65649	2.71976	1.61724	1.27048	1.70037	4.7761	3.85767	6.17337	4.88516	5.66297	2.8847	5.11932
inositol-3-phosphate synthase 1	Ovis aries	XP_027825200	ISYNA1	ISYNA1	61 kDa	0.0103827	Cluster 2 (under-fed > over-fed)						13.5758	13.7165	11.374	10.2032		10.9058	14.4335	15.3935	13.5701	13.1229	12.2351	16.7085	12.7993	13.6276	10.6608	11.7026	9.10177	10.7948	12.3563	7.78818	9.0893	8.09067	12.4655	13.5824
Inter-alpha-trypsin inhibitor heavy chain H2	Ovis aries	KAG5201349	ITIH2	ITIH2	106 kDa	0.00515581	Cluster 1 (over-fed > under-fed)		x				1.49358	1.67741	2.6365	3.34579		2.54783	1.16586	1.60876	0.651882	0.655909	1.56998	2.48771	1.99605	3.91587	1.29851	2.86595	3.40807	2.93991	1.39068	2.28065	2.9422	3.39778	3.59185	4.51645
lysine--tRNA ligase isoform X2	Ovis aries	XP_027833445	KARS1	KARS1	68 kDa	0.00560189	Cluster 1 (over-fed > under-fed)						7.66967	8.28373	9.15375	9.68772		7.93312	7.60395	7.42227	7.71934	7.01668	8.66954	9.24687	8.20183	8.15387	9.81902	11.119	8.17591	7.60231	10.0524	9.75827	8.80299	9.83927	9.82183	10.2162
Kinesin-like protein KIF13B	Ovis aries	KAG5213549	KIF13B	KIF13B	210 kDa	0.0174282	Cluster 1 (over-fed > under-fed)						12.2513	13.7774	14.9884	18.2282		14.9868	11.2661	10.9492	11.8032	12.1173	19.7848	13.3498	9.85774	12.9538	16.8834	15.4331	15.8863	17.2155	11.5582	14.6624	21.4527	19.5622	17.8022	17.6616
LOW QUALITY PROTEIN: kinesin-like protein KIF21A	Odocoileus virginianus texanus	XP_020755995	KIF21A	KIF21A	189 kDa	0.0422601	Cluster 1 (over-fed > under-fed)						2.66713	3.91253	4.36377	5.24605		4.19523	3.06363	0.960016	2.44967	1.80968	3.28802	3.55668	6.99576	4.67487	4.69515	5.06741	4.42206	3.49729	3.82584	4.0673	5.3534	4.11899	7.73655	4.95403
kinesin-1 heavy chain isoform X1	Odocoileus virginianus texanus	XP_020731871	KIF5B	KIF5B	112 kDa	0.0406667	Cluster 1 (over-fed > under-fed)						5.01444	5.67333	5.56569	7.11618		5.66732	5.18612	3.54831	5.656	6.52382	5.68951	6.4572	4.02278	4.92316	5.18048	5.45866	4.99663	6.06821	6.76701	7.56198	6.00936	7.97566	7.10569	6.92823
PREDICTED: kinesin light chain 3	Capra hircus	XP_017918082	KLC3	KLC3	56 kDa	0.0469924	Cluster 1 (over-fed > under-fed)						3.00188	3.25577	3.66277	3.80032		2.92075	2.76343	3.05998	3.26336	3.77982	3.05506	3.1993	2.98892	3.92042	3.23844	3.33785	3.91031	4.23379	3.33581	4.87895	2.68535	4.32468	4.31761	2.79501
leucine zipper transcription factor-like protein 1 isoform X1	Ovis aries	XP_004018566	LZTFL1	LZTFL1	35 kDa	0.0056513	Cluster 2 (under-fed > over-fed)			x			6.64388	5.15901	4.80089	3.37845		5.22015	6.16038	8.03232	7.16267	4.23313	5.10532	4.97859	6.31899	5.17653	4.75227	6.53239	2.09977	5.70641	4.53796	2.27903	4.23897	3.32715	3.12032	3.92679
Microtubule-associated protein 1B	Ovis aries	KAG5199082	MAP1B	MAP1B	271 kDa	0.037767	Cluster 2 (under-fed > over-fed)						6.52526	5.16232	4.3481	2.47162		8.39964	3.90506	6.0616	7.73475	1.56855	7.94552	4.03115	7.10404	3.61669	6.75689	7.4063	1.65474	4.49667	2.15731	0.839526	3.82583	1.44924	2.17136	4.07215
Lactadherin	Ovis aries	KAG5198019	MFGE8	MFGE8	91 kDa	0.0259575	Cluster 1 (over-fed > under-fed)		x				1.84292	1.84945	2.3313	3.112		2.50904	3.23165	0.651782	0.979192	1.97014	2.24201	2.1876	0.998027	2.11998	1.61607	2.59197	2.85477	1.92661	2.87839	3.87274	2.95228	3.09456	3.23799	2.40242
craniofacial development protein 2 isoform X2	Ovis aries	XP_012044955	LOC101117269	MMP16	66 kDa	0.0501481	Cluster 2 (under-fed > over-fed)						3.01734	2.76487	1.93119	1.74067		3.95917	3.15367	1.7756	3.18093	4.11516	3.21136	2.48818	1.24477	1.05379	1.62138	0.401892	2.55239	1.92989	4.0278	1.87273	2.26739	1.42454	0.723466	2.41521
Adenylyltransferase and sulfurtransferase	Ovis aries	KAG5201989	MOCS3	MOCS3	49 kDa	0.0168739	Cluster 2 (under-fed > over-fed)						3.30911	4.07412	2.40849	2.82559		2.90136	3.21692	4.18057	2.93758	3.62322	3.76394	3.91916	4.99014	3.00896	2.26218	2.53757	2.38908	1.09821	3.15494	3.58321	2.60912	4.55317	2.15866	1.22378
mannose-6-phosphate isomerase	Ovis aries	XP_004017895	MPI	MPI	46 kDa	0.00998116	Cluster 2 (under-fed > over-fed)						3.64985	2.76486	2.13973	2.37806		2.68414	4.96242	3.84993	3.10292	3.28898	2.03327	3.73156	2.00562	1.3503	1.78291	2.84007	2.39125	2.39081	2.08305	1.95506	2.43575	2.82009	1.97257	2.70686
PREDICTED: S-methyl-5'-thioadenosine phosphorylase	Bos mutus	XP_005887918	MTAP	MTAP	31 kDa	0.00771331	Cluster 2 (under-fed > over-fed)			x			3.81968	3.62457	3.46485	2.45959		4.1544	3.01541	3.32533	4.78359	3.51044	3.85916	3.79579	3.33289	3.51791	3.99079	3.18757	3.1805	3.06701	3.84534	2.60587	2.39377	2.38366	1.79889	3.11579
mucin-1	Ovis aries	XP_027831841	MUC1	MUC1	78 kDa	5.13605e-05	Cluster 1 (over-fed > under-fed)		x		x		2.3955	2.20113	3.7276	3.66931		2.49021	1.90157	2.74207	2.44814	2.46873	2.03358	2.30615	1.99605	3.31892	5.01505	3.8245	4.09087	3.31343	2.80282	4.39046	3.26441	3.77598	3.60045	3.31524
Unconventional myosin-VI	Ovis aries	KAG5205352	MYO6	MYO6	150 kDa	0.0367078	Cluster 1 (over-fed > under-fed)						14.4399	19.8019	16.841	29.0743		9.25377	16.3698	15.8169	16.3193	21.3768	14.7239	28.442	14.665	15.0885	15.5342	21.6093	9.87628	23.5394	15.3981	34.1456	29.0084	22.6395	27.328	32.2501
Nucleolin	Ovis aries	KAG5197271	NCL	NCL	125 kDa	0.00807399	Cluster 2 (under-fed > over-fed)						16.8251	18.5719	13.3994	12.2755		14.3454	20.4651	13.6733	18.8165	20.0216	19.3757	18.5281	16.3622	16.4439	12.7916	9.83933	17.0807	9.37811	14.8629	10.2195	17.2304	11.3653	6.48515	16.0769
NME/NM23 nucleoside diphosphate kinase 1	Cervus elaphus hippelaphus	OWK14019	NME1-1	NME1-1	39 kDa	0.0185068	Cluster 1 (over-fed > under-fed)						8.12862	7.61335	9.65294	9.21608		7.4206	5.65209	9.69441	9.74736	5.62811	8.57358	9.10484	7.14687	8.59756	9.00162	9.86504	10.7693	9.74641	9.93773	9.92769	8.67329	10.2823	9.06025	8.13687
oviductal glycoprotein 1	Ovis aries	AAB01052	OVGP1	OVGP1	59 kDa	0.00191408	Cluster 1 (over-fed > under-fed)				x		48.0389	51.5952	57.5701	72.3669		58.1594	52.2092	44.1075	37.6796	60.8093	41.1684	56.282	48.1212	51.8056	53.4907	59.2932	63.3874	54.1767	63.2671	82.8217	70.5429	83.4512	63.6037	61.4149
serine/threonine-protein kinase PAK 2	Ovis aries	XP_004003062	PAK2	PAK2	58 kDa	0.0239508	Cluster 2 (under-fed > over-fed)						5.70854	7.85746	5.39962	5.99854		4.39138	6.71122	6.56341	5.16816	6.96464	7.19677	9.83084	7.43759	4.98373	5.67755	4.62828	5.79932	4.53864	6.77021	5.79407	5.64692	5.65677	6.11325	6.7817
PDZ and LIM domain protein 5 isoform X10	Ovis aries	XP_004009739	PDLIM5	PDLIM5	64 kDa	0.00513489	Cluster 1 (over-fed > under-fed)				x		9.24385	10.6371	12.1071	12.3865		12.195	7.57792	7.73785	9.46461	9.53607	10.0257	11.0109	11.9756	12.658	11.019	9.8548	11.9218	12.5157	14.6732	11.7079	12.406	12.4377	11.5182	13.8628
pyridoxal-dependent decarboxylase domain-containing protein 1 isoform X1	Ovis aries	XP_004020836	PDXDC1	PDXDC1	87 kDa	0.000392922	Cluster 2 (under-fed > over-fed)						12.3961	13.1272	8.19859	8.88446		11.2896	13.4245	15.0877	9.78243	15.4533	15.0434	11.7358	10.2761	10.566	7.12182	7.9411	6.81331	6.61583	10.1335	9.09287	9.43643	7.92815	6.83096	11.1339
PDZ domain-containing protein	Ovis aries	KAG5196447	PDZD	PDZD	632 kDa	0.00470915	Cluster 2 (under-fed > over-fed)						13.414	11.0673	7.40394	5.79471		16.9561	8.31964	13.4564	14.9241	8.30562	17.0998	5.92318	12.9404	9.63957	13.0995	4.98307	5.54743	6.86411	4.28995	6.89358	9.06751	5.95928	4.58969	2.46351
ATP-dependent 6-phosphofructokinase (ATP-PFK)	Ovis aries	KAG5201555	PFK	PFK	86 kDa	0.0447391	Cluster 1 (over-fed > under-fed)						1.15068	1.01745	1.15098	3.56311		1.96084	0.681494	0.217261	1.74313	1.21113	1.56762	1.06707	0.223993	0.301568	0.215368	1.47795	0.454699	2.69944	1.75686	1.6261	2.84458	3.17257	3.96347	6.20883
6-phosphogluconate dehydrogenase, decarboxylating	Ovis aries	NP_001009467	PGD	PGD	53 kDa	0.0102197	Cluster 2 (under-fed > over-fed)			x	x		14.0646	14.7539	13.7696	11.3077		13.6244	15.6637	13.9942	12.9761	14.2884	15.3895	15.2561	14.0817	13.8083	11.9341	13.4044	12.2247	15.7006	15.5453	10.7626	9.35046	11.4817	12.563	12.3805
phosphoglycerate kinase 1	Ovis aries	NP_001135988	PGK1	PGK1	45 kDa	0.0165772	Cluster 2 (under-fed > over-fed)				x		15.0529	15.325	13.8218	12.2213		12.5594	16.9527	13.3181	17.3814	15.3827	15.9398	15.4192	14.5584	15.8623	15.0194	14.7735	10.5867	12.3537	14.3354	12.4102	11.8638	12.4182	10.9581	13.4564
Phosphoglucomutase-1	Ovis aries	KAG5214839	PGM1	PGM1	92 kDa	0.0346507	Cluster 2 (under-fed > over-fed)						7.75432	6.34564	5.7407	5.21841		7.43637	8.96616	7.69187	6.92287	6.16526	6.51653	6.89922	5.80156	3.38769	5.05999	6.00184	5.60035	5.31007	9.08425	6.60426	3.59781	4.09327	4.51341	7.2833
D-3-phosphoglycerate dehydrogenase	Bubalus bubalis	XP_006049413	PHGDH	PHGDH	57 kDa	0.016527	Cluster 2 (under-fed > over-fed)						5.61345	7.52828	5.05022	6.07803		5.41927	5.84175	5.07245	6.12035	5.91818	7.83079	8.71095	7.6532	4.67291	6.31081	4.21781	4.33724	5.61206	5.1505	5.52649	7.00389	5.45107	5.48554	6.92313
pyruvate kinase PKM isoform X1	Ovis aries	XP_004010328	PKM	PKM	58 kDa	0.0242597	Cluster 1 (over-fed > under-fed)				x		47.4916	50.4791	55.1376	53.5587		49.3843	44.5352	47.3104	48.7364	44.7026	47.3482	55.1932	54.6727	61.0524	48.0788	53.9214	49.0933	60.9528	57.7267	51.4284	54.7829	51.7977	49.688	60.0964
1-phosphatidylinositol 4,5-bisphosphate phosphodiesterase beta-3	Ovis aries	XP_027815700	PLCB3	PLCB3	139 kDa	0.00284039	Cluster 2 (under-fed > over-fed)						2.27411	3.9698	1.9594	1.46794		2.51016	2.04345	2.25713	2.28569	3.94803	4.07362	3.19421	4.66334	3.00552	1.29734	2.23338	2.72969	0.74251	1.74797	2.60755	1.3114	0	0.716872	2.70386
PREDICTED: LOW QUALITY PROTEIN: peroxiredoxin-6	Bos indicus	XP_019831842	PRDX6	PRDX6	25 kDa	0.0023988	Cluster 1 (over-fed > under-fed)			x	x		22.5011	20.2376	25.9913	23.7983		18.0296	22.7228	26.3506	22.9014	17.8472	20.3236	18.8178	23.9619	25.3164	24.4809	26.0459	26.1515	27.0992	26.8538	23.5892	25.1985	23.7697	24.764	21.6698
prolyl endopeptidase	Ovis aries	XP_014952854	PREP	PREP	81 kDa	0.0280119	Cluster 1 (over-fed > under-fed)			x			3.69923	3.76449	3.79374	4.88301		2.37402	3.96659	4.29407	4.16225	4.02903	3.7028	3.58519	3.74094	3.39526	3.45531	3.63488	4.11866	4.19662	3.96171	4.8868	4.24796	5.05029	4.98684	5.24315
PREDICTED: protein arginine N-methyltransferase 1 isoform X1	Equus asinus	XP_014685806.1	PRMT1	PRMT1	42 kDa	0.00299659	Cluster 2 (under-fed > over-fed)			x			3.41638	2.48809	1.71885	0.609452		4.628	3.50622	1.61484	3.91645	2.30124	2.51535	2.13286	3.0029	3.92497	0.644936	2.22128	1.02199	1.10924	1.39068	0.319422	0.319406	0	0	2.40843
proteasome subunit beta type-2	Bos taurus	NP_001015615	PSMB2	PSMB2	23 kDa	0.00313957	Cluster 1 (over-fed > under-fed)			x			2.24069	1.85094	2.97986	2.71698		2.14758	1.77564	3.26186	1.77767	1.36076	1.99282	2.22322	1.82695	3.20277	3.08448	2.96543	3.45153	2.91088	2.26406	2.35341	3.38413	2.32553	3.16682	2.35503
26S proteasome non-ATPase regulatory subunit 3	Camelus ferus	EPY87216	PSMD3	PSMD3	100 kDa	0.039143	Cluster 2 (under-fed > over-fed)						17.1534	17.5582	15.1523	15.1073		15.8367	18.6959	15.1488	18.932	15.7844	17.2146	20.612	16.622	13.899	15.2159	13.0216	12.9584	16.9206	18.8985	13.003	14.6619	14.2999	15.4737	18.0979
proteasome activator complex subunit 1	Ovis aries	XP_004010363	PSME1	PSME1	29 kDa	0.0407884	Cluster 1 (over-fed > under-fed)			x			7.72386	7.79171	9.39792	8.71929		5.66697	9.0521	9.15869	7.01768	6.74205	10.0251	6.92449	7.47526	9.49373	10.3449	9.98779	9.18331	8.46079	8.91701	10.7063	7.95569	7.34526	8.44828	9.14097
tyrosine-protein phosphatase non-receptor type 13 isoform X6	Ovis aries	XP_012035705	PTPN13	PTPN13	256 kDa	0.0247057	Cluster 2 (under-fed > over-fed)						2.48085	2.55338	0.92215	1.08413		4.34966	0.633435	1.11176	3.82854	0.360443	4.57619	2.19667	3.08022	1.74258	1.37137	0.629863	0.56704	0.771412	0.450636	0.32522	2.92299	0.810164	0.342629	1.01967
tyrosine-protein phosphatase non-receptor type 23 isoform X2	Ovis aries	XP_027813511	PTPN23	PTPN23	177 kDa	0.0286734	Cluster 2 (under-fed > over-fed)						13.8303	13.6713	10.961	8.71967		13.7587	8.76659	12.8978	19.898	9.53753	17.5354	15.6365	11.9756	9.63329	11.0075	12.4199	8.17591	15.0763	9.45296	5.54686	12.3795	6.39457	7.54671	11.7307
transcriptional activator protein Pur-beta	Bos taurus	NP_001193561	PURB	PURB	33 kDa	0.0148696	Cluster 2 (under-fed > over-fed)						2.60086	3.41028	1.77827	2.13174		2.98116	3.21034	1.27775	2.9342	4.93262	3.51558	3.19611	1.9968	2.26262	1.29617	2.87466	1.3656	1.83718	1.03338	1.62441	3.08902	2.08069	1.70302	2.16154
apoptosis-associated speck-like protein containing a CARD	Ovis aries	XP_004020973	LOC101105208	PYCARD	22 kDa	0.0219875	Cluster 1 (over-fed > under-fed)			x			3.1516	3.25084	4.97019	3.87459		3.76357	2.04899	4.50475	2.28907	2.96102	2.51011	3.19421	4.33804	4.21073	6.47805	3.485	4.4374	6.98907	4.22091	4.22206	3.58019	3.01958	4.3351	4.21603
Queuosine salvage protein	Ovis aries	KAG5213089	QNG1	QNG1	219 kDa	0.0335428	Cluster 2 (under-fed > over-fed)						3.3141	5.18282	3.27974	3.15652		3.53046	3.14298	2.38159	4.20135	4.35607	5.63278	6.62288	4.11955	4.13171	2.29303	3.41499	2.49515	4.9556	2.38795	2.68089	3.97265	2.69786	3.68746	2.74372
ras-related protein Rab-1A	Ovis aries	NP_001155334	RAB1A	RAB1A	23 kDa	0.0086566	Cluster 1 (over-fed > under-fed)			x	x		2.26789	2.12729	2.74205	2.55109		1.99651	2.4628	2.34703	2.26521	2.02909	2.02304	2.45935	1.99768	2.3165	2.27851	2.70799	2.72935	3.5243	2.89563	2.87745	2.43224	2.78601	2.19651	2.46326
rab-like protein 2B	Ovis aries	NP_001119830	RABL2B	RABL2B	26 kDa	0.00849787	Cluster 2 (under-fed > over-fed)			x			2.42431	2.9895	1.82559	0.819454		2.46915	1.75414	3.51588	1.95806	1.64437	3.44316	3.20439	3.66606	2.40353	2.59234	3.48838	1.3656	1.10372	0	1.29751	1.30415	1.13259	0.363019	0
Ras-related C3 botulinum toxin substrate 1	Camelus dromedarius	KAB1263426	RAC1	RAC1	20 kDa	0.00151107	Cluster 1 (over-fed > under-fed)			x	x		3.23285	3.42502	5.35647	4.67118		4.34926	1.61503	3.86588	3.10123	4.27696	3.44609	2.31537	3.66165	5.42035	7.29121	4.12966	5.281	4.77936	5.23724	4.71979	4.89884	5.44588	4.6752	3.61617
ran-specific GTPase-activating protein	Ovis aries	XP_011953512	RANBP1	RANBP1	24 kDa	0.0258312	Cluster 2 (under-fed > over-fed)			x			2.81938	3.92477	3.14713	0.943894		2.51016	2.32722	4.15475	2.28537	5.91914	5.00082	2.12141	2.65772	3.31954	4.20958	3.16482	2.38758	4.0592	1.74204	0.975659	0.964644	1.12019	1.07017	0.588809
E3 SUMO-protein ligase RanBP2 isoform X1	Ovis aries	XP_014949854	RANBP2	RANBP2	340 kDa	0.00804355	Cluster 2 (under-fed > over-fed)			x			8.25395	7.04689	5.46204	4.1543		9.99628	5.83898	9.35343	7.8271	6.57554	10.6503	4.98241	5.97934	7.55385	7.76909	4.44595	6.13776	4.41489	2.45071	4.88578	4.55126	2.26519	5.75051	3.31875
retinoic acid receptor responder protein 1	Ovis aries	XP_004003261	RARRES1	RARRES1	33 kDa	0.0446704	Cluster 1 (over-fed > under-fed)		x		x		18.9501	19.0732	24.6707	27.6307		22.1082	21.6367	16.7223	15.3333	24.6713	16.5952	17.061	17.9652	20.4897	24.2847	25.1146	28.9579	25.3746	23.8029	46.1159	22.4957	32.8804	21.9135	14.7481
2-iminobutanoate/2-iminopropanoate deaminase	Ovis aries	XP_004022295	LOC101105553	RIDA	14 kDa	0.00793095	Cluster 1 (over-fed > under-fed)			x			2.78885	3.01881	5.1106	3.51583		2.97912	1.36282	3.71227	3.10118	1.92037	4.22317	2.60641	3.32529	4.0712	5.88487	3.90349	5.73892	6.98798	4.07712	3.96497	3.19643	4.5948	3.05514	2.7678
ribonuclease inhibitor isoform X2	Ovis aries	XP_027815765	RNH1	RNH1	49 kDa	0.00944891	Cluster 2 (under-fed > over-fed)				x		28.8979	28.9131	28.5115	21.9284		27.7884	33.0062	27.0435	27.7534	32.7177	27.413	27.739	27.7829	31.7743	29.7505	25.1139	27.9299	26.1339	30.3664	20.8172	20.2124	25.1186	21.9451	21.5488
ropporin-1-like protein	Ovis aries	XP_004017133	ROPN1L	ROPN1L	24 kDa	0.00212623	Cluster 2 (under-fed > over-fed)			x	x		7.18521	7.77665	5.56575	5.56869		4.54597	7.01141	8.04645	9.13698	6.90373	8.44861	6.76171	8.99256	5.12771	6.15932	4.45466	5.44621	6.25108	5.95551	5.21511	6.19574	5.67336	5.02503	5.73422
60S ribosomal protein L3 isoform X1	Bubalus bubalis	XP_006071361	RPL3	RPL3	51 kDa	0.0335254	Cluster 2 (under-fed > over-fed)				x		10.1963	7.57479	7.27699	7.34347		10.4673	11.6747	9.663	8.98009	7.6784	8.24251	6.57252	7.80572	9.80774	7.12357	6.66457	5.61652	9.19602	5.25353	5.35996	9.29723	8.12145	6.84303	7.09568
60S acidic ribosomal protein P0	Bos taurus	NP_001012700	RPLP0	RPLP0	34 kDa	0.0262902	Cluster 2 (under-fed > over-fed)				x		4.87615	4.59148	4.12939	3.47552		5.31593	5.74115	4.33647	4.11106	4.61662	4.06716	4.42936	5.25279	5.19569	5.09393	4.27907	2.91869	3.68452	3.60445	2.69739	4.79737	3.73258	3.03445	3.11583
40S ribosomal protein S20	Muntiacus muntjak	KAB0361933	RPS20	RPS20	14 kDa	0.00219337	Cluster 1 (over-fed > under-fed)						4.39298	4.13447	5.13947	6.05908		3.89876	3.94173	4.50817	5.22327	3.62202	5.00606	4.0899	3.81989	3.17039	5.83195	4.7649	5.96088	5.33624	5.77243	5.85769	6.19977	6.02977	6.64319	5.56495
PREDICTED: 40S ribosomal protein S4, X isoform	Equus przewalskii	XP_008527087	LOC103556653	RPS4X	29 kDa	2.72634e-05	Cluster 1 (over-fed > under-fed)						3.32092	3.61071	4.5036	6.09386		4.03804	2.8711	3.2756	3.09893	4.00168	3.18156	3.25928	4.00033	4.32699	4.04489	4.29264	4.02263	6.19189	4.14258	6.50274	6.47103	6.48346	5.32908	5.68298
radial spoke head 1 homolog	Ovis aries	XP_004003415	RSPH1	RSPH1	35 kDa	0.00017486	Cluster 2 (under-fed > over-fed)						3.81083	3.74661	1.22071	0.981227		4.97596	4.09347	2.25713	3.91677	5.25839	5.01839	0.7065	4.00317	1.51799	1.29617	0.945479	0.342108	1.4805	1.74204	0.329331	0.652486	0.744	1.07933	2.10098
radial spoke head protein 9 homolog isoform X1	Ovis aries	XP_004018898	RSPH9	RSPH9	31 kDa	0.00252608	Cluster 2 (under-fed > over-fed)			x			9.05276	8.26573	6.24813	5.43864		6.25266	10.659	9.01938	10.28	9.20934	10.4925	6.21703	7.14406	6.93491	5.175	7.95416	3.23335	7.72281	6.46852	4.72354	5.21462	6.58886	5.39666	5.26953
PREDICTED: tRNA-splicing ligase RtcB homolog	Camelus bactrianus	XP_010968780	RTCB	RTCB	55 kDa	0.0107395	Cluster 1 (over-fed > under-fed)						2.8492	4.60418	4.75291	4.9698		1.68674	3.06691	3.21751	3.42564	5.26348	4.37915	4.45078	4.32331	5.1244	5.50377	3.18926	5.79057	4.03911	4.87033	4.07478	5.3908	5.85106	3.95889	5.57346
PREDICTED: protein transport protein Sec24C isoform X1	Bos indicus	XP_019809507	SEC24C	SEC24C	120 kDa	0.0178078	Cluster 1 (over-fed > under-fed)						2.24769	3.34	2.97616	4.47222		2.75212	2.77576	1.44768	2.01519	3.78216	3.4977	4.08778	1.99237	3.16421	2.15908	3.28171	3.06377	2.45285	3.73537	3.84569	4.34705	5.21134	3.83271	5.12433
Methanethiol oxidase	Ovis aries	KAG5215260	SELENBP1	SELENBP1	53 kDa	0.0472874	Cluster 2 (under-fed > over-fed)						23.6192	23.1336	21.6332	19.4183		26.4233	21.0879	18.6848	28.281	23.0834	23.636	23.4618	22.3533	19.6906	18.2448	22.4784	19.8688	24.4685	25.0485	20.0308	17.556	17.7194	20.1575	21.6279
septin-11 isoform X1	Equus caballus	XP_005608745	SEPTIN11	SEPTIN11	50 kDa	0.0185107	Cluster 2 (under-fed > over-fed)						3.37047	3.28523	2.92821	2.76264		3.15419	3.55846	3.3892	3.38001	3.04245	2.97444	3.98965	3.13436	2.86498	3.5981	2.2818	2.59479	3.48207	2.74751	2.77007	2.88488	2.98375	2.70614	2.46835
septin-9 isoform X1	Ovis aries	XP_027829957	SEPTIN9	SEPTIN9	65 kDa	0.0386296	Cluster 2 (under-fed > over-fed)						9.65708	10.4021	8.87408	6.46771		6.64203	10.478	9.39481	12.1134	6.92661	12.6501	12.3218	9.70987	8.36789	7.50219	9.0518	6.95844	8.90907	12.4551	8.02825	7.62038	4.03733	5.15577	7.49685
Serpin B5	Ovis aries	KAG5195801	SERPINB5	SERPINB5	44 kDa	0.00505822	Cluster 2 (under-fed > over-fed)			x			2.8842	2.07077	1.84352	1.07543		2.69246	4.01415	2.15421	2.67599	1.9086	1.7501	2.15051	2.47387	1.92491	3.02423	1.907	0.713933	1.61987	1.87117	0.293325	1.09087	1.01406	1.06347	1.91544
small glutamine-rich tetratricopeptide repeat-containing protein alpha isoform X1	Ovis aries	XP_012033497	SGTA	SGTA	34 kDa	0.0349986	Cluster 1 (over-fed > under-fed)			x			2.53372	2.58126	3.03622	2.8265		3.1061	2.48501	2.25883	2.28493	2.71367	2.82164	2.04495	2.74476	3.09078	3.39869	3.33882	2.63904	3.03499	2.71498	2.67998	3.42411	2.82889	2.78908	2.41045
PREDICTED: mitochondria-eating protein isoform X1	Bos indicus	XP_019818294	SPATA18	SPATA18	63 kDa	0.029023	Cluster 2 (under-fed > over-fed)						8.33158	8.69264	6.11314	7.16278		5.15919	9.8495	9.34774	8.96989	11.3421	9.43615	8.16739	5.82489	3.20995	5.8776	6.57334	5.83709	7.91202	7.26887	7.60186	6.89031	6.58367	7.67452	7.06356
Striated muscle preferentially expressed protein kinase	Ovis aries	KAG5214094	SPEG	SPEG	406 kDa	0.0140392	Cluster 2 (under-fed > over-fed)						7.57173	7.58101	5.98012	5.88988		8.30954	9.64211	6.4601	5.87515	8.22571	6.25465	8.53146	7.31224	5.42822	3.88338	7.93433	6.81615	5.1574	6.66125	5.85395	5.53683	6.40697	5.0342	6.61743
protein SGT1 homolog	Ovis aries	XP_027829312	SUGT1	SUGT1	38 kDa	0.0481593	Cluster 2 (under-fed > over-fed)			x			14.9859	11.9549	12.0432	12.2027		14.6437	17.0814	13.5401	14.6785	11.1928	11.895	12.0942	12.6376	13.8884	11.1767	11.9267	9.88361	14.3489	11.0349	10.4115	12.5713	13.0424	12.045	12.9435
transaldolase	Ovis aries	XP_027815783	TALDO1	TALDO1	38 kDa	0.000485321	Cluster 2 (under-fed > over-fed)			x	x		13.9333	13.2917	11.9522	10.7395		12.6139	14.7195	14.9661	13.4338	13.9631	13.6222	13.0113	12.5701	13.9974	11.4423	12.011	10.9044	12.6304	10.7275	10.2882	10.0856	11.488	9.56545	12.2702
triokinase/FMN cyclase isoform X1	Ovis aries	XP_027815719	TKFC	TKFC	59 kDa	0.0104923	Cluster 2 (under-fed > over-fed)						9.88747	12.2345	9.32565	9.41713		7.91834	9.92382	11.2606	10.4472	11.8417	11.5833	13.8738	11.6392	9.95517	9.38633	8.28352	8.16707	11.7807	8.38107	9.42725	9.78961	10.6171	7.91834	9.33332
transketolase	Ovis aries	XP_004018433	TKT	TKT	68 kDa	0.00405666	Cluster 2 (under-fed > over-fed)				x		45.9345	45.2765	39.4498	39.4742		47.2852	44.5798	45.4112	46.4619	50.0314	45.9532	41.9532	43.168	40.9509	33.1706	41.4943	36.1043	37.5929	47.3861	35.5081	37.6274	40.5526	37.9203	45.7629
EKC/KEOPS complex subunit TP53RK	Ovis aries	XP_004014668	TP53RK	TP53RK	28 kDa	0.00186447	Cluster 2 (under-fed > over-fed)						5.30379	4.84907	3.41514	2.66501		5.84039	4.969	4.20298	6.20279	4.27817	3.43084	6.03548	5.6518	3.92374	4.53812	2.55838	4.08645	3.30113	2.08305	4.55887	1.3114	3.78838	2.16727	1.49913
PREDICTED: tumor protein D54 isoform X1	Bos mutus	XP_014337964	TPD52L2	TPD52L2	29 kDa	0.00550749	Cluster 1 (over-fed > under-fed)						1.77314	1.70798	3.12088	2.9943		1.82194	0.586217	3.05334	1.63107	0.985551	1.24505	1.60283	2.99849	3.77127	3.2339	4.62152	1.86851	3.1278	2.10231	3.25135	2.95225	2.25899	3.05648	3.4524
Tetratricopeptide repeat protein 21A	Ovis aries	KAG5197473	TTC21A	TTC21A	149 kDa	0.0036397	Cluster 2 (under-fed > over-fed)						2.08981	3.66888	1.36983	1.2183		2.51016	2.92761	0.96647	1.955	4.27672	3.44902	4.61739	2.33242	1.20963	1.61724	0	0.679881	3.31117	1.40104	0.975659	1.63723	0	1.07017	2.40843
Tubulin--tyrosine ligase-like protein 12	Ovis aries	KAG5212786	TTLL12	TTLL12	75 kDa	0.0123312	Cluster 2 (under-fed > over-fed)						11.0178	11.7572	9.06585	10.2454		10.0269	12.0039	10.9767	11.0636	8.94378	12.5497	13.6195	11.916	10.3082	10.7055	8.69834	6.70154	8.48713	9.49439	9.95979	9.72591	9.4311	10.533	11.577
LOW QUALITY PROTEIN: tubulin alpha-1B chain	Camelus dromedarius	XP_031318497	LOC105103779	TUBA1B	49 kDa	0.017409	Cluster 1 (over-fed > under-fed)						4.76755	4.64032	5.39466	5.21092		5.06669	5.46346	4.20268	4.33737	4.44023	4.68886	4.97897	4.45321	5.07394	5.06628	5.48651	4.87435	6.44636	5.42052	5.75514	4.86321	5.3384	5.37437	4.7235
PREDICTED: LOW QUALITY PROTEIN: tubulin alpha-1C chain	Capra hircus	XP_017903331	LOC102178426	TUBA1C	50 kDa	0.0437211	Cluster 1 (over-fed > under-fed)						5.35453	5.16145	5.71603	6.09523		5.57521	5.69708	5.04071	5.1051	4.90524	4.99951	5.63546	5.10559	5.60748	4.97208	5.9172	6.01074	5.63617	6.15249	4.93668	5.17943	7.10756	7.04445	6.20803
thioredoxin	Ovis aries	NP_001009421	TXN	TXN	12 kDa	0.00531924	Cluster 1 (over-fed > under-fed)			x	x		10.3681	10.4095	14.6836	11.5616		10.5083	8.63076	12.3827	9.95083	8.71584	10.4948	12.0907	10.3365	11.7758	12.1506	12.5687	17.8848	16.9427	16.7792	10.8796	12.5612	11.4818	12.0455	10.84
Thioredoxin domain-containing protein	Ovis aries	KAG5214693	TXNDC	TXNDC	23 kDa	0.000554889	Cluster 1 (over-fed > under-fed)			x			13.3636	12.2424	15.9991	14.9386		11.6941	12.364	14.4163	14.9799	10.8522	13.3048	11.0509	13.7616	13.6116	15.8888	17.2162	15.5093	15.9907	17.7777	14.5674	15.8907	14.0229	15.2086	15.0035
UDP-N-acetylhexosamine pyrophosphorylase-like protein 1	Ovis aries	KAG5210926	UAP1L1	UAP1L1	56 kDa	0.0159073	Cluster 2 (under-fed > over-fed)						6.19274	4.30206	3.59936	2.76125		9.99628	5.99349	2.74036	6.04082	3.12197	5.16151	4.10167	4.82307	3.61316	3.06765	2.55136	2.56081	3.85652	5.94665	2.60502	2.77846	2.66618	1.97313	3.78344
ubiquitin-conjugating enzyme E2 D3	Bos taurus	NP_001068603	UBE2D3	UBE2D3	17 kDa	0.0159719	Cluster 1 (over-fed > under-fed)			x			2.29508	2.40548	3.38154	2.78061		1.64573	2.03481	3.22018	2.27958	2.30124	2.18811	2.12968	3.0029	4.22301	2.92087	2.23338	4.08062	3.6779	3.15344	2.28065	2.94138	3.03198	3.2466	2.40242
PREDICTED: ubiquitin carboxyl-terminal hydrolase 14	Capra hircus	XP_017894972	USP14	USP14	56 kDa	0.0442774	Cluster 2 (under-fed > over-fed)			x			2.20822	2.44039	1.68207	1.5132		0.787452	2.98789	1.47808	3.57947	2.94333	2.8528	2.53012	1.43532	1.28938	1.54926	1.85534	1.5663	1.67346	2.15867	2.06524	1.11796	1.34636	1.39636	1.64006
LOW QUALITY PROTEIN: synaptic vesicle membrane protein VAT-1 homolog	Bos indicus x Bos taurus	XP_027372785	VAT1	VAT1	43 kDa	0.000402021	Cluster 1 (over-fed > under-fed)				x		7.19679	8.60168	9.78168	10.0625		6.66381	8.18591	6.7558	7.18166	8.88307	9.71075	7.81987	7.99304	8.44725	10.35	9.22028	9.18473	9.93704	11.5508	10.0859	9.13794	11.6937	10.0678	9.3273
vacuolar protein sorting-associated protein 26A isoform X2	Ovis aries	XP_027817936	VPS26A	VPS26A	38 kDa	0.0134306	Cluster 1 (over-fed > under-fed)			x			2.01291	2.75868	3.42235	3.36208		1.21462	2.6307	2.57523	1.63107	2.96102	1.87904	3.19102	3.00365	3.02468	2.60097	2.22128	3.39057	4.41589	4.88069	3.25631	2.60912	3.78637	3.23799	3.92061
WD repeat-containing protein 1	Bubalus bubalis	XP_025145483	WDR1	WDR1	66 kDa	0.00838558	Cluster 2 (under-fed > over-fed)			x			14.1215	13.9042	12.2386	11.0067		12.0613	16.0117	15.341	13.0719	14.6737	16.21	13.0147	11.7184	12.4441	11.5219	10.8025	11.7206	12.3592	14.5831	10.0517	8.89833	11.2877	11.5276	13.2684
methylosome protein 50	Ovis aries	XP_004023267	WDR77	WDR77	37 kDa	0.0151264	Cluster 1 (over-fed > under-fed)			x			1.28154	1.05127	2.42026	1.7259		2.1184	0.586733	1.60534	0.815698	0.492776	2.1878	0.531624	0.992871	1.36098	1.78232	2.69741	1.86634	3.31117	3.50334	2.10729	1.14165	1.4994	1.61039	2.27076
PREDICTED: tyrosine--tRNA ligase, cytoplasmic	Capra hircus	XP_017913407	YARS1	YARS1	59 kDa	0.0183185	Cluster 2 (under-fed > over-fed)			x			7.10635	7.85642	6.42235	6.34242		5.88308	7.30485	6.75068	8.48679	7.56036	7.1957	8.52827	8.14134	6.62716	6.79854	6.69311	4.93672	6.62311	6.85544	6.82718	5.38635	7.38565	5.02073	7.09216
Y box binding protein-1	Homo sapiens	AAA61308	YBX1	YBX1	35 kDa	0.00859679	Cluster 1 (over-fed > under-fed)				x		3.19985	3.35115	4.179	3.85136		3.1095	4.15491	3.21522	2.31976	3.24775	2.92727	3.3637	3.86587	3.97008	3.62057	3.46685	4.82365	4.59895	4.59388	3.41066	3.81828	3.88699	4.43975	3.70114
Y-box-binding protein 3 isoform X1	Ovis aries	XP_004023365.4	YBX3	YBX3	40 kDa	0.0163887	Cluster 1 (over-fed > under-fed)						1.72004	1.86799	2.23192	2.21845		1.71533	1.87892	1.37368	1.91223	2.42508	1.99098	1.58886	1.46704	2.53262	2.16614	1.96206	2.09833	2.20863	2.42372	1.94222	1.88034	1.88475	2.82319	2.56173
Palmitoyltransferase	Ovis aries	KAG5214270	ZDHHC	ZDHHC	87 kDa	0.00869502	Cluster 1 (over-fed > under-fed)						3.68369	2.7073	5.6884	4.4227		3.27794	2.04255	4.06264	5.35165	2.81206	1.75807	3.03878	3.22028	4.7655	5.13943	6.06636	5.20067	7.69602	5.26241	2.00317	3.09103	6.29934	6.45485	4.26509
DNA polymerase III subunits gamma and tau	Cervus hanglu yarkandensis	KAF4024287			271 kDa	0.0215933	Cluster 2 (under-fed > over-fed)						3.35788	2.8656	2.29579	1.47518		3.38155	2.7392	3.81738	3.4934	1.23745	5.13282	2.9679	2.12422	2.11	2.87	2.63535	0.974863	3.02721	2.15731	0.839526	1.86195	1.08344	0.729572	2.86141
Sulfurtransferase	Muntiacus reevesi	KAB0387662			35 kDa	0.0110991	Cluster 2 (under-fed > over-fed)			x			4.29367	5.78855	4.02559	3.19789		2.81933	4.79731	3.91084	5.6472	5.4476	4.79321	7.11018	5.80321	3.10363	6.19316	3.54856	3.44983	4.04364	3.81473	3.89273	3.26079	3.42057	1.7962	3.61917
RNA helicase	Ovis aries	KAG5199500			58 kDa	0.020171	Cluster 2 (under-fed > over-fed)						7.21006	7.37489	4.74192	5.84687		5.44919	11.3921	5.79615	6.20279	5.92351	5.31574	9.61444	8.64588	5.43264	5.17676	4.12966	4.42273	4.41942	4.87033	4.86596	6.52882	4.90657	5.40526	7.52775
Annexin	Ovis aries	KAG5194733			54 kDa	0.0363755	Cluster 2 (under-fed > over-fed)						6.6817	5.76051	4.95893	4.32677		6.51539	5.85679	5.88292	8.47171	4.6536	6.84784	4.98424	6.55637	4.35455	4.98336	4.90079	2.04583	7.59426	5.8748	3.43358	6.54091	3.26639	4.26296	4.13001
LOW QUALITY PROTEIN: spermine synthase-like	Odocoileus virginianus texanus	XP_020749739	LOC110137589		41 kDa	0.0192827	Cluster 2 (under-fed > over-fed)			x			7.12555	4.44972	4.23885	4.55078		5.15861	7.3802	8.62838	7.335	5.24852	5.42239	3.35991	3.76806	4.60707	4.60852	3.30516	3.48098	6.20919	3.22219	4.83101	4.54445	5.1663	2.87145	5.34067
Protein disulfide-isomerase	Ovis aries	KAG5198282			57 kDa	0.0353212	Cluster 2 (under-fed > over-fed)		x				7.73403	8.44861	5.39114	6.9708		4.32382	10.0821	8.54681	7.98342	9.66261	7.73656	7.68422	8.71105	8.86344	4.17652	3.67074	5.6541	5.26349	4.71857	9.31248	6.77408	8.06124	4.46438	6.24184
WD40 domain contaning protein	Cervus hanglu yarkandensis	KAF4013155			115 kDa	0.0101895	Cluster 2 (under-fed > over-fed)						8.83949	9.09715	7.54998	7.32567		6.73553	10.0375	9.42538	9.15957	9.79651	10.8803	8.16491	7.54687	7.61697	6.61661	7.28389	7.51719	7.70832	8.55688	6.58326	6.52227	7.88091	6.97724	8.66467
beta-actin, partial	Ovis aries	AAF79925			25 kDa	0.0381951	Cluster 2 (under-fed > over-fed)			x			5.14553	5.09314	4.57797	4.04265		4.96597	5.86379	5.66151	4.09086	7.02397	3.96703	4.93917	4.44238	4.9223	4.01597	4.90328	4.58497	4.5422	4.49912	3.65551	4.02244	3.84729	4.45042	4.2376
Peptidase M1 leukotriene A4 hydrolase/aminopeptidase C-terminal domain-containing protein	Ovis aries	KAG5202661			72 kDa	0.0500942	Cluster 2 (under-fed > over-fed)						8.26052	10.096	7.5783	8.36279		7.53118	8.21673	8.53494	8.75924	9.79066	9.30722	12.5993	8.68672	8.97733	6.10107	6.51139	6.8174	7.14632	9.91629	9.06413	7.62528	9.21177	7.61009	8.30268
HECT-type E3 ubiquitin transferase	Ovis aries	KAG5193585			503 kDa	0.0299189	Cluster 1 (over-fed > under-fed)						12.4802	12.1124	14.0962	14.1531		14.0931	11.6568	11.9069	12.2639	11.8406	12.2172	10.309	14.083	15.6136	15.5049	14.4815	14.7502	12.9273	11.2998	14.444	11.9807	12.4031	16.6262	15.3115
TPA: GL12416-like	Bos taurus	DAA33613			55 kDa	0.0230975	Cluster 1 (over-fed > under-fed)			x			2.69741	2.54955	3.23596	2.85125		2.8275	2.72394	2.75028	2.48791	2.49022	2.33033	2.78381	2.59385	3.13366	2.53454	3.15267	3.4812	4.11371	2.99996	2.28433	2.74734	2.97225	3.1753	3.07704
Na(+)/H(+) exchange regulatory cofactor NHE-RF	Ovis aries	KAG5202835			40 kDa	0.00428995	Cluster 1 (over-fed > under-fed)						17.0665	20.6377	24.1444	20.6678		17.2142	13.7346	15.7748	21.5426	22.7065	20.3539	19.1741	20.316	24.1243	21.6821	24.4873	23.1636	21.6922	29.717	20.5285	20.5383	21.5773	20.5084	20.1869
rcNSEP1, partial	Homo sapiens	ABB92460			35 kDa	0.00957638	Cluster 1 (over-fed > under-fed)						2.58118	2.5586	3.54804	2.95798		2.64814	3.14926	2.65067	1.87664	2.63113	2.34588	2.84382	2.41356	3.39429	3.07622	2.77527	4.25388	3.86303	3.92553	2.43793	2.92672	3.31773	3.77093	2.33659
Alpha-1,4 glucan phosphorylase	Ovis aries	KAG5201529			96 kDa	0.0200662	Cluster 1 (over-fed > under-fed)						10.6776	11.4463	13.2797	16.2992		12.0152	12.909	6.40419	11.382	11.2468	12.5379	15.6217	6.37891	10.8338	15.6567	14.7194	11.6076	9.74453	17.1162	16.4829	17.0564	12.7801	16.5119	18.6646
Ubiquitin-like domain-containing protein	Ovis aries	KAG5206309			48 kDa	0.0205851	Cluster 1 (over-fed > under-fed)						3.88095	3.07044	5.30502	4.01192		2.51016	3.94347	4.83235	4.2378	2.96417	2.97633	2.67595	3.66531	4.51958	5.01761	4.46071	6.46887	6.80217	4.56116	4.3843	4.57177	1.89939	3.77738	5.42677
Class II aldolase/adducin N-terminal domain-containing protein	Ovis aries	KAG5207907			84 kDa	0.00937861	Cluster 1 (over-fed > under-fed)						3.08059	3.00453	3.87151	4.58507		2.90025	2.62206	3.86247	2.93758	1.64533	3.12763	4.26064	2.98452	3.90801	5.17442	2.23338	4.43006	3.31117	4.17203	3.90021	4.89884	4.89617	5.0342	4.19595
Uncharacterized protein	Ovis aries	KAG5216141			37 kDa	0.00178083	Cluster 1 (over-fed > under-fed)			x			4.18974	4.70105	6.40099	6.65222		3.29145	4.37292	3.87404	5.22053	4.93504	3.89968	4.96904	5.00045	6.63784	7.62056	5.73723	5.78532	7.36032	5.26464	8.31291	4.24717	8.11005	5.2014	7.38957
MHD domain-containing protein	Ovis aries	KAG5194480			50 kDa	0.00879274	Cluster 1 (over-fed > under-fed)						0.965211	1.57808	1.71911	2.12361		0.432217	1.47038	0.979379	0.978871	1.64292	1.56412	1.78121	1.32408	2.11433	1.29617	1.27048	2.04398	1.84171	1.74797	3.2464	1.95664	1.51079	1.7962	2.10802
thioredoxin-disulfide reductase	Muntiacus muntjak	KAB0347782			70 kDa	0.0014448	Cluster 1 (over-fed > under-fed)						1.36986	1.65516	2.42421	3.05563		0.791283	1.46606	2.08383	1.13826	1.64485	1.87642	1.76975	1.32961	1.50276	3.0779	1.42693	2.55647	3.49956	2.48164	2.26953	2.60912	2.99679	3.2423	4.16043
