# Supplementary material for: Oral exposure to bisphenol S is associated with alterations in the oviduct proteome of an ovine model, with aggravated effects in overfed females
Source: BMC Genomics. 2024 Jun 12;25:589. doi: 10.1186/s12864-024-10510-z (PMC11167748; doi:10.1186/s12864-024-10510-z)
Supplement: Supplementary file 4 — Additional file 4: Table S3 [file 12864_2024_10510_MOESM4_ESM.xlsx]

## Sheet: UF0 vs. UF50
List of differentially abundant proteins between 0 and 50 µg/kg/day of BPS in underfed (UF) ewes
Overabundant in UF0 than in UF50
Overabundant in UF50 than in UF0
										Mean quantitative value (Normalized Weighted Spectra) in each condition			Quantitative value (Normalized Weighted Spectra) in UF0				Quantitative value (Normalized Weighted Spectra) in UF50
Protein Name (24)	Species	Accession Number	Gene symbol	Gene symbol in human	Molecular Weight	P-value t.test	UF0:UF50 ratio	UF50:UF0 ratio		Mean in UF0	Mean in UF50		UF0-1	UF0-2	UF0-3	UF0-4	UF50-1	UF50-2	UF50-3	UF50-4
Rho GTPase-activating protein 1	Ovis aries	KAG5200026		ARHGAP1	50 kDa	0.0367505	1.96572	0.50872		2.58037	1.31268		2.50904	2.62103	1.93294	3.25845	2.30366	1.56351	0.71159	0.671978
Fibrinogen alpha chain	Ovis aries	KAG5198457		FGA	71 kDa	0.0343612	1.67393	0.597397		10.2263	6.10916		11.6808	10.8135	11.8804	6.53042	4.61265	4.69761	7.46821	7.65817
golgin subfamily A member 4 isoform X4	Ovis aries	XP_027813813	GOLGA4	GOLGA4	262 kDa	0.0268958	1.66032	0.602292		5.72384	3.44742		6.27261	5.26037	5.48755	5.87483	3.94416	3.43731	1.41809	4.99014
isocitrate dehydrogenase (NADP(+)) 1	Ovis aries	ABB45713	IDH1	IDH1	11 kDa	0.0408516	3.4241	0.292048		4.44854	1.29919		2.73492	5.95886	2.10318	6.99718	1.2336	1.79957	0.976025	1.18755
cation-independent mannose-6-phosphate receptor	Ovis aries	XP_027828433	IGF2R	IGF2R	275 kDa	0.0234775	1.62311	0.616101		11.3525	6.99427		8.81424	9.86522	13.7046	13.0258	8.27682	5.82748	5.35479	8.51799
prostaglandin reductase 2	Ovis aries	XP_004010828	PTGR2	PTGR2	38 kDa	0.0077915	1.68077	0.594965		8.74632	5.20375		9.25154	10.5218	8.6785	6.53348	5.9298	5.32867	4.24918	5.30737
PREDICTED: SAP domain-containing ribonucleoprotein	Bos mutus	XP_005905947	SARNP	SARNP	31 kDa	0.0136524	1.61224	0.620253		3.89004	2.41281		4.19578	2.92001	3.87538	4.56897	2.96102	1.88551	2.14623	2.65847
LOW QUALITY PROTEIN: spermine synthase-like	Odocoileus virginianus texanus	XP_020749739	LOC110137589	SMS	41 kDa	0.0236382	1.60135	0.624475		7.12555	4.44972		5.15861	7.3802	8.62838	7.335	5.24852	5.42239	3.35991	3.76806
SEA domain-containing protein	Ovis aries	KAG5208714			554 kDa	0.0105999	1.49709	0.667961		8.48192	5.66559		7.83854	7.59209	8.04986	10.4472	4.9365	5.63652	6.76361	5.32575
damage-control phosphatase ARMT1	Ovis aries	XP_012038508	ARMT1	ARMT1	51 kDa	0.00744793	0.581424	1.71991		2.95349	5.07975		3.33023	2.6307	2.25713	3.5959	3.94416	5.32745	6.04693	5.00045
Cullin-7	Ovis aries	KAG5196923		CUL7	190 kDa	0.0273973	0.573043	1.74507		3.0285	5.28494		2.97949	4.97147	1.71828	2.44476	4.92793	6.20523	5.40901	4.59759
Dynactin subunit 1	Muntiacus muntjak	KAB0342076		DCTN1	132 kDa	0.0371472	0.565976	1.76686		2.84588	5.02828		3.50989	3.26057	1.2828	3.33028	5.81901	6.17152	4.75678	3.3658
ATP-dependent RNA helicase DHX29	Ovis aries	XP_004017031	DHX29	DHX29	155 kDa	0.0431629	0.485977	2.05771		1.28242	2.63885		1.97773	1.52743	0.645328	0.979192	2.52142	2.8698	3.64126	1.52291
dynein axonemal assembly factor 5 isoform X1	Ovis aries	XP_027817043	DNAAF5	DNAAF5	94 kDa	0.000683164	0.663562	1.50702		3.33151	5.02065		3.55216	3.30927	3.08425	3.38035	4.28857	5.35396	5.22367	5.21638
PREDICTED: fumarylacetoacetate hydrolase domain-containing protein 2	Capra hircus	XP_017910325	LOC102175132	FAHD2	35 kDa	0.0447968	0.491613	2.03412		1.27549	2.59449		1.24455	1.0995	1.45208	1.30582	3.04247	2.42915	1.24433	3.66202
Histone deacetylase 6	Ovis aries	KAG5193642		HDAC6	179 kDa	0.0423561	0.63689	1.57013		1.37611	2.16068		0.82342	1.75311	0.96647	1.96144	1.97402	2.18811	2.48452	1.99605
Galectin	Ovis aries	KAG5203704		LGALS1	18 kDa	0.0187114	0.496554	2.01388		1.11195	2.23932		1.25452	0.586217	0.975967	1.63107	1.64533	2.19458	2.13286	2.98452
1-phosphatidylinositol 4,5-bisphosphate phosphodiesterase beta-3	Ovis aries	XP_027815700	PLCB3	PLCB3	139 kDa	0.00176242	0.572852	1.74565		2.27411	3.9698		2.51016	2.04345	2.25713	2.28569	3.94803	4.07362	3.19421	4.66334
Plastin-3	Camelus dromedarius	KAB1253036	PLS3	PLS3	71 kDa	0.0292356	0.63108	1.58459		4.10664	6.50733		4.2769	4.79195	3.99677	3.36096	8.09521	4.81623	7.57619	5.54168
Queuosine salvage protein	Ovis aries	KAG5213089		QNG1	219 kDa	0.0361335	0.639439	1.56387		3.3141	5.18282		3.53046	3.14298	2.38159	4.20135	4.35607	5.63278	6.62288	4.11955
RAB11-binding protein RELCH isoform X3	Ovis aries	XP_027816671	RELCH	RELCH	134 kDa	0.0142998	0.488858	2.04558		2.42944	4.96961		2.50793	2.33933	1.92953	2.94096	4.93358	6.26697	5.68382	2.99408
PREDICTED: tRNA-splicing ligase RtcB homolog	Camelus bactrianus	XP_010968780	RTCB	RTCB	55 kDa	0.00825358	0.618829	1.61595		2.8492	4.60418		1.68674	3.06691	3.21751	3.42564	5.26348	4.37915	4.45078	4.32331
E3 ubiquitin-protein ligase TRIM47 isoform X1	Ovis aries	XP_027829895	TRIM47	TRIM47	70 kDa	0.0227698	0.588717	1.69861		2.8614	4.86039		2.54894	4.38226	2.71796	1.79642	5.42734	4.85598	5.33471	3.82355
GRIP domain-containing protein	Ovis aries	KAG5211489			217 kDa	0.00490318	0.538475	1.8571		2.30718	4.28464		2.46915	2.04345	1.448	3.26811	4.77216	3.60648	4.26	4.49994

## Sheet: OF0 vs. OF50
List of differentially abundant proteins between 0 and 50 µg/kg/day of BPS in overfed (OF) ewes
Overabundant in OF0 than in OF50
Overabundant in OF50 than in OF0
										Mean quantitative value (Normalized Weighted Spectra) in each condition			Quantitative value (Normalized Weighted Spectra) in OF0						Quantitative value (Normalized Weighted Spectra) in OF50
Protein Name (70)	Species	Accession Number	Gene symbol	Gene symbol in human	Molecular Weight	P-value t.test	OF0:OF50 ratio	OF50:OF0 ratio		Mean in OF0	Mean in OF50		OF0-1	OF0-2	OF0-3	OF0-4	OF0-5	OF0-6	OF50-1	OF50-2	OF50-3	OF50-4	OF50-5
microtubule-associated protein RP/EB family member 3	Equus caballus	XP_003364127	LOC100050599	MAPRE3	32 kDa	0.0121833	1.8016	0.555061		2.3223	1.28902		2.40689	1.93847	2.65574	2.49868	2.57436	1.85966	1.62279	0.863008	2.42097	0.722796	0.815517
acylphosphatase	Ovis aries	KAG5211529		ACYP	23 kDa	0.0209072	2.5943	0.38546		2.55382	0.984396		2.41704	2.26218	2.22128	3.06597	2.20745	3.14901	3.25631	0.325832	0.744	0	0.59584
PREDICTED: LOW QUALITY PROTEIN: aflatoxin B1 aldehyde reductase member 2	Capra hircus	XP_017899946	LOC102170282	AKR7A2	41 kDa	0.00188473	1.84573	0.541791		3.5629	1.93034		4.5686	4.42914	3.57467	2.46628	3.30682	3.03189	2.24742	1.78909	1.75812	2.00511	1.85197
PREDICTED: LOW QUALITY PROTEIN: ADP-ribosylation factor 4-like, partial	Bos mutus	XP_014337480	LOC102268931	ARF4	29 kDa	0.0443389	1.5727	0.63585		3.18689	2.02638		1.96045	2.10508	3.49865	3.66907	4.04264	3.84545	3.08729	1.71045	2.25639	1.79822	1.27958
PREDICTED: LOW QUALITY PROTEIN: actin-related protein 2/3 complex subunit 2	Bos mutus	XP_014331847	ARPC2	ARPC2	34 kDa	0.0492	1.6016	0.624376		4.55533	2.84423		4.50386	4.87084	4.777	3.0623	6.25511	3.86285	1.94515	5.05813	1.3103	3.05704	2.85055
copper transport protein ATOX1 isoform X1	Odocoileus virginianus texanus	XP_020736584	ATOX1	ATOX1	10 kDa	0.0301991	1.80041	0.55543		4.53026	2.51624		6.43571	4.75378	6.34853	4.14205	2.81951	2.682	2.59596	2.83063	3.27171	2.2793	1.60362
ATPase H+ transporting V1 subunit F	Camelus ferus	EPY81113	ATP6V1F	ATP6V1F	24 kDa	0.0237506	4.34693	0.230047		2.43681	0.560583		2.01341	3.79428	0.53212	3.56809	3.86441	0.848575	0.277393	0.444979	0.512655	0.886447	0.681438
PREDICTED: tetranectin	Capra hircus	XP_017922490	CLEC3B	CLEC3B	22 kDa	0.0140691	1.99711	0.500723		2.08749	1.04525		2.7006	2.26218	1.90838	2.04981	2.20292	1.40104	0.985567	1.95664	0	1.07933	1.20473
mitochondrial fission 1 protein	Equus caballus	XP_001504512	FIS1	FIS1	17 kDa	0.0275825	2.46905	0.405014		2.32906	0.943303		1.49662	2.26847	3.80805	2.04981	2.94444	1.40697	0.329331	2.28972	1.13259	0.363019	0.601854
glyceraldehyde 3-phosphate dehydrogenase, partial	Bos taurus	AAC34304	G3PD	G3PD	10 kDa	0.011955	1.74937	0.571635		2.3105	1.32076		2.19022	2.80199	3.46215	2.00723	1.67825	1.72317	1.40633	1.25772	1.30755	1.25373	1.37848
glyceraldehyde-3-phosphate dehydrogenase	Ovis aries	KAG5215418		GAPDH	233 kDa	0.0199616	1.69296	0.590682		6.02657	3.55979		4.23321	5.66547	5.02638	8.17737	8.40356	4.65345	3.33677	3.73648	2.94103	4.77311	3.01156
glutathione peroxidase 1	Ovis aries	XP_004018511	GPX1	GPX1	23 kDa	0.00751015	1.63118	0.613052		5.92597	3.63293		6.48759	6.79283	4.43386	5.44771	7.18325	5.21058	4.54775	3.75719	3.38119	1.80481	4.67369
glutathione S-transferase Mu 3	Ovis aries	XP_012033483	GSTM3	GSTM3	27 kDa	0.00606792	1.96299	0.509426		15.4714	7.88153		17.5407	13.108	16.5242	12.6496	22.9307	10.0752	7.95033	6.96374	6.1487	8.71986	9.62501
Nucleosome assembly protein 1-like 1	Ovis aries	KAG5199622		NAP1L1	32 kDa	0.00043748	3.46168	0.288877		2.95021	0.852247		3.27961	4.01595	2.04553	3.22646	2.55112	2.58259	0.460772	0.461849	1.21276	0.448639	1.67722
protein PAXX isoform X1	Ovis aries	XP_027821892	PAXX	PAXX	21 kDa	0.0288179	1.91548	0.522064		2.30138	1.20147		1.50841	2.4304	2.54362	1.02199	3.67967	2.62417	1.29882	1.14165	1.13259	1.07933	1.35493
PREDICTED: ras-related protein Rab-7a isoform X1	Bos mutus	XP_014337804	RAB7A	RAB7A	26 kDa	0.0415144	1.65681	0.603571		5.14927	3.10795		5.43043	7.13162	6.36981	5.45055	4.4139	2.09934	2.93688	3.58744	1.87659	3.07454	4.0643
ran-specific GTPase-activating protein	Ovis aries	XP_011953512	RANBP1	RANBP1	24 kDa	0.000716184	3.33419	0.299923		3.14713	0.943894		3.31954	4.20958	3.16482	2.38758	4.0592	1.74204	0.975659	0.964644	1.12019	1.07017	0.588809
serine hydrolase RBBP9	Ovis aries	XP_004014342	RBBP9	RBBP9	21 kDa	0.0247576	2.27542	0.439479		3.67257	1.61401		2.71976	4.20445	4.13305	4.42423	5.15288	1.40104	0.973234	2.93495	0.388593	1.0885	2.6848
Sorbitol dehydrogenase	Ovis aries	P07846	SORD	SORD	38 kDa	0.0262907	1.68839	0.592281		2.70456	1.60186		3.11208	1.94857	4.11766	2.04398	2.20745	2.79764	0.975659	1.95664	1.52119	1.44179	2.11403
signal recognition particle 19 kDa protein isoform X1	Ovis aries	XP_004010221	SRP19	SRP19	16 kDa	0.00361583	4.70298	0.212631		2.13583	0.454145		1.80941	1.94227	1.27919	2.38758	2.93991	2.45664	1.95132	0.319406	0	0	0
PREDICTED: 14-3-3 protein theta	Bos indicus	XP_019826278	YWHAQ	YWHAQ	27 kDa	0.000441701	1.51272	0.66106		15.0702	9.96232		14.6587	14.4214	15.3409	13.7089	17.936	14.3554	11.3722	9.63984	7.26614	11.1012	10.4322
Leucine-rich repeats (LRRs), ribonuclease inhibitor (RI)-like subfamily	Cervus hanglu yarkandensis	KAF4010069			50 kDa	6.66843e-05	1.60665	0.622412		11.6451	7.24805		13.1053	11.969	10.1771	10.2155	12.509	11.8948	6.18207	6.85547	7.73905	7.19688	8.26677
NADP-dependent oxidoreductase domain-containing protein	Ovis aries	KAG5214388			37 kDa	0.0113004	1.55328	0.643801		4.51073	2.90401		5.93131	5.55511	4.85724	3.31721	3.49245	3.91105	3.22308	2.61133	2.89692	2.72601	3.06271
Ig-like domain-containing protein	Ovis aries	KAG5198925			49 kDa	0.0225107	1.52577	0.655406		14.7834	9.6891		18.8372	14.5647	15.0985	14.6251	9.19127	16.3834	5.03305	10.7474	8.84266	11.5053	12.3171
immunoglobulin kappa light chain constant region, partial	Ovis aries	AAU45094			12 kDa	0.0361269	2.68312	0.3727		7.01525	2.61459		9.95517	2.26452	4.46676	6.13193	7.3739	11.8992	0.329331	5.22467	1.14499	3.97152	2.40242
glycogen debranching enzyme	Bubalus bubalis	XP_006049838.2		AGL	174 kDa	0.00259735	0.661734	1.51118		10.4136	15.7368		10.6799	6.96875	14.9142	11.2499	9.74286	8.92591	14.6238	14.4644	15.8563	16.9011	16.8385
AP-2 complex subunit beta isoform X1	Odocoileus virginianus texanus	XP_020757976	AP2B1	AP2B1	106 kDa	0.000209924	0.616762	1.62137		4.20903	6.8244		3.53551	3.56592	4.69828	4.26484	3.49503	5.6946	6.18642	6.59319	7.06731	6.82068	7.45441
AP-3 complex subunit beta	Ovis aries	KAG5206200		AP3B	146 kDa	0.00016738	0.587694	1.70157		7.11432	12.1055		7.223	5.17302	6.98352	6.80889	8.10311	8.39439	12.0323	13.5134	10.7265	10.4271	13.8282
Methylthioribulose-1-phosphate dehydratase	Ovis aries	KAG5199978	APIP	APIP	27 kDa	0.0187181	0.282822	3.53579		0.566184	2.00191		0.302715	0.325031	0.962901	0	1.10372	0.702732	1.63432	2.94138	3.39778	1.43318	0.602871
PREDICTED: brefeldin A-inhibited guanine nucleotide-exchange protein 2	Bos indicus	XP_019828310	ARFGEF2	ARFGEF2	197 kDa	0.0140448	0.608317	1.64388		1.46611	2.41011		1.1998	1.45542	2.1335	1.79006	0.920606	1.29728	2.50498	1.37764	2.90521	2.68958	2.57315
cell cycle and apoptosis regulator protein 2 isoform X4	Ovis aries	XP_027820136	CCAR2	CCAR2	102 kDa	0.0325034	0.482726	2.07157		1.37781	2.85422		1.50952	2.26533	0.639594	1.53373	1.10146	1.21721	2.10729	5.04001	2.63719	1.62302	2.86359
Chitinase-3-like protein 1	Ovis aries	KAG5202083		CHI3L1	87 kDa	0.0322759	0.21268	4.70189		0.518469	2.43778		0.148532	2.26847	0	0.33994	0.183365	0.170503	4.55392	2.74428	3.21069	1.08419	0.59584
PREDICTED: clustered mitochondria protein homolog isoform X1	Capra hircus	XP_017919904	CLUH	CLUH	151 kDa	0.00130203	0.573224	1.74452		2.1832	3.80864		1.96187	0.811184	2.38717	2.55572	2.76207	2.62121	3.57077	3.74311	3.75738	3.59615	4.37577
cullin-3 isoform 3	Homo sapiens	NP_001244127	CUL3	CUL3	90 kDa	0.000383183	0.607903	1.645		5.03353	8.28015		4.21515	5.51321	6.37852	4.43006	4.41589	5.24835	8.79084	8.13952	6.41736	9.36069	8.69233
PREDICTED: LOW QUALITY PROTEIN: cytoplasmic FMR1-interacting protein 1	Capra hircus	XP_017921487	CYFIP1	CYFIP1	159 kDa	0.000974314	0.628135	1.59201		5.75103	9.15571		4.92861	3.88796	7.62191	5.11044	7.359	5.59824	9.41647	9.99129	8.3931	9.3668	8.61091
ATP-dependent RNA helicase DHX29	Ovis aries	XP_004017031	DHX29	DHX29	155 kDa	0.0150584	0.494464	2.02239		1.48935	3.01204		2.30806	0.808036	1.58507	1.70112	1.83845	0.695338	1.62815	3.58382	3.79257	2.15464	3.90104
translation initiation factor eIF-2B subunit epsilon isoform X1	Ovis aries	XP_027813601	EIF2B5	EIF2B5	81 kDa	0.00722781	0.563522	1.77455		2.27566	4.03829		2.11212	2.58838	1.27919	2.37875	1.47045	3.82509	3.90263	2.94138	4.89617	3.95487	4.49637
Elongator complex protein 1	Ovis aries	KAG5212969		ELP1	153 kDa	0.00292459	0.616208	1.62283		3.27883	5.32099		3.2641	1.73235	4.13798	4.20874	3.23635	3.09347	5.90114	4.69986	5.18799	6.26721	4.54873
exocyst complex component 4 isoform X1	Ovis aries	XP_027824613	EXOC4	EXOC4	110 kDa	0.00163694	0.581667	1.7192		1.27423	2.19066		1.35705	1.13424	1.42693	0.850934	1.65608	1.22017	1.94758	2.28609	1.87559	1.97743	2.8666
PREDICTED: constitutive coactivator of PPAR-gamma-like protein 1 isoform X1	Capra hircus	XP_005684232	FAM120A	FAM120A	122 kDa	0.000755748	0.545783	1.83223		9.05646	16.5935		7.86098	6.79049	8.24529	9.53567	10.3022	11.6041	15.5905	22.161	15.8127	14.0405	15.363
protein flightless-1 homolog isoform X2	Ovis aries	XP_027830601	FLII	FLII	144 kDa	0.0230293	0.656756	1.52263		3.62515	5.51977		3.30451	2.9857	6.04396	2.33562	4.66201	2.41908	6.04012	4.58613	5.67585	5.4269	5.86986
Golgin subfamily A member 3	Ovis aries	KAG5198599		GOLGA3	163 kDa	0.0418583	0.405597	2.4655		1.91898	4.73126		2.11433	1.93715	3.16	1.02199	2.57771	0.702732	7.44621	1.29772	4.51998	2.89275	7.49963
vigilin	Ovis aries	XP_027822670	HDLBP	HDLBP	142 kDa	0.00546713	0.646458	1.54689		7.58125	11.7274		7.84698	6.1536	11.1028	8.16707	6.61958	5.5975	12.8285	11.0564	13.9527	9.36041	11.4388
Heat shock cognate 71 kDa protein	Ovis aries	KAG5196239		HSPA8	58 kDa	0.0118522	0.6599	1.51538		2.74327	4.1571		1.74048	1.81393	2.68488	3.05932	3.97421	3.18681	3.46923	3.61589	4.43809	4.56986	4.69244
isoleucine--tRNA ligase, cytoplasmic isoform X2	Ovis aries	XP_011971580	IARS1	IARS1	145 kDa	0.00309754	0.668457	1.49598		17.6937	26.4695		14.6069	10.8496	22.4164	20.9558	16.742	20.5917	28.8103	23.0046	27.7661	26.5968	26.1698
Intraflagellar transport protein 122 homolog	Ovis aries	KAG5197844		IFT122	135 kDa	0.0202134	0.537286	1.8612		2.65694	4.94511		2.71976	1.61724	1.27048	1.70037	4.7761	3.85767	6.17337	4.88516	5.66297	2.8847	5.11932
Intraflagellar transport protein 140 homolog	Ovis aries	KAG5194913		IFT140	163 kDa	0.0123571	0.528817	1.89101		1.07497	2.03278		0.678527	1.21392	1.02855	1.27603	1.38029	0.872504	3.07243	2.43896	1.69939	1.52609	1.42703
importin-4	Ovis aries	XP_027827390	IPO4	IPO4	118 kDa	0.00312947	0.57283	1.74572		7.4623	13.0271		7.52375	6.79353	5.71861	5.88114	7.53428	11.3225	12.8445	11.8347	16.9972	9.97722	13.4818
LLGL scribble cell polarity complex component 2 isoform X1	Ovis aries	XP_027829877	LLGL2	LLGL2	114 kDa	0.0231486	0.632353	1.5814		1.90178	3.00746		1.20545	1.62214	2.70321	2.12985	2.05431	1.6957	3.86241	1.8265	3.02352	3.68126	2.64363
helicase MOV-10 isoform X1	Ovis aries	XP_004002381	MOV10	MOV10	114 kDa	0.00643835	0.57022	1.75371		3.02529	5.30548		3.01306	2.69804	2.75714	3.17661	1.96178	4.54512	3.5758	6.40895	6.6619	4.55915	5.3216
Unconventional myosin-VI	Ovis aries	KAG5205352		MYO6	150 kDa	0.00213687	0.579239	1.7264		16.841	29.0743		15.0885	15.5342	21.6093	9.87628	23.5394	15.3981	34.1456	29.0084	22.6395	27.328	32.2501
glutamine-dependent NAD(+) synthetase isoform X1	Ovis aries	XP_014958724	NADSYN1	NADSYN1	79 kDa	0.0362253	0.626874	1.59522		1.93294	3.08346		2.25893	1.93971	1.27314	2.38758	1.10372	2.63454	2.75978	2.27926	2.64858	3.05648	4.67318
5-oxoprolinase	Ovis aries	KAG5204691		OPLAH	148 kDa	0.0342235	0.617413	1.61966		1.5813	2.56117		1.10982	1.19259	1.21003	1.02753	3.03879	1.90905	2.83064	2.95158	2.64616	1.86402	2.51347
protein disulfide-isomerase A4	Ovis aries	XP_027824715	PDIA4	PDIA4	73 kDa	6.51756e-05	0.198537	5.03686		0.574859	2.89548		1.20287	0.322468	0.320643	0.343608	0.73473	0.524835	3.26005	3.58744	3.39778	1.97743	2.25471
ATP-dependent 6-phosphofructokinase (ATP-PFK)	Ovis aries	KAG5201555		PFKM	86 kDa	0.0165843	0.323027	3.09572		1.15098	3.56311		0.301568	0.215368	1.47795	0.454699	2.69944	1.75686	1.6261	2.84458	3.17257	3.96347	6.20883
rab3 GTPase-activating protein non-catalytic subunit isoform X1	Ovis aries	XP_027832079	RAB3GAP2	RAB3GAP2	156 kDa	0.00167386	0.336088	2.97541		1.44591	4.30216		2.10647	0.976263	0.629192	1.70187	2.21197	1.04967	6.4928	3.90602	4.88378	3.22995	2.99826
rab-like protein 6 isoform X2	Ovis aries	XP_027821909	RABL6	RABL6	78 kDa	0.0287742	0.472286	2.11736		0.958247	2.02896		0.302715	0.651232	0.945479	1.35826	0.733461	1.75833	2.59764	1.3114	3.04237	1.07933	2.11403
PREDICTED: protein transport protein Sec24C isoform X1	Bos indicus	XP_019809507	SEC24C	SEC24C	120 kDa	0.00311075	0.665478	1.50268		2.97616	4.47222		3.16421	2.15908	3.28171	3.06377	2.45285	3.73537	3.84569	4.34705	5.21134	3.83271	5.12433
PREDICTED: sedoheptulokinase	Capra hircus	XP_005693467	SHPK	SHPK	54 kDa	0.0373202	0.572098	1.74795		2.69073	4.70328		0.904703	2.91854	0.962901	2.39192	4.41037	4.55598	4.55887	4.58586	4.92097	6.11185	3.33883
Helicase SKI2W	Ovis aries	KAG5197027		SKI2W	138 kDa	0.0359553	0.341463	2.92858		1.02088	2.98971		0.362127	0	1.32968	0	3.45376	0.979697	3.82981	4.90398	1.72947	2.4438	2.04151
sperm-associated antigen 1	Ovis aries	XP_027828978	SPAG1	SPAG1	106 kDa	0.028463	0.449649	2.22396		1.58767	3.53092		2.41483	1.29734	1.27919	1.70037	1.09821	1.73611	2.27316	4.26003	2.65378	2.15866	6.30897
non-specific serine/threonine protein kinase	Ovis aries	KAG5216386		STK11	178 kDa	0.031348	0.508589	1.96622		1.31969	2.5948		0.904703	0.325031	0.95419	1.02199	3.31117	1.40104	2.27074	2.60187	2.63099	2.15866	3.31172
Syntaxin-binding protein 2	Ovis aries	KAG5208808		STXBP2	87 kDa	0.00160534	0.495315	2.01892		1.7459	3.52483		0.904703	1.61724	1.26709	2.03664	1.84171	2.808	3.89515	2.93495	4.14178	3.95543	2.69682
Tetratricopeptide repeat protein 37	Ovis aries	KAG5209544		TTC37	175 kDa	0.00330852	0.473136	2.11356		1.68976	3.5714		1.2326	1.29349	0.986884	1.73446	2.87404	2.01707	4.71314	4.06815	3.7268	2.58867	2.76022
Thioredoxin domain-containing protein	Ovis aries	KAG5196041		TXNDC	79 kDa	0.00718757	0.549664	1.81929		3.17866	5.78291		2.10991	2.58721	2.85048	3.39207	2.20193	5.93036	6.81728	5.21824	5.24119	6.83901	4.79883
Ubiquitin-like modifier-activating enzyme 6	Ovis aries	KAG5207686		UBA6	224 kDa	0.00366009	0.608374	1.64373		4.27072	7.01989		3.91813	3.17487	4.99245	2.89099	5.46202	5.18583	7.0055	5.21017	8.01903	6.534	8.33074
PREDICTED: (E3-independent) E2 ubiquitin-conjugating enzyme isoform X2	Capra hircus	XP_017919234	UBE2O	UBE2O	138 kDa	0.0165988	0.521832	1.91633		1.78632	3.42318		1.6648	1.02275	2.34429	0.908452	2.38772	2.38993	1.94141	3.25771	3.23354	3.54379	5.13945
PREDICTED: regulator of nonsense transcripts 1, partial	Equus przewalskii	XP_008539246	UPF1	UPF1	112 kDa	0.0029406	0.595362	1.67965		7.67073	12.8842		7.23197	7.11274	5.40352	6.80731	11.7742	7.69463	12.6761	15.2935	10.5591	11.138	14.7541
PREDICTED: ubiquitin carboxyl-terminal hydrolase 4 isoform X1	Capra hircus	XP_017922121	USP4	USP4	109 kDa	0.0199797	0.625973	1.59751		1.32199	2.1119		0.789439	1.62865	0.928723	0.919968	2.08766	1.5775	2.6572	2.33466	1.77316	1.81829	1.97617
Sushi domain-containing protein	Ovis aries	KAG5202146			140 kDa	0.00541254	0.507526	1.97034		4.08934	8.0574		3.30602	2.58721	5.71305	6.47554	3.31117	3.14308	10.0835	8.15238	9.76117	7.18369	5.10628

## Sheet: UF0 vs. OF0
List of differentially abundant proteins between under- (UF) and overfed (OF) ewes exposed to 0 µg/kg/day of BPS
Overabundant in UF0 than in OF0
Overabundant in OF0 than in UF0
										Mean quantitative value (Normalized Weighted Spectra) in each condition			Quantitative value (Normalized Weighted Spectra) in UF0				Quantitative value (Normalized Weighted Spectra) in OF0
Protein Name (36)	Species	Accession Number	Gene symbol	Gene symbol in human	Molecular Weight	P-value t.test	UF0:OF0 ratio	OF0:UF0 ratio		Mean in UF0	Mean in OF0		UF0-1	UF0-2	UF0-3	UF0-4	OF0-1	OF0-2	OF0-3	OF0-4	OF0-5	OF0-6
PREDICTED: acetyl-CoA acetyltransferase, cytosolic	Capra hircus	XP_017908921	ACAT2	ACAT2	41 kDa	0.00109569	1.72489	0.579747		11.5072	6.67129		11.2907	14.3142	11.2803	9.14374	7.23541	5.19214	5.71643	7.15392	7.36584	7.36398
translation initiation factor eIF-2B subunit epsilon isoform X1	Ovis aries	XP_027813601	EIF2B5	EIF2B5	81 kDa	0.0325625	1.7306	0.577835		3.93826	2.27566		5.40929	3.20931	4.19348	2.94096	2.11212	2.58838	1.27919	2.37875	1.47045	3.82509
golgin subfamily A member 4 isoform X4	Ovis aries	XP_027813813	GOLGA4	AHNAK	262 kDa	0.00691569	1.91705	0.521636		5.72384	2.98576		6.27261	5.26037	5.48755	5.87483	3.31168	4.84822	3.49853	3.73701	1.46946	1.04967
LOW QUALITY PROTEIN: spermine synthase-like	Odocoileus virginianus texanus	XP_020749739	LOC110137589	ARFGEF2	41 kDa	0.0078042	1.68101	0.594881		7.12555	4.23885		5.15861	7.3802	8.62838	7.335	4.60707	4.60852	3.30516	3.48098	6.20919	3.22219
Rho GTPase-activating protein 1	Ovis aries	KAG5200026		ARHGAP1	50 kDa	0.00559996	2.32327	0.430429		2.58037	1.11066		2.50904	2.62103	1.93294	3.25845	1.20963	1.60978	0.95419	0	1.84072	1.04967
PREDICTED: N-acetylserotonin O-methyltransferase-like protein	Capra hircus	XP_017899932	ASMTL	ASMTL	66 kDa	0.000818687	3.76295	0.265749		3.76953	1.00175		5.01809	2.92555	3.86588	3.26859	1.51013	0.644936	0.95419	0	2.20292	0.698304
basal cell adhesion molecule	Ovis aries	XP_027834256	BCAM	BCAM	68 kDa	0.0444596	1.51103	0.6618		4.32384	2.86152		3.29145	5.25173	4.83235	3.91983	1.50448	1.94227	3.16676	3.41107	2.93991	4.20461
EKC/KEOPS complex subunit TP53RK	Ovis aries	XP_004014668	TP53RK	CLIC	28 kDa	0.013737	1.55302	0.643906		5.30379	3.41514		5.84039	4.969	4.20298	6.20279	3.92374	4.53812	2.55838	4.08645	3.30113	2.08305
probable ATP-dependent RNA helicase DDX31 isoform X1	Ovis aries	XP_027822037	DDX31	DDX31	81 kDa	0.00445901	2.4891	0.401752		2.53823	1.01974		2.7318	3.25442	1.88151	2.28519	1.10029	0.919138	0.216665	1.7004	0.48982	1.69211
PDZ domain-containing protein	Ovis aries	KAG5196447		EIF2B5	632 kDa	0.028488	1.81174	0.551954		13.414	7.40394		16.9561	8.31964	13.4564	14.9241	9.63957	13.0995	4.98307	5.54743	6.86411	4.28995
sperm-associated antigen 1	Ovis aries	XP_027828978	SPAG1	GOLGA4	106 kDa	0.0440667	2.25542	0.443376		3.58087	1.58767		4.19467	5.2431	0.642286	4.24344	2.41483	1.29734	1.27919	1.70037	1.09821	1.73611
isocitrate dehydrogenase (NADP(+)) 1	Ovis aries	ABB45713	IDH1	IDH1	11 kDa	0.00666754	5.07776	0.196937		4.44854	0.876083		2.73492	5.95886	2.10318	6.99718	0.979071	0.80728	0.554715	0.48261	1.85214	0.58068
mannose-6-phosphate isomerase	Ovis aries	XP_004017895	MPI	MPI	46 kDa	0.0133403	1.70575	0.586251		3.64985	2.13973		2.68414	4.96242	3.84993	3.10292	1.3503	1.78291	2.84007	2.39125	2.39081	2.08305
pyridoxal-dependent decarboxylase domain-containing protein 1 isoform X1	Ovis aries	XP_004020836	PDXDC1	PDXDC1	87 kDa	0.0111407	1.51197	0.661387		12.3961	8.19859		11.2896	13.4245	15.0877	9.78243	10.566	7.12182	7.9411	6.81331	6.61583	10.1335
radial spoke head 1 homolog	Ovis aries	XP_004003415	RSPH1	RSPH1	35 kDa	0.00104546	3.1218	0.320328		3.81083	1.22071		4.97596	4.09347	2.25713	3.91677	1.51799	1.29617	0.945479	0.342108	1.4805	1.74204
cell cycle and apoptosis regulator protein 2 isoform X4	Ovis aries	XP_027820136	CCAR2	SPAG1	102 kDa	0.00101283	2.27467	0.439624		3.13405	1.37781		3.37069	3.65796	2.40802	3.09954	1.50952	2.26533	0.639594	1.53373	1.10146	1.21721
PREDICTED: brefeldin A-inhibited guanine nucleotide-exchange protein 2	Bos indicus	XP_019828310	ARFGEF2	TP53RK	197 kDa	0.0500911	1.6025	0.624026		2.34944	1.46611		2.06713	3.2342	1.39963	2.6968	1.1998	1.45542	2.1335	1.79006	0.920606	1.29728
WD repeat- and FYVE domain-containing protein 4	Ovis aries	KAG5194783		WDFY4	354 kDa	0.0247383	2.32726	0.42969		2.40173	1.032		2.03804	2.05002	2.90891	2.60995	0.607639	2.5935	1.58	0.678381	0.732468	0
neuroblast differentiation-associated protein AHNAK isoform X1	Ovis aries	XP_027815717	AHNAK		635 kDa	0.0230077	1.82735	0.547242		13.5636	7.42259		16.9541	8.23634	13.6504	15.4137	8.74445	13.0443	6.00717	5.58561	6.86411	4.28995
Coronin	Ovis aries	KAG5195006		CORO1A	100 kDa	0.0425361	0.375248	2.6649		0.784172	2.08974		0	0.876556	0.629377	1.63075	0.904703	2.4304	1.27919	2.03814	2.39081	3.4952
cystathionine gamma-lyase	Ovis aries	XP_004002126	CTH	CTH	44 kDa	0.00703113	0.461801	2.16544		1.09975	2.38144		0.561875	1.56209	0.748072	1.52696	2.70551	2.5834	2.96059	1.36849	2.5787	2.09193
Protein NOXP20	Ovis aries	KAG5207588		FAM114A1	62 kDa	0.000757557	0.549497	1.81985		2.93041	5.3329		3.37236	3.79347	1.61825	2.93758	4.83409	4.86198	6.04143	5.10994	5.88535	5.26464
guanidinoacetate N-methyltransferase	Ovis aries	XP_014951506	GAMT	GAMT	27 kDa	0.0123186	0.603761	1.65628		1.5648	2.59176		1.36058	1.04433	2.25211	1.60219	2.94746	2.88681	3.11613	1.84336	2.50547	2.25133
Histone deacetylase 6	Ovis aries	KAG5193642		HDAC6	179 kDa	0.0267693	0.550014	1.81813		1.37611	2.50196		0.82342	1.75311	0.96647	1.96144	1.51234	2.58838	3.50047	2.38758	2.93991	2.08305
LOW QUALITY PROTEIN: kinesin-like protein KIF21A	Odocoileus virginianus texanus	XP_020755995	KIF21A	KIF21A	189 kDa	0.0242592	0.6112	1.63613		2.66713	4.36377		4.19523	3.06363	0.960016	2.44967	4.67487	4.69515	5.06741	4.42206	3.49729	3.82584
mucin-1	Ovis aries	XP_027831841	MUC1	MUC1	78 kDa	0.0131853	0.642638	1.55609		2.3955	3.7276		2.49021	1.90157	2.74207	2.44814	3.31892	5.01505	3.8245	4.09087	3.31343	2.80282
Ras-related C3 botulinum toxin substrate 1	Camelus dromedarius	KAB1263426	RAC1	RAC1	20 kDa	0.0181753	0.603541	1.65689		3.23285	5.35647		4.34926	1.61503	3.86588	3.10123	5.42035	7.29121	4.12966	5.281	4.77936	5.23724
2-iminobutanoate/2-iminopropanoate deaminase	Ovis aries	XP_004022295	LOC101105553	RIDA	14 kDa	0.0158911	0.545699	1.83251		2.78885	5.1106		2.97912	1.36282	3.71227	3.10118	4.0712	5.88487	3.90349	5.73892	6.98798	4.07712
PREDICTED: tRNA-splicing ligase RtcB homolog	Camelus bactrianus	XP_010968780	RTCB	RTCB	55 kDa	0.0118929	0.599465	1.66815		2.8492	4.75291		1.68674	3.06691	3.21751	3.42564	5.1244	5.50377	3.18926	5.79057	4.03911	4.87033
signal recognition particle 19 kDa protein isoform X1	Ovis aries	XP_004010221	SRP19	SRP19	16 kDa	0.0249392	0.572148	1.7478		1.22201	2.13583		0.82342	1.4638	1.61825	0.982572	1.80941	1.94227	1.27919	2.38758	2.93991	2.45664
vacuolar protein sorting-associated protein 26A isoform X2	Ovis aries	XP_027817936	VPS26A	VPS26A	38 kDa	0.0466159	0.588165	1.7002		2.01291	3.42235		1.21462	2.6307	2.57523	1.63107	3.02468	2.60097	2.22128	3.39057	4.41589	4.88069
Palmitoyltransferase	Ovis aries	KAG5214270		ZDHHC	87 kDa	0.032149	0.64758	1.54421		3.68369	5.6884		3.27794	2.04255	4.06264	5.35165	4.7655	5.13943	6.06636	5.20067	7.69602	5.26241
Putative WW-binding domain-containing protein	Ovis aries	KAG5195684			104 kDa	0.0372384	0.542307	1.84398		1.81854	3.35335		1.29554	1.75968	1.93294	2.28602	2.10868	2.91971	4.76757	2.38758	4.78162	3.15494
MHD domain-containing protein	Ovis aries	KAG5194480			50 kDa	0.0164219	0.561461	1.78107		0.965211	1.71911		0.432217	1.47038	0.979379	0.978871	2.11433	1.29617	1.27048	2.04398	1.84171	1.74797
thioredoxin-disulfide reductase	Ovis aries	KAG5212317			102 kDa	0.0178424	0.628776	1.59039		3.55617	5.65571		2.86922	2.92226	3.7055	4.72772	4.52744	5.99248	4.9274	5.27733	7.91997	5.28964
Uncharacterized protein	Ovis aries	KAG5216141			37 kDa	0.00537226	0.654545	1.52778		4.18974	6.40099		3.29145	4.37292	3.87404	5.22053	6.63784	7.62056	5.73723	5.78532	7.36032	5.26464

## Sheet: UF50 vs. OF50
List of differentially abundant proteins between under- (UF) and overfed (OF) ewes exposed to 50 µg/kg/day of BPS
Overabundant in UF50 than in OF50
Overabundant in OF50 than in UF50
										Mean quantitative value (Normalized Weighted Spectra) in each condition			Quantitative value (Normalized Weighted Spectra) in UF50				Quantitative value (Normalized Weighted Spectra) in OF50
Protein Name (56)	Species	Accession Number	Gene symbol	Gene symbol in human	Molecular Weight	p-value t.test	UF50:OF50 ratio	OF50:UF50 ratio		Mean in UF50	Mean in OF50		UF50-1	UF50-2	UF50-3	UF50-4	OF50-1	OF50-2	OF50-3	OF50-4	OF50-5
neuroblast differentiation-associated protein AHNAK isoform X1	Ovis aries	XP_027815717	AHNAK	AHNAK	635 kDa	0.0380392	1.95152	0.512421		11.4986	5.89211		8.96787	16.63	7.06903	13.3273	6.99406	8.42548	5.90848	5.66902	2.46351
damage-control phosphatase ARMT1	Ovis aries	XP_012038508	ARMT1	ARMT1	51 kDa	0.0336353	1.54331	0.647958		5.07975	3.29146		3.94416	5.32745	6.04693	5.00045	3.25631	2.91485	3.00919	2.15866	5.1183
PREDICTED: LOW QUALITY PROTEIN: actin-related protein 2/3 complex subunit 2	Bos mutus	XP_014331847	ARPC2	ARPC2	34 kDa	0.00128689	2.79065	0.358339		7.93727	2.84423		9.54988	8.76708	7.29015	6.14199	1.94515	5.05813	1.3103	3.05704	2.85055
basal cell adhesion molecule	Ovis aries	XP_027834256	BCAM	BCAM	68 kDa	0.0359754	2.20729	0.453045		4.12317	1.86798		2.62993	5.95266	4.60911	3.301	3.24882	2.91485	1.13259	1.44179	0.601854
carbonic anhydrase 2	Ovis aries	XP_027829052	CA2	CA2	29 kDa	0.0424305	1.59099	0.62854		17.135	10.77		10.5337	18.8487	19.2034	19.9543	10.4128	14.1352	11.3715	5.38749	12.5432
carbonyl reductase	Ovis aries	KAG5216361		CBR	276 kDa	0.0042441	1.69547	0.589807		2.65386	1.56526		1.90615	2.57448	2.91601	3.21879	1.8556	1.51253	1.4484	1.46472	1.54506
Sulfurtransferase	Muntiacus reevesi	KAB0387662		CRYAB	35 kDa	0.00337132	1.81011	0.552451		5.78855	3.19789		5.4476	4.79321	7.11018	5.80321	3.89273	3.26079	3.42057	1.7962	3.61917
ACD_alphaB-crystallin_HspB5	Cervus hanglu yarkandensis	KAF4008872		CRYAB	20 kDa	0.0464449	1.62656	0.614794		8.2845	5.09326		6.58037	10.9523	4.96268	10.6427	5.52705	4.87792	4.83819	5.40526	4.81789
probable ATP-dependent RNA helicase DDX31 isoform X1	Ovis aries	XP_027822037	DDX31	DDX31	81 kDa	0.00877025	2.03613	0.491127		2.41126	1.18423		3.23614	2.35291	1.78184	2.27414	1.29798	1.68107	1.39372	0.598548	0.949844
deoxyribose-phosphate aldolase	Ovis aries	XP_012029041	LOC101105149	DERA	35 kDa	0.0456629	1.50044	0.666472		14.758	9.83579		15.1314	13.1533	13.1406	17.6068	11.3711	10.4276	7.90536	5.04336	14.4315
protein DPCD	Ovis aries	XP_011958209	DPCD	DPCD	23 kDa	0.00855004	1.5811	0.632469		3.7986	2.4025		4.60782	4.06715	3.1993	3.32013	3.2464	1.95021	2.25479	2.15866	2.40242
echinoderm microtubule-associated protein-like 2 isoform X3	Ovis aries	XP_027834291	EML2	EML2	92 kDa	0.0255428	1.80889	0.552827		2.49103	1.37711		2.7945	3.23429	1.83769	2.09761	1.41029	1.13681	1.06576	0.959853	2.31281
Vitamin D-binding protein (Gc-globulin)	Ovis aries	KAG5207728		GC	53 kDa	0.00545854	6.55186	0.152629		2.36162	0.360451		1.31617	1.56674	3.73251	2.83106	0.491571	0.492783	0	0.362739	0.45516
glutaredoxin-3 isoform X1	Ovis aries	XP_027816469	GLRX3	GLRX3	37 kDa	0.00747185	3.08644	0.323998		2.11928	0.686642		1.80774	2.50657	2.4928	1.67	0	1.45059	0	1.07933	0.90329
Glutathione reductase	Ovis aries	KAG5194416		GSR	88 kDa	0.0112773	2.54169	0.393439		2.64358	1.04009		3.8354	3.02912	1.60188	2.10793	1.13453	1.14137	1.48666	0.541287	0.896598
glutathione S-transferase Mu 3	Ovis aries	XP_012033483	GSTM3	GSTM3	27 kDa	0.00589801	1.53857	0.649953		12.1263	7.88153		10.2824	10.838	14.3446	13.0401	7.95033	6.96374	6.1487	8.71986	9.62501
Galectin	Ovis aries	KAG5203704		LGALS	18 kDa	0.016676	1.59146	0.628355		2.23932	1.40709		1.64533	2.19458	2.13286	2.98452	1.30499	1.6308	1.52119	1.07933	1.49913
leucine zipper transcription factor-like protein 1 isoform X1	Ovis aries	XP_004018566	LZTFL1	LZTFL1	35 kDa	0.0133968	1.52703	0.654864		5.15901	3.37845		4.23313	5.10532	4.97859	6.31899	2.27903	4.23897	3.32715	3.12032	3.92679
microtubule-associated protein RP/EB family member 3	Equus caballus	XP_003364127	LOC100050599	MAPRE3	32 kDa	0.0161496	2.29415	0.43589		2.95721	1.28902		3.18385	4.07126	2.13286	2.44085	1.62279	0.863008	2.42097	0.722796	0.815517
Nucleolin	Ovis aries	KAG5197271		NCL	125 kDa	0.0310923	1.51293	0.66097		18.5719	12.2755		20.0216	19.3757	18.5281	16.3622	10.2195	17.2304	11.3653	6.48515	16.0769
1-phosphatidylinositol 4,5-bisphosphate phosphodiesterase beta-3	Ovis aries	XP_027815700	PLCB3	PLCB3	139 kDa	0.00653371	2.70434	0.369776		3.9698	1.46794		3.94803	4.07362	3.19421	4.66334	2.60755	1.3114	0	0.716872	2.70386
pyrroline-5-carboxylate reductase 3	Ovis aries	XP_014953066	PYCR3	PYCR3	29 kDa	0.000245591	1.53198	0.652752		7.89153	5.15121		8.55439	7.52849	7.47839	8.00484	6.18328	4.55851	4.92936	4.67118	5.41373
rab-like protein 2B	Ovis aries	NP_001119830	RABL2B	RABL2B	26 kDa	0.00359664	3.64816	0.274111		2.9895	0.819454		1.64437	3.44316	3.20439	3.66606	1.29751	1.30415	1.13259	0.363019	0
ran-specific GTPase-activating protein	Ovis aries	XP_011953512	RANBP1	RANBP1	24 kDa	0.00778546	4.15806	0.240497		3.92477	0.943894		5.91914	5.00082	2.12141	2.65772	0.975659	0.964644	1.12019	1.07017	0.588809
radial spoke head 1 homolog	Ovis aries	XP_004003415	RSPH1	RSPH1	35 kDa	0.0260128	3.81829	0.261897		3.74661	0.981227		5.25839	5.01839	0.7065	4.00317	0.329331	0.652486	0.744	1.07933	2.10098
radial spoke head protein 9 homolog isoform X1	Ovis aries	XP_004018898	RSPH9	RSPH9	31 kDa	0.0181418	1.51982	0.657974		8.26573	5.43864		9.20934	10.4925	6.21703	7.14406	4.72354	5.21462	6.58886	5.39666	5.26953
septin-9 isoform X1	Ovis aries	XP_027829957	SEPTIN9	SEPTIN9	65 kDa	0.0319255	1.60831	0.621769		10.4021	6.46771		6.92661	12.6501	12.3218	9.70987	8.02825	7.62038	4.03733	5.15577	7.49685
Serpin B5	Ovis aries	KAG5195801		SERPINB5	44 kDa	0.0178779	1.92552	0.519339		2.07077	1.07543		1.9086	1.7501	2.15051	2.47387	0.293325	1.09087	1.01406	1.06347	1.91544
EKC/KEOPS complex subunit TP53RK	Ovis aries	XP_004014668	TP53RK	TP53RK	28 kDa	0.0462396	1.81953	0.549592		4.84907	2.66501		4.27817	3.43084	6.03548	5.6518	4.55887	1.3114	3.78838	2.16727	1.49913
Tetratricopeptide repeat protein 21A	Ovis aries	KAG5197473		TTC21A	149 kDa	0.00624332	3.01148	0.332062		3.66888	1.2183		4.27672	3.44902	4.61739	2.33242	0.975659	1.63723	0	1.07017	2.40843
UDP-N-acetylhexosamine pyrophosphorylase-like protein 1	Ovis aries	KAG5210926		UAP1L1	56 kDa	0.0204563	1.55801	0.641844		4.30206	2.76125		3.12197	5.16151	4.10167	4.82307	2.60502	2.77846	2.66618	1.97313	3.78344
PREDICTED: ubiquitin carboxyl-terminal hydrolase 14	Capra hircus	XP_017894972	USP14	USP14	56 kDa	0.0348014	1.61274	0.620062		2.44039	1.5132		2.94333	2.8528	2.53012	1.43532	2.06524	1.11796	1.34636	1.39636	1.64006
PREDICTED: protein arginine N-methyltransferase 1 isoform X1	Equus asinus	XP_014685806.1			42 kDa	0.010541	4.0825	0.244948		2.48809	0.609452		2.30124	2.51535	2.13286	3.0029	0.319422	0.319406	0	0	2.40843
peptidylprolyl isomerase	Ovis aries	KAG5212932			130 kDa	0.0210001	2.32275	0.430525		3.68989	1.58859		3.29212	3.1341	5.33853	2.99483	2.28065	2.92771	1.15539	0.362459	1.21675
C-terminal domain of human glyoxalase domain-containing protein 4	Cervus hanglu yarkandensis	KAF4012179			153 kDa	0.00109764	1.82937	0.546635		3.85264	2.10599		4.1164	3.23553	3.78019	4.27841	2.16838	2.87153	1.94416	2.09931	1.44655
Queuosine salvage protein	Ovis aries	KAG5213089			219 kDa	0.0119322	1.64194	0.609035		5.18282	3.15652		4.35607	5.63278	6.62288	4.11955	2.68089	3.97265	2.69786	3.68746	2.74372
alanine--tRNA ligase, cytoplasmic	Ovis aries	XP_004014952	AARS1	AARS1	107 kDa	0.0347105	0.576041	1.73599		4.71039	8.17717		6.03857	5.758	4.5253	2.51968	9.22229	5.26284	6.82832	8.55737	11.015
annexin A6 isoform X1	Ovis aries	XP_004009036	ANXA6	ANXA6	76 kDa	0.0244293	0.66443	1.50505		4.55131	6.84995		3.12778	3.75809	5.15824	6.16113	5.69424	7.57578	6.22826	6.47113	8.28033
PREDICTED: clustered mitochondria protein homolog isoform X1	Capra hircus	XP_017919904	CLUH	CLUH	151 kDa	0.00361594	0.507252	1.97141		1.93194	3.80864		1.81234	1.7242	3.19834	0.992871	3.57077	3.74311	3.75738	3.59615	4.37577
COMM domain-containing protein 9	Ovis aries	XP_027835434	COMMD9	COMMD9	22 kDa	0.0461924	0.625323	1.59917		1.34574	2.15206		0.659782	0.939521	1.77802	2.00562	2.59522	2.27604	2.26519	1.80425	1.81962
LOW QUALITY PROTEIN: dynactin subunit 1	Bubalus bubalis	XP_006068003	DCTN1	DCTN1	142 kDa	0.0348823	0.661931	1.51073		8.90411	13.4517		8.31973	9.32203	8.98638	8.98828	19.4462	12.4057	10.8716	11.965	12.57
PREDICTED: constitutive coactivator of PPAR-gamma-like protein 1 isoform X1	Capra hircus	XP_005684232	FAM120A	FAM120A	122 kDa	0.0267141	0.641936	1.55779		10.652	16.5935		13.1559	10.3412	12.7775	6.33334	15.5905	22.161	15.8127	14.0405	15.363
protein flightless-1 homolog isoform X2	Ovis aries	XP_027830601	FLII	FLII	144 kDa	0.0115817	0.65179	1.53424		3.59773	5.51977		2.9021	4.51174	4.58117	2.39592	6.04012	4.58613	5.67585	5.4269	5.86986
Trifunctional purine biosynthetic protein adenosine-3	Ovis aries	KAG5215589		GART	113 kDa	0.0178346	0.646857	1.54594		3.57704	5.52988		2.96223	2.50596	5.50989	3.33007	5.53453	5.23151	4.91377	6.11727	5.85233
Inter-alpha-trypsin inhibitor heavy chain H2	Ovis aries	KAG5201349		ITIH2	106 kDa	0.0178292	0.501351	1.99461		1.67741	3.34579		0.655909	1.56998	2.48771	1.99605	2.28065	2.9422	3.39778	3.59185	4.51645
PREDICTED: LOW QUALITY PROTEIN: eukaryotic translation initiation factor 2 subunit 3-like	Bison bison bison	XP_010857975	LOC105002838	EIF2S3	51 kDa	0.00946328	0.662478	1.50948		6.10316	9.21263		7.62062	5.67837	5.62659	5.48706	7.01207	9.43012	11.1971	9.04929	9.37452
PREDICTED: leucine-rich repeat flightless-interacting protein 1 isoform X4	Capra hircus	XP_017895929	LRRFIP1	LRRFIP1	116 kDa	0.0309295	0.657177	1.52166		2.28769	3.48109		1.863	2.86275	1.59912	2.8259	3.03551	2.60201	3.73027	4.3086	3.72908
Lactadherin	Ovis aries	KAG5198019		MFGE8	91 kDa	0.0113542	0.594295	1.68267		1.84945	3.112		1.97014	2.24201	2.1876	0.998027	3.87274	2.95228	3.09456	3.23799	2.40242
mucin-1	Ovis aries	XP_027831841	MUC1	MUC1	78 kDa	0.000632504	0.599875	1.66701		2.20113	3.66931		2.46873	2.03358	2.30615	1.99605	4.39046	3.26441	3.77598	3.60045	3.31524
ATP-dependent 6-phosphofructokinase (ATP-PFK)	Ovis aries	KAG5201555		PFKM	86 kDa	0.0253393	0.285552	3.50199		1.01745	3.56311		1.21113	1.56762	1.06707	0.223993	1.6261	2.84458	3.17257	3.96347	6.20883
PREDICTED: 40S ribosomal protein S4, X isoform	Equus przewalskii	XP_008527087	LOC103556653	RPS4X	29 kDa	0.000169571	0.592517	1.68772		3.61071	6.09386		4.00168	3.18156	3.25928	4.00033	6.50274	6.47103	6.48346	5.32908	5.68298
E3 ubiquitin-protein ligase CHIP isoform X1	Odocoileus virginianus texanus	XP_020742069	STUB1	STUB1	40 kDa	0.0234095	0.606111	1.64986		1.8818	3.10471		1.31423	2.82442	1.06643	2.3221	2.59764	3.59387	3.37499	3.24716	2.70987
PREDICTED: tumor protein D54 isoform X1	Bos mutus	XP_014337964	TPD52L2	TPD52L2	29 kDa	0.0257702	0.570411	1.75312		1.70798	2.9943		0.985551	1.24505	1.60283	2.99849	3.25135	2.95225	2.25899	3.05648	3.4524
thioredoxin-disulfide reductase	Muntiacus muntjak	KAB0347782			70 kDa	0.00775526	0.541674	1.84613		1.65516	3.05563		1.64485	1.87642	1.76975	1.32961	2.26953	2.60912	2.99679	3.2423	4.16043
PH domain-containing protein	Ovis aries	KAG5199604			70 kDa	0.0208047	0.633148	1.57941		2.39933	3.78952		2.96102	2.50303	2.13795	1.99531	4.8882	3.59387	3.42057	4.3351	2.70987
Class II aldolase/adducin N-terminal domain-containing protein	Ovis aries	KAG5207907			84 kDa	0.0211394	0.655285	1.52605		3.00453	4.58507		1.64533	3.12763	4.26064	2.98452	3.90021	4.89884	4.89617	5.0342	4.19595
